# Supplementary material for: Genome assembly and transcriptomic analyses of the repeatedly rejuvenating jellyfish Turritopsis dohrnii
Source: DNA Res. 2022 Dec 15;30(1):dsac047. doi: 10.1093/dnares/dsac047 (PMC9835754; doi:10.1093/dnares/dsac047)
Supplement: dsac047_suppl_Supplementary_Table_S1-S9 [file dsac047_suppl_supplementary_table_s1-s9.xlsx]

## Sheet: S1
Supplementary Table S1. Summary of long-reads and short-reads applied to genome assembly for T. dohrnii line TD-1
DRX Accession number	DRR Accession number	Platform	Library	Total number of reads	Total bases	Minimum length (bp)	Average length (bp)	Maximum length (bp)	N50 length (bp)	Coverage
DRX257139	DRR267478	Sequel	Single-end	1907166	13934062719	50	7306.2	120421	9271	219.6
DRX257139	DRR267479	Sequel	Single-end	1784309	12518890998	50	7016.1	103880	9211
DRX257139	DRR267480	Sequel	Single-end	1704140	11640259904	50	6830.6	100390	9124
DRX257139	DRR267481	Sequel	Single-end	1683003	11684243706	50	6942.5	91886	9120
DRX257139	DRR267482	Sequel	Single-end	1806608	12696545897	50	7027.8	116316	9171
DRX257139	DRR267483	Sequel	Single-end	1850890	13020744280	50	7034.9	103989	9156
DRX257139	DRR267484	Sequel	Single-end	1814005	12758646514	50	7033.4	117495	9169
Total				12550121	88253394018	50	7027.36	107768	9174.57	-
DRX257140	DRR267485	NextSeq 500	Paired-end	84642696	11975915290	-	-	151	-	118.4
DRX257140	DRR267486	NextSeq 500	Paired-end	83310436	11793529555	-	-	151	-
DRX257140	DRR267487	NextSeq 500	Paired-end	84287064	11942070254	-	-	151	-
DRX257140	DRR267488	NextSeq 500	Paired-end	83923390	11872366572	-	-	151	-
Total				336163586	47583881671
All data is available under DRA011390 (BioProject: PRJDB11116).

## Sheet: S2
Supplementary Table S2. Summary of short-reads of mRNA-Seq for T. dohrnii line TD-1
DRX Accession number	DRR Accession number	Platform	Type	Library	Sample	Total number of reads	Total bases	Length (bp)
DRX257141	DRR267489	HiSeq 2500	mRNA	Paired-end	0h-1	73784872	7409640796	101
DRX257141	DRR267490	HiSeq 2500	mRNA	Paired-end	0h-2	69246718	6956109369	101
DRX257141	DRR267491	HiSeq 2500	mRNA	Paired-end	0h-3	53395968	5351156777	101
DRX257141	DRR267492	HiSeq 2500	mRNA	Paired-end	0h-4	58954796	5922071369	101
DRX257141	DRR267505	HiSeq 2500	mRNA	Paired-end	3h-1	61925040	6219095011	101
DRX257141	DRR267506	HiSeq 2500	mRNA	Paired-end	3h-2	76951600	7729134234	101
DRX257141	DRR267507	HiSeq 2500	mRNA	Paired-end	3h-3	68770168	6908534268	101
DRX257141	DRR267508	HiSeq 2500	mRNA	Paired-end	3h-4	64034186	6428115941	101
DRX257141	DRR267515	HiSeq 2500	mRNA	Paired-end	6h-1	76894966	7728132789	101
DRX257141	DRR267516	HiSeq 2500	mRNA	Paired-end	6h-2	79182284	7954921139	101
DRX257141	DRR267517	HiSeq 2500	mRNA	Paired-end	6h-3	75405488	7556166834	101
DRX257141	DRR267518	HiSeq 2500	mRNA	Paired-end	6h-4	61250456	6153742796	101
DRX257141	DRR267519	HiSeq 2500	mRNA	Paired-end	9h-1	68494420	6881154894	101
DRX257141	DRR267520	HiSeq 2500	mRNA	Paired-end	9h-2	61955140	6219753026	101
DRX257141	DRR267521	HiSeq 2500	mRNA	Paired-end	9h-3	68226168	6850319290	101
DRX257141	DRR267522	HiSeq 2500	mRNA	Paired-end	9h-4	59732356	5992299922	101
DRX257141	DRR267493	HiSeq 2500	mRNA	Paired-end	16h-1	57180488	5740494574	101
DRX257141	DRR267494	HiSeq 2500	mRNA	Paired-end	16h-2	58613914	5880723010	101
DRX257141	DRR267495	HiSeq 2500	mRNA	Paired-end	16h-3	58066986	5829819451	101
DRX257141	DRR267496	HiSeq 2500	mRNA	Paired-end	20h-1	68698720	6882346729	101
DRX257141	DRR267497	HiSeq 2500	mRNA	Paired-end	20h-2	53769630	5392069857	101
DRX257141	DRR267498	HiSeq 2500	mRNA	Paired-end	20h-3	60257378	6053169832	101
DRX257141	DRR267499	HiSeq 2500	mRNA	Paired-end	24h-1	70879900	7121143686	101
DRX257141	DRR267500	HiSeq 2500	mRNA	Paired-end	24h-2	60926912	6119843693	101
DRX257141	DRR267501	HiSeq 2500	mRNA	Paired-end	24h-3	65348342	6565256002	101
DRX257141	DRR267502	HiSeq 2500	mRNA	Paired-end	33h-1	61473130	6166536150	101
DRX257141	DRR267503	HiSeq 2500	mRNA	Paired-end	33h-2	66002440	6628079671	101
DRX257141	DRR267504	HiSeq 2500	mRNA	Paired-end	33h-4	78675758	7893996734	101
DRX257141	DRR267509	HiSeq 2500	mRNA	Paired-end	51h-1c	76417494	7655719704	101
DRX257141	DRR267510	HiSeq 2500	mRNA	Paired-end	51h-1s	68946874	6913398793	101
DRX257141	DRR267511	HiSeq 2500	mRNA	Paired-end	51h-2c	70791116	7108652899	101
DRX257141	DRR267512	HiSeq 2500	mRNA	Paired-end	51h-2s	67006968	6713955296	101
DRX257141	DRR267513	HiSeq 2500	mRNA	Paired-end	51h-3c	64522334	6466950969	101
DRX257141	DRR267514	HiSeq 2500	mRNA	Paired-end	51h-3s	64919978	6508244902	101
Total						2250702988	225900750407
All data is available under DRA011390 (BioProject: PRJDB11116).

## Sheet: S3
Supplementary Table S3. Assembly statistics of T. dohrnii line TD-1 and comparison for other species.
		T. dohrnii line TD-1								Others
		FALCON		FALCON-Unzip A)		Polish		Purge_haplotigs	wo contami						FALCON-Unzip B)	FALCON-Unzip C)	Canu v1.7.1	Wtdbg2 v2.4	Flye v2.9	NextDenovo + NextPolish		NextDenovo+Purge_haplotigs (65%)
		primary contigs	associate contigs	primary contigs	haplotigs	primary contigs (Arrow 2nd)	primary contigs (Arrow 2nd, Pilon)	primary contigs (Arrow 2nd, Pilon, Purge_haplotigs (65%)) (TUR_r2.0)	primary contigs (Arrow 2nd, Pilon, Purge_haplotigs (65%), wo contami) (TUR_r2.0.1)	Aurelia aurita (AUR) (PRJNA494057)	Clytia hemisphaerica (GCA902728285v1)	Hydra magnipapillata (Hydra_RP_1.0)	T. dohrnii (GCA_025167195.1)		primary contigs (Arrow)	primary contigs (Arrow)	contigs (Pilon)	contig (Racon v1.3.2 3 times, Arrow 2 times, Pilon v1.23)	assembly	nd.asm	genome.nextpolish	primary	haplotigs	artefacts
All	Number of sequences	1843	1068	1448	2020	1433	1433	892	891	2710	1396	20916	74835		2179	2162	19241	29371	10209	2556	2556	1982	509	65
	Total length (bases)	542823892	79979212	529850185	137714487	530481236	530305259	440672731	435923997	376952359	420978673	852170992	400131687		498498346	498679780	241401697	390117697	527453902	409247488	413175393	372372011	37228975	3574407
	Average length (bases)	294533	74886.9	365919	68175.5	370189	370066	494028	489253	139097	301561	40742.5	5346.85		228774	230657	12546.2	13282.4	51665.6	160112	161649	187877	73141.4	54990.9
	Max length (bases)	4746959	505149	4746959	1386307	4748737	4748734	4748734	3379503	4382680	4598201	908834	194465		1839162	1865637	584604	92378	4760720	1808299	1839160	1839160	244738	299444
	Min length (bases)	5884	1729	13085	105	20407	20407	20407	20407	505	607	2000	235		20052	18213	589	994	497	13242	13293	18059	13858	13293
	N50 length (bases)	641457	130438	639304	160747	640584	640291	751511	747194	1042981	1182947	96317	10410		362493	361077	18562	16427	119030	257536	261295	300807	80794	60027
	A	176609528	26136830	172446275	45012284	172675883	172619987	143385636	142378549	110715297	134615194	284461176	130136466		162288079	162357071	79205242	128587123	171803595	133241663	134529797	121188675	12199270	1141852
	T	176595054	26163641	172428632	45042775	172670965	172615761	143410449	142396835	110660787	134542496	284479083	130100418		162358825	162396667	79321433	128678242	171896105	133123385	134429567	121117870	12167600	1144097
	G	94788298	13844781	92470524	23841426	92546356	92513751	76924368	75558372	65300372	73870662	108274114	68783220		86906636	86986771	41350242	66224147	91869079	71473885	72140610	65064479	6429651	646480
	C	94831012	13833960	92504754	23818002	92588032	92555760	76952278	75590241	65295173	73947604	108276570	68798587		86944806	86939271	41376950	66269875	91885123	71408555	72075419	65000987	6432454	641978
	n	0	0	0	0	0	0	0	0	1317904	0	0	0		0	0	0	0	0	0	0	0	0	0
	N	0	0	0	0	0	0	0	0	23662826	4002717	66680049	2312996		0	0	147830	358310	0	0	0	0	0	0
	others	0	0	0	0	0	0	0	0	0	0	0	0		0	0	0	0	0	0	0	0	0	0
	Total	542823892	79979212	529850185	137714487	530481236	530305259	440672731	435923997	376952359	420978673	852170992	400131687		498498346	498679780	241401697	390117697	527453902	409247488	413175393	372372011	37228975	3574407
	GC%	34.9	34.6	34.9	34.6	34.8993	34.8987	34.9	34.6732	34.6451	35.113	25.4116	34.3841		34.9	34.9	34.2695	33.9626	34.838	34.9135	34.9043	34.9289	34.5486	36.0468
	Total (ATGC)	542823892	79979212	529850185	137714487	530481236	530305259	440672731	435923997	351971629	416975956	785490943	397818691		498498346	498679780	241253867	389759387	527453902	409247488	413175393	372372011	37228975	3574407
	GC% (ATGC)	34.9	34.6	34.9	34.6	34.8993	34.8987	34.9	34.6732	37.104	35.4501	27.5688	34.584		34.9	34.9	34.2905	33.9938	34.838	34.9135	34.9043	34.9289	34.5486	36.0468
≥5 kb	Number of sequences	1843	1058	1448	1949	1433	1433	892	891	1472	1143	15414	22706		2179	2162	14056	26608	8727	2556	2556	1982	509	65
	Total length (bases)	542823892	79950055	529850185	137494926	530481236	530305259	440672731	435923997	373624647	420240646	835221199	289688000		498498346	498679780	225822354	378581752	523093204	409247488	413175393	372372011	37228975	3574407
	Average length (bases)	294533	75567.2	365919	70546.4	370189	370066	494028	489253	253821	367665	54185.9	12758.2		228774	230657	16065.9	14228.1	59939.6	160112	161649	187877	73141.4	54990.9
≥10 kb	Number of sequences	1732	1045	1448	1790	1433	1433	892	891	1096	978	12958	10887		2179	2162	8856	15924	7212	2556	2556	1982	509	65
	Total length (bases)	541868961	79844097	529850185	136282366	530481236	530305259	440672731	435923997	371025193	419053949	816867154	205896275		498498346	498679780	187528149	300119250	512146050	409247488	413175393	372372011	37228975	3574407
	Average length (bases)	312857	76405.8	365919	76135.4	370189	370066	494028	489253	338527	428481	63039.6	18912.1		228774	230657	21175.3	18847	71013	160112	161649	187877	73141.4	54990.9
≥50 kb	Number of sequences	1300	484	1296	715	1296	1296	861	860	652	673	5401	194		1885	1876	274	184	2923	2134	2133	1745	357	31
	Total length (bases)	532658573	64459938	524993138	111071708	526059278	525887322	439614873	434866139	361770471	411472607	625349638	12257922		488747908	489348451	18160320	10701118	405319185	392276787	396162298	362516778	31128102	2517418
	Average length (bases)	409737	133182	405087	155345	405910	405777	510586	505658	554863	611401	115784	63185.2		259283	260847	66278.5	58158.2	138665	183822	185730	207746	87193.6	81207
≥100 kb	Number of sequences	1146	263	1144	416	1145	1145	802	801	546	554	2412	5		1490	1494	14	0	1417	1154	1166	1059	102	5
	Total length (bases)	520653808	48797148	513118796	89601308	514256024	514087251	434982162	430233428	354118842	402882651	415162239	662412		459220252	460274840	2279206	0	296244570	321473409	326326146	312130548	13358724	836874
	Average length (bases)	454323	185540	448530	215388	449132	448984	542372	537120	648569	727225	172124	132482		308202	308082	162800	0	209065	278573	279868	294741	130968	167375
≥500 kb	Number of sequences	352	1	343	11	344	344	328	327	232	266	10	0		232	245	1	0	59	152	156	156	0	0
	Total length (bases)	332196207	505149	321801061	7521853	322923950	322821567	312783208	308034474	276619530	329811404	6343828	0		177039428	183019599	584604	0	45023882	124115409	127997536	127997536	0	0
	Average length (bases)	943739	505149	938196	683805	938732	938435	953607	942001	1.19233e+06	1.23989e+06	634383	0		763101	747019	584604	0	763117	816549	820497	820497	0	0
≥1 Mb	Number of sequences	112	0	108	1	108	108	108	107	119	124	0	0		32	29	0	0	6	28	30	30	0	0
	Total length (bases)	167308365	0	159799088	1386307	160099253	160049651	160049651	155300917	195853668	230450814	0	0		41047787	36050291	0	0	10751319	37155565	39727823	39727823	0	0
	Average length (bases)	1.49382e+06	0	1.47962e+06	1386307	1.4824e+06	1.48194e+06	1481941	1.45141e+06	1.64583e+06	1.85847e+06	0	0		1.28274e+06	1.24311e+06	0	0	1.79189e+06	1.32698e+06	1.32426e+06	1.32426e+06	0	0
BUSCO odb9 (Metazoa) 978 BUSCOs	Complete%	-	-	-	-	90.6	90.6	90.5	90.4	79.5	87.5	84.7	82.6		89.9	89.1	62.7	63.1	89.5	83.8	86.3	86.5	4.5	0.3
	single	-	-	-	-	63.4	63.4	81.1	81.4	78	83.6	83.5	81.4		66.2	64.9	58.4	51.1	76	80.2	80.3	83.1	4.3	0.3
	duplicated	-	-	-	-	27.2	27.2	9.4	9	1.5	3.9	1.2	1.2		23.7	24.2	4.3	12	13.5	3.6	6	3.4	0.2	0
	Fragmented%	-	-	-	-	1.4	1.7	1.7	1.6	6.3	3.2	8.1	7.1		1.8	2.4	8	10.3	5.1	4	3.1	3.1	0.3	0
	Missing	-	-	-	-	8	7.7	7.8	8	14.2	9.3	7.2	10.3		8.3	8.5	29.3	26.6	5.4	12.2	10.6	10.4	95.2	99.7
Parameters used for FALCON assemblies
	A)	B)	C)
pa_daligner_option -l	1700	1700	1700
ovlp_daligner_option length	2000	2000	2000
length_cutoff_pr	10000	10000	10000
length_cutoff =	-1	-1	5000
seed coverage	100	100	-
pa_daligner_option	-e0.75 -k16	-e0.8 -k18	-e0.8 -k18

## Sheet: S4
Supplementary Table S4. Classification of the repetitive sequences in each species.
					Turritopsis dohrnii (TUR_r2.0.1)		Aurelia aurita (AUR21_r04)		Clytia hemisphaerica (GCA902728285v1)		Hydra magnipapillata (Hydra_RP_1.0)
					Length occupied (bp)	% of whole genome	Length occupied (bp)	% of whole genome	Length occupied (bp)	% of whole genome	Length occupied (bp)	% of whole genome
Known repeats	Interspersed repeats	Class I	SINEs	Total	124821	0.0286337	1383382	0.366991	2127714	0.505421	6265110	0.735194
			LINEs	Total	25823849	5.92393	24386684	6.46943	17266279	4.10146	125177070	14.6892
			LTR elements	Total	11736232	2.69227	2594399	0.688256	7134472	1.69473	10744795	1.26087
				Copia	487403	0.111809	710319	0.188437	368056	0.0874287	193878	0.0227511
				Gypsy	2864054	0.657008	1041700	0.276348	2545109	0.60457	7965938	0.934782
		Class II	DNA elements		41013723	9.40846	15084579	4.00172	27205709	6.46249	258214696	30.3008
		Unclassified			0	0	74	1.96311e-05	0	0	237781	0.027903
	Helitrons				9669238	2.2181	622257	0.165076	6963448	1.65411	20305988	2.38285
	Satellite				252199	0.0578539	199746	0.0529897	1157204	0.274884	157678	0.0185031
	Low complexity				454972	0.10437	275828	0.0731732	476647	0.113224	2946442	0.345757
	Simple repeat				2640729	0.605777	3224286	0.855356	2271670	0.539616	26296010	3.08577
	Unknown				0	0	51436	0.0136452	38034	0.00903466	98245	0.0115288
	Subtotal				91715763	21.0394	49574690	13.1514	67554342	16.047	458603631	53.8159
Unique repeats	Unknown				171366594	39.3111	120383370	31.936	141838049	33.6925	72030597	8.4526
	Simple repeat				7289	0.00167208	581265	0.154201	729979	0.1734	487289	0.0571821
	Subtotal				171373883	39.3128	120964635	32.0902	142568028	33.8659	72517886	8.50978
Total					263089646	60.3522	11308143	66.6454	210122370	49.9128	531121517	62.3257

## Sheet: S5
Supplementary Table S5. Predicted genes in each species.
		T. dohrnii (TUR_r2.0.1)					Others
		all	best	HC	LC	TE	Aurelia aurita (AUR) (PRJNA494057)	Clytia hemisphaerica (GCA902728285v1)	Hydra magnipapillata (Hydra_RP_1.0)	T. dohrnii (GCA_025167195.1) peptide sequence
Total	Number of sequences	75313	73694	23314	34177	12427	38008	25895	21993	17469
	Total length (bases)	96857880	93641880	38406405	33485583	17539404	100279977	41780664	28509519	-
	Average length (bases)	1286.07	1270.69	1647.35	979.77	1411.39	2638.39	1613.46	1296.3	-
	Max length (bases)	55572	55572	55572	20502	18930	47904	24471	23829	-
	Min length (bases)	54	54	126	54	204	69	258	51	-
	N50 length (bases)	1758	1734	2250	1266	1953	3383	2130	1626	-
	A	31863532	30797187	12740404	11350591	5821022	32399776	13904703	10072362	-
	T	26034222	25167151	10519010	9108773	4652853	28343989	10888679	8776688	-
	G	20536135	19854453	8105990	6982661	3490147	20740056	8694005	5211426	-
	C	18423647	17822754	7040886	6043372	3575351	18630940	8293263	4448739	-
	n	0	0	0	0	0	165216	0	0	-
	N	344	335	115	186	31	0	14	304	-
	others	0	0	0	0	0	0	0	0	-
	Total	96857880	93641880	38406405	33485583	17539404	100279977	41780664	28509519	-
	GC%	40.2237	40.2354	39.4384	38.9004	40.2836	39.2611	40.6582	33.884	-
	Total (ATGC)	96857536	93641545	38406290	33485397	17539373	100114761	41780650	28509215	-
	GC% (ATGC)	40.2238	40.2356	39.4385	38.9006	40.2836	39.3259	40.6582	33.8844	-
≥100 b	Number of sequences	75303	73684	23314	34167	12427	37999	25895	21981	-
	Total length (bases)	96857100	93641100	38406405	33484803	17539404	100279166	41780664	28508593	-
	Average length (bases)	1286.23	1270.85	1647.35	980.033	1411.39	2638.99	1613.46	1296.97	-
≥200 b	Number of sequences	75270	73651	23310	34138	12427	37912	25895	21927	-
	Total length (bases)	96852141	93636141	38405829	33480420	17539404	100265222	41780664	28499819	-
	Average length (bases)	1286.73	1271.35	1647.61	980.738	1411.39	2644.68	1613.46	1299.76	-
≥300 b	Number of sequences	72173	70599	22594	32075	12235	37753	25862	21582	-
	Total length (bases)	96044547	92840067	38224167	32939385	17487279	100225274	41771121	28409046	-
	Average length (bases)	1330.75	1315.03	1691.78	1026.95	1429.28	2654.76	1615.15	1316.33	-
≥400 b	Number of sequences	65206	63705	21349	27548	11383	37492	24196	20194	-
	Total length (bases)	93606381	90427479	37788276	31358088	17187306	100132135	41190240	27918372	-
	Average length (bases)	1435.55	1419.47	1770.03	1138.31	1509.91	2670.76	1702.36	1382.51	-
≥500 b	Number of sequences	58692	57255	20072	23532	10523	36985	22630	18458	-
	Total length (bases)	90694299	87544431	37213578	29568030	16802853	99901404	40483494	27134832	-
	Average length (bases)	1545.26	1529.03	1854	1256.5	1596.77	2701.13	1788.93	1470.09	-
≥1 kb	Number of sequences	34015	32924	13682	11292	6339	32045	15160	10629	-
	Total length (bases)	72761112	69866190	32451306	20930040	13657638	96108832	34944294	21374467	-
	Average length (bases)	2139.09	2122.04	2371.82	1853.53	2154.54	2999.18	2305.03	2010.96	-
≥2 kb	Number of sequences	12539	11973	5834	3053	2726	20914	6039	3386	-
	Total length (bases)	43006707	40855221	21355698	9774591	8608026	79509342	22027956	11281871	-
	Average length (bases)	3429.84	3412.28	3660.56	3201.63	3157.75	3801.73	3647.62	3331.92	-
≥3 kb	Number of sequences	5895	5576	2893	1401	1180	12186	2870	1338	-
	Total length (bases)	26881179	25335678	14239107	5803236	4791486	57961562	14336835	6340966	-
	Average length (bases)	4560	4543.7	4921.92	4142.21	4060.58	4756.41	4995.41	4739.14	-
≥4 kb	Number of sequences	2726	2545	1497	549	465	6662	1594	656	-
	Total length (bases)	15957564	14889471	9422088	2789586	2404068	38886214	9966732	4010617	-
	Average length (bases)	5853.84	5850.48	6293.98	5081.21	5170.04	5837.02	6252.65	6113.75	-
≥5 kb	Number of sequences	1348	1246	835	201	196	3505	910	371	-
	Total length (bases)	9885675	9168654	6496950	1277556	1209147	24839765	6939306	2751160	-
	Average length (bases)	7333.59	7358.47	7780.78	6356	6169.12	7086.95	7625.61	7415.53	-
BUSCO odb9 (Metazoa) 978 BUSCOs	Complete%	94	94	92.4	5.5	1.3	82.9	84.3	91.5	53.8
	single	78.3	81.7	82.7	4.5	1	62.8	73.2	82.5	52
	duplicated	15.7	12.3	9.7	1	0.3	20.1	11.1	9	1.8
	Fragmented%	2.9	2.9	3	2.6	0.4	10.6	2.4	2.9	16.9
	Missing	3.1	3.1	4.6	91.9	98.3	6.5	13.3	5.6	29.3

## Sheet: S6
Supplementary Table S6. Function of the unassigned genes of T. dohrnii on the Venn diagram.
Venn diagram	query	EggNOG																				vs UniProtKB (DIAMOND more sensitive)
		seed_ortholog	evalue	score	eggNOG_OGs	max_annot_lvl	COG_category	Description	Preferred_name	GOs	EC	KEGG_ko	KEGG_Pathway	KEGG_Module	KEGG_Reaction	KEGG_rclass	BRITE	KEGG_TC	CAZy	BiGG_Reaction	PFAMs	Product	Organism Species	Organism taxonomy cross-reference	Organism Species	Protein existence	Sequence Version	Subject	Length (query)	Length (subject)	E-value	Strand	Length%	Idenitity% in aligned	Positive% in aligned
unassigned	Tur_r2.0_p0087.1.g26.t1	6087.XP_002167043.2	4.08e-37	153	COG0464@1|root,KOG0740@2759|Eukaryota,38D9T@33154|Opisthokonta,3BCFM@33208|Metazoa	33208|Metazoa	O	microtubule-severing ATPase activity	FIGNL1	GO:0000003,GO:0000018,GO:0000070,GO:0000226,GO:0000228,GO:0000278,GO:0000280,GO:0000287,GO:0000819,GO:0001503,GO:0001649,GO:0003674,GO:0003824,GO:0005488,GO:0005515,GO:0005575,GO:0005622,GO:0005623,GO:0005634,GO:0005694,GO:0005737,GO:0005813,GO:0005815,GO:0005856,GO:0006139,GO:0006163,GO:0006282,GO:0006725,GO:0006753,GO:0006793,GO:0006796,GO:0006807,GO:0006950,GO:0006996,GO:0007010,GO:0007017,GO:…	-	-	-	-	-	-	-	-	-	-	AAA,Vps4_C	AAA domain-containing protein	Clytia hemisphaerica	252671	-	3	1	tr|A0A7M5X7R7|A0A7M5X7R7_9CNID AAA domain-containing protein OS=Clytia hemisphaerica OX=252671 PE=3 SV=1	349	672	9.39e-42	+	192.55	38.9685	57.8797
orthogroup	Tur_r2.0_p0087.1.g70.t1	No_hits	#	#	#	#	#	#	#	#	#	#	#	#	#	#	#	#	#	#	#	#	#	#	#	#	#	#	#	#	#	#	#	#	#
orthogroup	Tur_r2.0_p0087.1.g107.t1	27923.ML29629a-PA	3.43e-70	255	COG0666@1|root,KOG0504@2759|Eukaryota	2759|Eukaryota	I	protein ubiquitination	-	-	-	ko:K21415	-	-	-	-	ko00000,ko03036	-	-	-	Ank_2,Ank_4	MYND-type domain-containing protein	Plasmodiophora brassicae	37360	PBRA_004217	4	1	tr|A0A0G4IJS6|A0A0G4IJS6_PLABS MYND-type domain-containing protein OS=Plasmodiophora brassicae OX=37360 GN=PBRA_004217 PE=4 SV=1	464	427	1.49e-37	+	92.0259	27.3707	37.7155
orthogroup	Tur_r2.0_p0087.1.g109.t1	No_hits	#	#	#	#	#	#	#	#	#	#	#	#	#	#	#	#	#	#	#	Uncharacterized protein	Clytia hemisphaerica	252671	-	4	1	tr|A0A7M5V171|A0A7M5V171_9CNID Uncharacterized protein OS=Clytia hemisphaerica OX=252671 PE=4 SV=1	340	349	9.3e-54	+	102.647	35.5882	54.1176
unassigned	Tur_r2.0_p0087.1.g110.t1	6087.XP_002167790.2	5.69e-106	362	28JJT@1|root,2QQ0X@2759|Eukaryota,39V7U@33154|Opisthokonta,3BHUH@33208|Metazoa	33208|Metazoa	S	Catalytic activity. It is involved in the biological process described with metabolic process	-	-	-	-	-	-	-	-	-	-	-	-	DUF229	Uncharacterized protein	Clytia hemisphaerica	252671	-	4	1	tr|A0A7M5WQ24|A0A7M5WQ24_9CNID Uncharacterized protein OS=Clytia hemisphaerica OX=252671 PE=4 SV=1	535	579	1.36e-115	+	108.224	36.8224	54.0187
orthogroup	Tur_r2.0_p0087.1.g118.t1	No_hits	#	#	#	#	#	#	#	#	#	#	#	#	#	#	#	#	#	#	#	No_hits	#	#	#	#	#	No_hits	#	#	#	#	#	#	#
unassigned	Tur_r2.0_p0087.1.g123.t1	6087.XP_002163424.2	8.92e-31	126	COG0457@1|root,KOG2003@2759|Eukaryota,38B6J@33154|Opisthokonta,3BB9Q@33208|Metazoa	33208|Metazoa	S	non-motile cilium assembly	IFT88	GO:0000003,GO:0000226,GO:0000902,GO:0000904,GO:0001578,GO:0001654,GO:0001655,GO:0001669,GO:0001822,GO:0001885,GO:0001886,GO:0001889,GO:0001944,GO:0002064,GO:0002080,GO:0002081,GO:0002119,GO:0002164,GO:0003002,GO:0003006,GO:0003007,GO:0003008,GO:0003158,GO:0003205,GO:0003206,GO:0003279,GO:0003382,GO:0003674,GO:0005488,GO:0005515,GO:0005575,GO:0005622,GO:0005623,GO:0005737,GO:0005794,GO:0005802,GO:…	-	ko:K16474	-	-	-	-	ko00000,ko03036	-	-	-	TPR_1,TPR_12,TPR_16,TPR_2,TPR_6,TPR_7,TPR_8	Uncharacterized protein	Clytia hemisphaerica	252671	-	4	1	tr|A0A7M5UJ56|A0A7M5UJ56_9CNID Uncharacterized protein OS=Clytia hemisphaerica OX=252671 PE=4 SV=1	155	836	4.02e-37	+	539.355	58.0645	67.7419
unassigned	Tur_r2.0_p0087.1.g132.t1	27923.ML075219a-PA	6.71e-25	119	28Q9Z@1|root,2QWYS@2759|Eukaryota,39HNS@33154|Opisthokonta,3BBFD@33208|Metazoa	33208|Metazoa	K	Transcription factor	CARF	GO:0000976,GO:0000977,GO:0000978,GO:0000981,GO:0000982,GO:0000987,GO:0001012,GO:0001067,GO:0001077,GO:0001228,GO:0003674,GO:0003676,GO:0003677,GO:0003690,GO:0003700,GO:0005488,GO:0005575,GO:0005622,GO:0005623,GO:0005634,GO:0005654,GO:0005730,GO:0006139,GO:0006351,GO:0006355,GO:0006357,GO:0006366,GO:0006725,GO:0006807,GO:0008150,GO:0008152,GO:0009058,GO:0009059,GO:0009889,GO:0009891,GO:0009893,GO:…	-	ko:K21595	-	-	-	-	ko00000,ko03000	-	-	-	ALS2CR8	MULE domain-containing protein	Lottia gigantea	225164	LOTGIDRAFT_152862	4	1	tr|V4ASB5|V4ASB5_LOTGI MULE domain-containing protein OS=Lottia gigantea OX=225164 GN=LOTGIDRAFT_152862 PE=4 SV=1	465	1088	1.06e-22	+	233.978	17.6344	31.6129
unassigned	Tur_r2.0_p0087.1.g133.t1	No_hits	#	#	#	#	#	#	#	#	#	#	#	#	#	#	#	#	#	#	#	#	#	#	#	#	#	#	#	#	#	#	#	#	#
unassigned	Tur_r2.0_p0087.1.g134.t1	7739.XP_002588276.1	3.8e-06	59	KOG0589@1|root,KOG0589@2759|Eukaryota,38EV9@33154|Opisthokonta,3BCJC@33208|Metazoa,3CX7R@33213|Bilateria	33208|Metazoa	T	protein kinase activity	-	GO:0003674,GO:0003824,GO:0004672,GO:0004674,GO:0005575,GO:0005623,GO:0005929,GO:0006464,GO:0006468,GO:0006793,GO:0006796,GO:0006807,GO:0008150,GO:0008152,GO:0009987,GO:0016301,GO:0016310,GO:0016740,GO:0016772,GO:0016773,GO:0019538,GO:0036211,GO:0042995,GO:0043170,GO:0043226,GO:0043412,GO:0044237,GO:0044238,GO:0044260,GO:0044267,GO:0044464,GO:0071704,GO:0120025,GO:0140096,GO:1901564	2.7.11.1	ko:K20877	-	-	-	-	ko00000,ko01000,ko01001,ko03036	-	-	-	Pkinase,RCC1,RCC1_2	#	#	#	#	#	#	#	#	#	#	#	#	#	#
orthogroup	Tur_r2.0_p0087.1.g135.t1	6087.XP_004209361.1	1.66e-119	405	arCOG07452@1|root,2QRCP@2759|Eukaryota,38HK2@33154|Opisthokonta,3BGN2@33208|Metazoa	33208|Metazoa	S	Hexosaminidase (glycosyl hydrolase family 20, catalytic domain) containing	-	-	2.3.2.26,3.2.1.52	ko:K04678,ko:K14459	ko00511,ko00513,ko01100,ko04120,ko04144,ko04340,ko04341,ko04350,map00511,map00513,map01100,map04120,map04144,map04340,map04341,map04350	-	R09323	-	ko00000,ko00001,ko01000,ko03029,ko04121,ko04131	-	GH20	-	Glyco_hydro_20	hexosaminidase D-like	Hydra vulgaris	6087	LOC100200264	4	1	tr|A0A8B7DPL7|A0A8B7DPL7_HYDVU hexosaminidase D-like OS=Hydra vulgaris OX=6087 GN=LOC100200264 PE=4 SV=1	596	635	3.4e-127	+	106.544	32.7181	50.6711
orthogroup	Tur_r2.0_p0087.1.g161.t1	No_hits	#	#	#	#	#	#	#	#	#	#	#	#	#	#	#	#	#	#	#	No_hits	#	#	#	#	#	No_hits	#	#	#	#	#	#	#
orthogroup	Tur_r2.0_p0452.1.g177.t1	7668.SPU_004772-tr	4.79e-64	248	COG0507@1|root,KOG0987@2759|Eukaryota,39RYU@33154|Opisthokonta,3BK87@33208|Metazoa,3D4JP@33213|Bilateria	33208|Metazoa	L	Belongs to the helicase family	-	-	3.6.4.12	ko:K15255	-	-	-	-	ko00000,ko01000,ko03029,ko03032	-	-	-	Helitron_like_N,Herpes_Helicase,Herpes_teg_N,PIF1	ATP-dependent DNA helicase	Clytia hemisphaerica	252671	-	3	1	tr|A0A7M5U8C0|A0A7M5U8C0_9CNID ATP-dependent DNA helicase OS=Clytia hemisphaerica OX=252671 PE=3 SV=1	890	2255	3.06e-116	+	253.371	41.4607	57.3034
orthogroup	Tur_r2.0_p0452.1.g182.t1	45351.EDO41481	2.37e-152	502	2DCSR@1|root,2S5KN@2759|Eukaryota	2759|Eukaryota	-	-	-	-	-	-	-	-	-	-	-	-	-	-	DDE_1	Predicted protein	Nematostella vectensis	45351	v1g242754	4	1	tr|A7S4A1|A7S4A1_NEMVE Predicted protein OS=Nematostella vectensis OX=45351 GN=v1g242754 PE=4 SV=1	634	675	1.48e-162	+	106.467	40.3785	57.571
orthogroup	Tur_r2.0_p0452.1.g195.t1	No_hits	#	#	#	#	#	#	#	#	#	#	#	#	#	#	#	#	#	#	#	Uncharacterized protein	Paramuricea clavata	317549	PACLA_6A070616	4	1	tr|A0A7D9EXR8|A0A7D9EXR8_PARCT Uncharacterized protein OS=Paramuricea clavata OX=317549 GN=PACLA_6A070616 PE=4 SV=1	344	408	7.01e-11	+	118.605	22.3837	36.3372
orthogroup	Tur_r2.0_p0452.1.g250.t1	400682.PAC_15719315	6.82e-78	282	KOG3105@1|root,KOG3105@2759|Eukaryota,39NJJ@33154|Opisthokonta,3BR7T@33208|Metazoa	2759|Eukaryota	BD	DDE superfamily endonuclease	-	-	-	-	-	-	-	-	-	-	-	-	DDE_1	DDE-1 domain-containing protein	Amphimedon queenslandica	400682	-	4	1	tr|A0A1X7UUQ0|A0A1X7UUQ0_AMPQE DDE-1 domain-containing protein OS=Amphimedon queenslandica OX=400682 PE=4 SV=1	572	482	8.31e-82	+	84.2657	31.8182	47.7273
orthogroup	Tur_r2.0_p0405.1.g316.t1	27923.ML085035a-PA	3.26e-26	119	KOG1584@1|root,KOG1584@2759|Eukaryota,394HT@33154|Opisthokonta,3BI89@33208|Metazoa	33208|Metazoa	S	amine sulfotransferase activity	-	GO:0003674,GO:0003824,GO:0004062,GO:0005575,GO:0005622,GO:0005623,GO:0005737,GO:0005829,GO:0006790,GO:0008146,GO:0008150,GO:0008152,GO:0009987,GO:0016740,GO:0016782,GO:0034930,GO:0044237,GO:0044424,GO:0044444,GO:0044464,GO:0051923	2.8.2.1,2.8.2.2,2.8.2.3,2.8.2.4	ko:K01014,ko:K01015,ko:K01016,ko:K01025,ko:K16949	ko00140,ko05204,map00140,map05204	-	R00629,R01242,R01861,R02350,R03405,R08977,R08978	RC00007,RC00128,RC00231,RC00341,RC00610	ko00000,ko00001,ko01000	-	-	-	Sulfotransfer_1	Sulfotransferase	Pantherophis guttatus	94885	LOC117669166	3	1	tr|A0A6P9CHH1|A0A6P9CHH1_PANGU Sulfotransferase OS=Pantherophis guttatus OX=94885 GN=LOC117669166 PE=3 SV=1	290	298	1.54e-28	+	102.759	31.3793	49.6552
orthogroup	Tur_r2.0_p0405.1.g317.t1	6087.XP_004206447.1	1.47e-41	177	KOG4193@1|root,KOG4193@2759|Eukaryota,38BU2@33154|Opisthokonta,3BJP4@33208|Metazoa	33208|Metazoa	T	G-protein coupled receptor activity	-	-	-	-	-	-	-	-	-	-	-	-	7tm_2,GPS	uncharacterized protein LOC100198789	Hydra vulgaris	6087	LOC100198789	4	1	tr|A0A8B7DEP7|A0A8B7DEP7_HYDVU uncharacterized protein LOC100198789 OS=Hydra vulgaris OX=6087 GN=LOC100198789 PE=4 SV=1	988	1457	2.6e-42	+	147.47	20.1417	32.8947
unassigned	Tur_r2.0_p0405.1.g322.t1	No_hits	#	#	#	#	#	#	#	#	#	#	#	#	#	#	#	#	#	#	#	No_hits	#	#	#	#	#	No_hits	#	#	#	#	#	#	#
orthogroup	Tur_r2.0_p0405.1.g340.t1	No_hits	#	#	#	#	#	#	#	#	#	#	#	#	#	#	#	#	#	#	#	No_hits	#	#	#	#	#	No_hits	#	#	#	#	#	#	#
unassigned	Tur_r2.0_p0405.1.g342.t1	No_hits	#	#	#	#	#	#	#	#	#	#	#	#	#	#	#	#	#	#	#	uncharacterized protein LOC116308308 isoform X1	Actinia tenebrosa	6105	LOC116308308	3	1	tr|A0A6P8J4E8|A0A6P8J4E8_ACTTE uncharacterized protein LOC116308308 isoform X1 OS=Actinia tenebrosa OX=6105 GN=LOC116308308 PE=3 SV=1	194	716	7.41e-32	+	369.072	28.3505	40.7216
orthogroup	Tur_r2.0_p0405.1.g357.t1	27923.ML085035a-PA	3.72e-22	102	KOG1584@1|root,KOG1584@2759|Eukaryota,394HT@33154|Opisthokonta,3BI89@33208|Metazoa	33208|Metazoa	S	amine sulfotransferase activity	-	GO:0003674,GO:0003824,GO:0004062,GO:0005575,GO:0005622,GO:0005623,GO:0005737,GO:0005829,GO:0006790,GO:0008146,GO:0008150,GO:0008152,GO:0009987,GO:0016740,GO:0016782,GO:0034930,GO:0044237,GO:0044424,GO:0044444,GO:0044464,GO:0051923	2.8.2.1,2.8.2.2,2.8.2.3,2.8.2.4	ko:K01014,ko:K01015,ko:K01016,ko:K01025,ko:K16949	ko00140,ko05204,map00140,map05204	-	R00629,R01242,R01861,R02350,R03405,R08977,R08978	RC00007,RC00128,RC00231,RC00341,RC00610	ko00000,ko00001,ko01000	-	-	-	Sulfotransfer_1	Sulfotransferase	Thamnophis sirtalis	35019	LOC106557085	3	1	tr|A0A6I9Z784|A0A6I9Z784_9SAUR Sulfotransferase OS=Thamnophis sirtalis OX=35019 GN=LOC106557085 PE=3 SV=1	181	307	4.32e-23	+	169.613	35.9116	56.3536
orthogroup	Tur_r2.0_p0390.1.g362.t1	7668.SPU_003399-tr	1.02e-71	276	2AENI@1|root,2RYW1@2759|Eukaryota,39ZI9@33154|Opisthokonta,3BE6W@33208|Metazoa,3D71Y@33213|Bilateria	33208|Metazoa	-	-	-	-	-	-	-	-	-	-	-	-	-	-	-	CXC domain-containing protein	Paramuricea clavata	317549	PACLA_6A049580	4	1	tr|A0A7D9K6C4|A0A7D9K6C4_PARCT CXC domain-containing protein OS=Paramuricea clavata OX=317549 GN=PACLA_6A049580 PE=4 SV=1	1161	666	8.23e-109	+	57.3643	17.7433	26.0121
orthogroup	Tur_r2.0_p0390.1.g365.t1	No_hits	#	#	#	#	#	#	#	#	#	#	#	#	#	#	#	#	#	#	#	Uncharacterized protein	Clytia hemisphaerica	252671	-	4	1	tr|A0A7M5X0M5|A0A7M5X0M5_9CNID Uncharacterized protein OS=Clytia hemisphaerica OX=252671 PE=4 SV=1	545	589	2.09e-31	+	108.073	24.0367	43.6697
orthogroup	Tur_r2.0_p0390.1.g366.t1	7739.XP_002610332.1	1.17e-49	202	2E0UB@1|root,2S66J@2759|Eukaryota,3A6PM@33154|Opisthokonta,3C3YB@33208|Metazoa,3DJCM@33213|Bilateria	2759|Eukaryota	-	-	-	-	-	-	-	-	-	-	-	-	-	-	-	Uncharacterized protein	Clytia hemisphaerica	252671	-	4	1	tr|A0A7M5X0G1|A0A7M5X0G1_9CNID Uncharacterized protein OS=Clytia hemisphaerica OX=252671 PE=4 SV=1	825	952	2.21e-173	+	115.394	34.9091	48.2424
orthogroup	Tur_r2.0_p0390.1.g381.t1	69293.ENSGACP00000016454	1.76e-37	164	KOG1041@1|root,KOG1041@2759|Eukaryota,38CFV@33154|Opisthokonta,3BA6S@33208|Metazoa,3CRF4@33213|Bilateria,481WD@7711|Chordata,49MAT@7742|Vertebrata,49SQ1@7898|Actinopterygii	33208|Metazoa	J	Argonaute RISC catalytic component 1	AGO1	GO:0000003,GO:0000932,GO:0000956,GO:0000976,GO:0000977,GO:0000978,GO:0000987,GO:0000993,GO:0001012,GO:0001047,GO:0001067,GO:0001098,GO:0001099,GO:0001709,GO:0002119,GO:0002164,GO:0002682,GO:0003002,GO:0003006,GO:0003008,GO:0003674,GO:0003676,GO:0003677,GO:0003690,GO:0003723,GO:0003725,GO:0003727,GO:0003824,GO:0004518,GO:0004519,GO:0004521,GO:0004540,GO:0005488,GO:0005515,GO:0005575,GO:0005622,GO:…	-	ko:K11593	-	-	-	-	ko00000,ko03019,ko03036	-	-	-	ArgoL1,ArgoL2,ArgoMid,ArgoN,PAZ,Piwi	protein argonaute-2-like	Hydra vulgaris	6087	LOC100197980	4	1	tr|A0A8B7DUG4|A0A8B7DUG4_HYDVU protein argonaute-2-like OS=Hydra vulgaris OX=6087 GN=LOC100197980 PE=4 SV=1	1073	798	1.93e-47	+	74.3709	12.6747	19.5713
orthogroup	Tur_r2.0_p0390.1.g386.t1	126957.SMAR012650-PA	1.08e-23	108	2BVSB@1|root,2S2BW@2759|Eukaryota,3A520@33154|Opisthokonta,3BRW9@33208|Metazoa,3DAYA@33213|Bilateria	33208|Metazoa	-	-	-	-	-	-	-	-	-	-	-	-	-	-	-	Uncharacterized protein	Clytia hemisphaerica	252671	-	4	1	tr|A0A7M5X3X3|A0A7M5X3X3_9CNID Uncharacterized protein OS=Clytia hemisphaerica OX=252671 PE=4 SV=1	205	221	6.17e-40	+	107.805	42.439	59.0244
orthogroup	Tur_r2.0_p0390.1.g402.t1	10141.ENSCPOP00000010405	3.3e-11	77	KOG1041@1|root,KOG1041@2759|Eukaryota,38CFV@33154|Opisthokonta,3BA6S@33208|Metazoa,3CRF4@33213|Bilateria,481WD@7711|Chordata,49MAT@7742|Vertebrata,3JBVC@40674|Mammalia,35GQC@314146|Euarchontoglires,4Q6P5@9989|Rodentia	33208|Metazoa	J	N-terminal domain of argonaute	AGO1	GO:0000003,GO:0000932,GO:0000956,GO:0000976,GO:0000977,GO:0000978,GO:0000987,GO:0000993,GO:0001012,GO:0001047,GO:0001067,GO:0001098,GO:0001099,GO:0001709,GO:0002119,GO:0002164,GO:0002682,GO:0003002,GO:0003006,GO:0003008,GO:0003674,GO:0003676,GO:0003677,GO:0003690,GO:0003723,GO:0003725,GO:0003727,GO:0003824,GO:0004518,GO:0004519,GO:0004521,GO:0004540,GO:0005488,GO:0005515,GO:0005575,GO:0005622,GO:…	-	ko:K11593	-	-	-	-	ko00000,ko03019,ko03036	-	-	-	ArgoL1,ArgoL2,ArgoMid,ArgoN,PAZ,Piwi	protein argonaute-2-like	Hydra vulgaris	6087	LOC100197980	4	1	tr|A0A8B7DUG4|A0A8B7DUG4_HYDVU protein argonaute-2-like OS=Hydra vulgaris OX=6087 GN=LOC100197980 PE=4 SV=1	880	798	1.57e-17	+	90.6818	10.9091	15.9091
orthogroup	Tur_r2.0_p0390.1.g412.t1	No_hits	#	#	#	#	#	#	#	#	#	#	#	#	#	#	#	#	#	#	#	Uncharacterized protein	Clytia hemisphaerica	252671	-	4	1	tr|A0A7M5U8X3|A0A7M5U8X3_9CNID Uncharacterized protein OS=Clytia hemisphaerica OX=252671 PE=4 SV=1	414	104	4.76e-24	+	25.1208	10.8696	13.7681
orthogroup	Tur_r2.0_p0390.1.g414.t1	6087.XP_004208862.1	3.86e-87	329	KOG3510@1|root,KOG3510@2759|Eukaryota	2759|Eukaryota	S	cell adhesion	-	-	-	ko:K06767,ko:K08155	ko04721,ko04726,ko04728,ko05012,ko05030,ko05031,ko05034,map04721,map04726,map04728,map05012,map05030,map05031,map05034	-	-	-	ko00000,ko00001,ko02000,ko04516	2.A.1.2.11,2.A.1.2.12,2.A.1.2.29	-	-	V-set,fn3	Uncharacterized protein	Clytia hemisphaerica	252671	-	4	1	tr|A0A7M5XK33|A0A7M5XK33_9CNID Uncharacterized protein OS=Clytia hemisphaerica OX=252671 PE=4 SV=1	1893	1193	7.11e-140	+	63.0217	19.2816	30.9033
orthogroup	Tur_r2.0_p0157.1.g429.t1	No_hits	#	#	#	#	#	#	#	#	#	#	#	#	#	#	#	#	#	#	#	No_hits	#	#	#	#	#	No_hits	#	#	#	#	#	#	#
orthogroup	Tur_r2.0_p0157.1.g430.t1	No_hits	#	#	#	#	#	#	#	#	#	#	#	#	#	#	#	#	#	#	#	No_hits	#	#	#	#	#	No_hits	#	#	#	#	#	#	#
orthogroup	Tur_r2.0_p0157.1.g431.t1	No_hits	#	#	#	#	#	#	#	#	#	#	#	#	#	#	#	#	#	#	#	Uncharacterized protein	Mytilus galloprovincialis	29158	MGAL_10B067403	4	1	tr|A0A8B6BQ97|A0A8B6BQ97_MYTGA Uncharacterized protein OS=Mytilus galloprovincialis OX=29158 GN=MGAL_10B067403 PE=4 SV=1	428	443	3.3e-34	+	103.505	23.8318	30.3738
orthogroup	Tur_r2.0_p0157.1.g435.t1	No_hits	#	#	#	#	#	#	#	#	#	#	#	#	#	#	#	#	#	#	#	No_hits	#	#	#	#	#	No_hits	#	#	#	#	#	#	#
orthogroup	Tur_r2.0_p0157.1.g487.t1	No_hits	#	#	#	#	#	#	#	#	#	#	#	#	#	#	#	#	#	#	#	#	#	#	#	#	#	#	#	#	#	#	#	#	#
orthogroup	Tur_r2.0_p0157.1.g495.t1	400682.PAC_15721632	2.14e-05	51	KOG1075@1|root,KOG1075@2759|Eukaryota	2759|Eukaryota	E	Ribonuclease H protein	-	-	-	-	-	-	-	-	-	-	-	-	RVT_1	#	#	#	#	#	#	#	#	#	#	#	#	#	#
orthogroup	Tur_r2.0_p0157.1.g496.t1	8469.XP_007065753.1	1.39e-14	89	COG5640@1|root,2QVNP@2759|Eukaryota,38ER1@33154|Opisthokonta,3BEHU@33208|Metazoa,3CXYM@33213|Bilateria,47Z7W@7711|Chordata,48XZD@7742|Vertebrata,4CEUX@8459|Testudines	33208|Metazoa	T	Kringle domain	PLG	GO:0000003,GO:0001568,GO:0001701,GO:0001890,GO:0001892,GO:0001944,GO:0001968,GO:0002376,GO:0002576,GO:0003006,GO:0003008,GO:0003013,GO:0003674,GO:0003823,GO:0003824,GO:0004175,GO:0004252,GO:0004857,GO:0004866,GO:0005102,GO:0005488,GO:0005515,GO:0005539,GO:0005575,GO:0005576,GO:0005615,GO:0005622,GO:0005623,GO:0005737,GO:0005886,GO:0006508,GO:0006629,GO:0006807,GO:0006810,GO:0006887,GO:0006928,GO:…	3.4.21.7	ko:K01315,ko:K09644	ko04080,ko04610,ko04979,ko05150,ko05164,map04080,map04610,map04979,map05150,map05164	-	-	-	ko00000,ko00001,ko01000,ko01002,ko04147,ko04516	-	-	-	Kringle,PAN_1,Trypsin	Uncharacterized protein (Fragment)	Pocillopora damicornis	46731	pdam_00007715	4	1	tr|A0A3M6UZU1|A0A3M6UZU1_POCDA Uncharacterized protein (Fragment) OS=Pocillopora damicornis OX=46731 GN=pdam_00007715 PE=4 SV=1	1258	1007	8.77e-20	+	80.0477	9.93641	15.5803
unassigned	Tur_r2.0_p0157.1.g505.t1	8479.XP_005311427.1	1.75e-53	211	COG2866@1|root,KOG2650@2759|Eukaryota,38FG5@33154|Opisthokonta,3BJH1@33208|Metazoa,3CXR6@33213|Bilateria,488DY@7711|Chordata,48VDE@7742|Vertebrata,4CBJU@8459|Testudines	33208|Metazoa	O	Carboxypeptidase A6	CPA6	GO:0003674,GO:0003824,GO:0004180,GO:0004181,GO:0005575,GO:0005576,GO:0005615,GO:0006508,GO:0006807,GO:0008150,GO:0008152,GO:0008233,GO:0008235,GO:0008237,GO:0008238,GO:0016787,GO:0019538,GO:0043170,GO:0044238,GO:0044421,GO:0070011,GO:0071704,GO:0140096,GO:1901564	3.4.17.1	ko:K08782	-	-	-	-	ko00000,ko01000,ko01002	-	-	-	Peptidase_M14,Propep_M14	Peptidase_M14 domain-containing protein	Clytia hemisphaerica	252671	-	3	1	tr|A0A7M6DMD7|A0A7M6DMD7_9CNID Peptidase_M14 domain-containing protein OS=Clytia hemisphaerica OX=252671 PE=3 SV=1	658	546	4.87e-88	+	82.9787	24.1641	34.4985
unassigned	Tur_r2.0_p0157.1.g522.t1	6087.XP_002170230.2	4.48e-53	195	COG0557@1|root,KOG2102@2759|Eukaryota,38CFP@33154|Opisthokonta,3B9E2@33208|Metazoa	33208|Metazoa	J	RNA phosphodiester bond hydrolysis, exonucleolytic	DIS3L	GO:0000175,GO:0000177,GO:0000178,GO:0003674,GO:0003824,GO:0004518,GO:0004527,GO:0004532,GO:0004540,GO:0005488,GO:0005515,GO:0005575,GO:0005622,GO:0005623,GO:0005737,GO:0005813,GO:0005815,GO:0005829,GO:0005856,GO:0005886,GO:0006139,GO:0006364,GO:0006396,GO:0006401,GO:0006725,GO:0006807,GO:0008150,GO:0008152,GO:0008408,GO:0009056,GO:0009057,GO:0009987,GO:0010467,GO:0015630,GO:0016020,GO:0016070,GO:…	-	ko:K18681	ko03018,map03018	-	-	-	ko00000,ko00001,ko01000,ko03019	-	-	-	RNB,Rrp44_CSD1,Rrp44_S1	DIS3-like exonuclease 1	Clytia hemisphaerica	252671	-	3	1	tr|A0A7M5X8U0|A0A7M5X8U0_9CNID DIS3-like exonuclease 1 OS=Clytia hemisphaerica OX=252671 PE=3 SV=1	246	1067	6.31e-58	+	433.74	39.4309	55.6911
orthogroup	Tur_r2.0_p0157.1.g573.t1	No_hits	#	#	#	#	#	#	#	#	#	#	#	#	#	#	#	#	#	#	#	#	#	#	#	#	#	#	#	#	#	#	#	#	#
orthogroup	Tur_r2.0_p0157.1.g579.t1	No_hits	#	#	#	#	#	#	#	#	#	#	#	#	#	#	#	#	#	#	#	Uncharacterized protein	Mytilus galloprovincialis	29158	MGAL_10B017142	4	1	tr|A0A8B6C3V0|A0A8B6C3V0_MYTGA Uncharacterized protein OS=Mytilus galloprovincialis OX=29158 GN=MGAL_10B017142 PE=4 SV=1	439	585	8.21e-127	+	133.257	47.836	62.1868
orthogroup	Tur_r2.0_p0157.1.g580.t1	No_hits	#	#	#	#	#	#	#	#	#	#	#	#	#	#	#	#	#	#	#	No_hits	#	#	#	#	#	No_hits	#	#	#	#	#	#	#
orthogroup	Tur_r2.0_p0778.1.g597.t1	No_hits	#	#	#	#	#	#	#	#	#	#	#	#	#	#	#	#	#	#	#	Uncharacterized protein	Mytilus galloprovincialis	29158	MGAL_10B067403	4	1	tr|A0A8B6BQ97|A0A8B6BQ97_MYTGA Uncharacterized protein OS=Mytilus galloprovincialis OX=29158 GN=MGAL_10B067403 PE=4 SV=1	366	443	8.86e-35	+	121.038	30.8743	41.5301
orthogroup	Tur_r2.0_p0778.1.g637.t1	10228.TriadP60442	3.14e-79	282	COG5034@1|root,KOG1973@2759|Eukaryota,3ADZZ@33154|Opisthokonta,3BW6V@33208|Metazoa	33208|Metazoa	B	methylated histone binding	-	-	-	-	-	-	-	-	-	-	-	-	YqaJ	SWIM-type domain-containing protein	Trichoplax adhaerens	10228	TRIADDRAFT_60442	4	1	tr|B3S881|B3S881_TRIAD SWIM-type domain-containing protein OS=Trichoplax adhaerens OX=10228 GN=TRIADDRAFT_60442 PE=4 SV=1	472	581	8.44e-83	+	123.093	36.0169	55.5085
orthogroup	Tur_r2.0_p0778.1.g647.t1	No_hits	#	#	#	#	#	#	#	#	#	#	#	#	#	#	#	#	#	#	#	No_hits	#	#	#	#	#	No_hits	#	#	#	#	#	#	#
orthogroup	Tur_r2.0_p0537.1.g688.t1	No_hits	#	#	#	#	#	#	#	#	#	#	#	#	#	#	#	#	#	#	#	No_hits	#	#	#	#	#	No_hits	#	#	#	#	#	#	#
orthogroup	Tur_r2.0_p0145.1.g716.t1	7668.SPU_009193-tr	7.94e-77	284	28IZU@1|root,2QRBM@2759|Eukaryota,39ZK6@33154|Opisthokonta,3BP25@33208|Metazoa,3D7RT@33213|Bilateria	33208|Metazoa	S	Protein of unknown function (DUF1280)	-	-	-	-	-	-	-	-	-	-	-	-	DUF1280	uncharacterized protein LOC110988954 isoform X2	Acanthaster planci	133434	LOC110988954	4	1	tr|A0A8B7ZTB6|A0A8B7ZTB6_ACAPL uncharacterized protein LOC110988954 isoform X2 OS=Acanthaster planci OX=133434 GN=LOC110988954 PE=4 SV=1	743	694	3.15e-92	+	93.4051	26.9179	42.9341
unassigned	Tur_r2.0_p0145.1.g728.t1	7668.SPU_005793-tr	1.94e-44	167	2CY95@1|root,2S2X3@2759|Eukaryota,3A4AR@33154|Opisthokonta,3BRVC@33208|Metazoa,3D8TC@33213|Bilateria	33208|Metazoa	S	ISXO2-like transposase domain	-	-	-	-	-	-	-	-	-	-	-	-	DDE_Tnp_IS1595	CXXC-type domain-containing protein	Strongylocentrotus purpuratus	7668	-	4	1	tr|A0A7M7MY65|A0A7M7MY65_STRPU CXXC-type domain-containing protein OS=Strongylocentrotus purpuratus OX=7668 PE=4 SV=1	186	566	1.54e-27	+	304.301	28.4946	44.086
orthogroup	Tur_r2.0_p0145.1.g730.t1	No_hits	#	#	#	#	#	#	#	#	#	#	#	#	#	#	#	#	#	#	#	No_hits	#	#	#	#	#	No_hits	#	#	#	#	#	#	#
orthogroup	Tur_r2.0_p0145.1.g736.t1	No_hits	#	#	#	#	#	#	#	#	#	#	#	#	#	#	#	#	#	#	#	No_hits	#	#	#	#	#	No_hits	#	#	#	#	#	#	#
orthogroup	Tur_r2.0_p0145.1.g748.t1	8090.ENSORLP00000008678	1.86e-20	106	28JXK@1|root,2QSBX@2759|Eukaryota,38KMZ@33154|Opisthokonta,3BS5V@33208|Metazoa,3D931@33213|Bilateria,48FMQ@7711|Chordata,49CQ2@7742|Vertebrata,4A481@7898|Actinopterygii	33208|Metazoa	-	-	-	-	-	-	-	-	-	-	-	-	-	-	-	Uncharacterized LOC101165594	Oryzias latipes	8090	LOC101165594	4	1	tr|H2LRH9|H2LRH9_ORYLA Uncharacterized LOC101165594 OS=Oryzias latipes OX=8090 GN=LOC101165594 PE=4 SV=1	508	174	1.43e-21	+	34.252	11.2205	14.9606
orthogroup	Tur_r2.0_p0145.1.g749.t1	8090.ENSORLP00000008678	4.32e-23	106	28JXK@1|root,2QSBX@2759|Eukaryota,38KMZ@33154|Opisthokonta,3BS5V@33208|Metazoa,3D931@33213|Bilateria,48FMQ@7711|Chordata,49CQ2@7742|Vertebrata,4A481@7898|Actinopterygii	33208|Metazoa	-	-	-	-	-	-	-	-	-	-	-	-	-	-	-	Transmembrane protein 272-like	Astatotilapia calliptera	8154	-	4	1	tr|A0A3P8NYZ0|A0A3P8NYZ0_ASTCA Transmembrane protein 272-like OS=Astatotilapia calliptera OX=8154 PE=4 SV=1	200	155	1.69e-25	+	77.5	27	36
unassigned	Tur_r2.0_p0145.1.g750.t1	6087.XP_002164125.2	1.07e-232	737	COG2132@1|root,KOG1263@2759|Eukaryota,39UM9@33154|Opisthokonta,3BCQ7@33208|Metazoa	33208|Metazoa	Q	iron assimilation by reduction and transport	-	-	-	-	-	-	-	-	-	-	-	-	Cu-oxidase,Cu-oxidase_2,Cu-oxidase_3	laccase-1-like	Hydra vulgaris	6087	LOC100206475	4	1	tr|A0A8B6XPM7|A0A8B6XPM7_HYDVU laccase-1-like OS=Hydra vulgaris OX=6087 GN=LOC100206475 PE=4 SV=1	675	697	2.27e-252	+	103.259	51.7037	67.7037
unassigned	Tur_r2.0_p0145.1.g792.t1	No_hits	#	#	#	#	#	#	#	#	#	#	#	#	#	#	#	#	#	#	#	No_hits	#	#	#	#	#	No_hits	#	#	#	#	#	#	#
unassigned	Tur_r2.0_p0145.1.g800.t1	No_hits	#	#	#	#	#	#	#	#	#	#	#	#	#	#	#	#	#	#	#	Histone deacetylase	Hydractinia echinata	35630	Hdac4	2	1	tr|A0A1P8KZZ0|A0A1P8KZZ0_HYDEC Histone deacetylase OS=Hydractinia echinata OX=35630 GN=Hdac4 PE=2 SV=1	166	1090	3.48e-30	+	656.627	37.9518	48.1928
orthogroup	Tur_r2.0_p0608.1.g818.t1	7668.SPU_004772-tr	4.76e-196	678	COG0507@1|root,KOG0987@2759|Eukaryota,39RYU@33154|Opisthokonta,3BK87@33208|Metazoa,3D4JP@33213|Bilateria	33208|Metazoa	L	Belongs to the helicase family	-	-	3.6.4.12	ko:K15255	-	-	-	-	ko00000,ko01000,ko03029,ko03032	-	-	-	Helitron_like_N,Herpes_Helicase,Herpes_teg_N,PIF1	ATP-dependent DNA helicase	Clytia hemisphaerica	252671	-	3	1	tr|A0A7M5U8C0|A0A7M5U8C0_9CNID ATP-dependent DNA helicase OS=Clytia hemisphaerica OX=252671 PE=3 SV=1	1998	2255	0	+	112.863	46.2462	64.014
orthogroup	Tur_r2.0_p0608.1.g835.t1	No_hits	#	#	#	#	#	#	#	#	#	#	#	#	#	#	#	#	#	#	#	No_hits	#	#	#	#	#	No_hits	#	#	#	#	#	#	#
orthogroup	Tur_r2.0_p0608.1.g836.t1	No_hits	#	#	#	#	#	#	#	#	#	#	#	#	#	#	#	#	#	#	#	Uncharacterized protein (Fragment)	Paramuricea clavata	317549	PACLA_6A018164	4	1	tr|A0A7D9LNC1|A0A7D9LNC1_PARCT Uncharacterized protein (Fragment) OS=Paramuricea clavata OX=317549 GN=PACLA_6A018164 PE=4 SV=1	356	787	4.1e-12	+	221.067	12.3596	20.2247
orthogroup	Tur_r2.0_p0608.1.g837.t1	No_hits	#	#	#	#	#	#	#	#	#	#	#	#	#	#	#	#	#	#	#	#	#	#	#	#	#	#	#	#	#	#	#	#	#
unassigned	Tur_r2.0_p0608.1.g840.t1	No_hits	#	#	#	#	#	#	#	#	#	#	#	#	#	#	#	#	#	#	#	No_hits	#	#	#	#	#	No_hits	#	#	#	#	#	#	#
orthogroup	Tur_r2.0_p0035.1.g867.t1	No_hits	#	#	#	#	#	#	#	#	#	#	#	#	#	#	#	#	#	#	#	No_hits	#	#	#	#	#	No_hits	#	#	#	#	#	#	#
orthogroup	Tur_r2.0_p0035.1.g871.t1	No_hits	#	#	#	#	#	#	#	#	#	#	#	#	#	#	#	#	#	#	#	No_hits	#	#	#	#	#	No_hits	#	#	#	#	#	#	#
unassigned	Tur_r2.0_p0035.1.g895.t1	No_hits	#	#	#	#	#	#	#	#	#	#	#	#	#	#	#	#	#	#	#	No_hits	#	#	#	#	#	No_hits	#	#	#	#	#	#	#
orthogroup	Tur_r2.0_p0035.1.g898.t1	7668.SPU_003399-tr	6.62e-41	160	2AENI@1|root,2RYW1@2759|Eukaryota,39ZI9@33154|Opisthokonta,3BE6W@33208|Metazoa,3D71Y@33213|Bilateria	33208|Metazoa	-	-	-	-	-	-	-	-	-	-	-	-	-	-	-	CRC domain-containing protein	Paramuricea clavata	317549	PACLA_6A073715	3	1	tr|A0A7D9IK18|A0A7D9IK18_PARCT CRC domain-containing protein OS=Paramuricea clavata OX=317549 GN=PACLA_6A073715 PE=3 SV=1	250	529	1.38e-60	+	211.6	39.2	53.6
orthogroup	Tur_r2.0_p0269.1.g932.t1	6087.XP_002160070.1	1.91e-91	331	2CB2G@1|root,2QPS6@2759|Eukaryota,38GJT@33154|Opisthokonta,3BAZU@33208|Metazoa	33208|Metazoa	G	O-fucosyltransferase 2	POFUT2	GO:0001704,GO:0001707,GO:0003674,GO:0003824,GO:0005575,GO:0005622,GO:0005623,GO:0005737,GO:0005783,GO:0005789,GO:0005794,GO:0006355,GO:0006464,GO:0006486,GO:0006493,GO:0006807,GO:0007275,GO:0007369,GO:0007498,GO:0008150,GO:0008152,GO:0008417,GO:0009058,GO:0009059,GO:0009100,GO:0009101,GO:0009653,GO:0009790,GO:0009888,GO:0009889,GO:0009987,GO:0010468,GO:0010556,GO:0010717,GO:0012505,GO:0016020,GO:…	2.4.1.221	ko:K03691	ko00514,map00514	-	R09295	-	ko00000,ko00001,ko01000,ko01003	-	GT65,GT68	-	O-FucT	GDP-fucose protein O-fucosyltransferase 2	Clytia hemisphaerica	252671	-	3	1	tr|A0A7M5XDP7|A0A7M5XDP7_9CNID GDP-fucose protein O-fucosyltransferase 2 OS=Clytia hemisphaerica OX=252671 PE=3 SV=1	832	436	2.01e-100	+	52.4038	22.7163	31.7308
orthogroup	Tur_r2.0_p0269.1.g933.t1	6087.XP_002160070.1	3.9e-111	375	2CB2G@1|root,2QPS6@2759|Eukaryota,38GJT@33154|Opisthokonta,3BAZU@33208|Metazoa	33208|Metazoa	G	O-fucosyltransferase 2	POFUT2	GO:0001704,GO:0001707,GO:0003674,GO:0003824,GO:0005575,GO:0005622,GO:0005623,GO:0005737,GO:0005783,GO:0005789,GO:0005794,GO:0006355,GO:0006464,GO:0006486,GO:0006493,GO:0006807,GO:0007275,GO:0007369,GO:0007498,GO:0008150,GO:0008152,GO:0008417,GO:0009058,GO:0009059,GO:0009100,GO:0009101,GO:0009653,GO:0009790,GO:0009888,GO:0009889,GO:0009987,GO:0010468,GO:0010556,GO:0010717,GO:0012505,GO:0016020,GO:…	2.4.1.221	ko:K03691	ko00514,map00514	-	R09295	-	ko00000,ko00001,ko01000,ko01003	-	GT65,GT68	-	O-FucT	GDP-fucose protein O-fucosyltransferase 2	Hydra vulgaris	6087	POFUT2	2	1	tr|T2M3G2|T2M3G2_HYDVU GDP-fucose protein O-fucosyltransferase 2 OS=Hydra vulgaris OX=6087 GN=POFUT2 PE=2 SV=1	474	437	1.48e-119	+	92.1941	39.4515	55.2743
orthogroup	Tur_r2.0_p0269.1.g944.t1	6087.XP_004209930.1	4.32e-98	338	KOG3705@1|root,KOG3705@2759|Eukaryota,38CWH@33154|Opisthokonta,3BESZ@33208|Metazoa	33208|Metazoa	O	glycoprotein 6-alpha-L-fucosyltransferase activity	-	-	2.4.1.68	ko:K00717	ko00510,ko00513,ko00533,ko01100,ko05202,map00510,map00513,map00533,map01100,map05202	M00075	R05988,R09319	-	ko00000,ko00001,ko00002,ko01000,ko01003	-	GT23	-	-	alpha-(1,6)-fucosyltransferase-like	Hydra vulgaris	6087	LOC101237130	4	1	tr|A0A8B6XZL0|A0A8B6XZL0_HYDVU alpha-(1,6)-fucosyltransferase-like OS=Hydra vulgaris OX=6087 GN=LOC101237130 PE=4 SV=1	502	418	9.88e-106	+	83.2669	34.8606	49.8008
orthogroup	Tur_r2.0_p0269.1.g948.t1	7668.SPU_014703-tr	1.02e-89	321	2CXTH@1|root,2RZKM@2759|Eukaryota	2759|Eukaryota	-	-	-	-	-	-	-	-	-	-	-	-	-	-	YqaJ	Uncharacterized protein	Strongylocentrotus purpuratus	7668	-	4	1	tr|A0A7M7NM34|A0A7M7NM34_STRPU Uncharacterized protein OS=Strongylocentrotus purpuratus OX=7668 PE=4 SV=1	708	684	2.07e-92	+	96.6102	30.226	45.0565
orthogroup	Tur_r2.0_p0269.1.g954.t1	No_hits	#	#	#	#	#	#	#	#	#	#	#	#	#	#	#	#	#	#	#	uncharacterized protein LOC101235465	Hydra vulgaris	6087	LOC101235465	4	1	tr|A0A8B7DK12|A0A8B7DK12_HYDVU uncharacterized protein LOC101235465 OS=Hydra vulgaris OX=6087 GN=LOC101235465 PE=4 SV=1	401	1957	1.42e-61	+	488.03	30.9227	45.8853
orthogroup	Tur_r2.0_p0269.1.g964.t1	No_hits	#	#	#	#	#	#	#	#	#	#	#	#	#	#	#	#	#	#	#	Leucine-rich repeat-containing DDB_G0290503 isoform X1	Paramuricea clavata	317549	PACLA_6A055778	4	1	tr|A0A7D9I1G5|A0A7D9I1G5_PARCT Leucine-rich repeat-containing DDB_G0290503 isoform X1 OS=Paramuricea clavata OX=317549 GN=PACLA_6A055778 PE=4 SV=1	691	683	2.35e-146	+	98.8423	41.0999	58.3213
orthogroup	Tur_r2.0_p0269.1.g966.t1	No_hits	#	#	#	#	#	#	#	#	#	#	#	#	#	#	#	#	#	#	#	Uncharacterized protein	Clytia hemisphaerica	252671	-	4	1	tr|A0A7M5XEY8|A0A7M5XEY8_9CNID Uncharacterized protein OS=Clytia hemisphaerica OX=252671 PE=4 SV=1	128	113	4.81e-22	+	88.2812	34.375	50
orthogroup	Tur_r2.0_p0269.1.g975.t1	No_hits	#	#	#	#	#	#	#	#	#	#	#	#	#	#	#	#	#	#	#	#	#	#	#	#	#	#	#	#	#	#	#	#	#
unassigned	Tur_r2.0_p0269.1.g987.t1	6087.XP_002157906.2	5.43e-53	196	KOG2173@1|root,KOG2173@2759|Eukaryota,38E8G@33154|Opisthokonta,3BDH2@33208|Metazoa	33208|Metazoa	U	late nucleophagy	ATG9A	GO:0000045,GO:0000139,GO:0000272,GO:0000407,GO:0000421,GO:0000422,GO:0001817,GO:0001818,GO:0001894,GO:0001932,GO:0001934,GO:0002165,GO:0002376,GO:0003008,GO:0005575,GO:0005622,GO:0005623,GO:0005737,GO:0005768,GO:0005770,GO:0005773,GO:0005774,GO:0005776,GO:0005783,GO:0005789,GO:0005794,GO:0005802,GO:0005975,GO:0005976,GO:0005977,GO:0005980,GO:0006073,GO:0006091,GO:0006112,GO:0006914,GO:0006950,GO:…	-	ko:K17907	ko04136,ko04137,ko04138,ko04140,map04136,map04137,map04138,map04140	-	-	-	ko00000,ko00001,ko02000,ko03029,ko04131	9.A.15.1	-	-	APG9	autophagy-related protein 9A-like	Hydra vulgaris	6087	LOC100207320	4	1	tr|A0A8B7E4H5|A0A8B7E4H5_HYDVU autophagy-related protein 9A-like OS=Hydra vulgaris OX=6087 GN=LOC100207320 PE=4 SV=1	259	697	2.03e-52	+	269.112	43.6293	54.4402
unassigned	Tur_r2.0_p0269.1.g991.t1	No_hits	#	#	#	#	#	#	#	#	#	#	#	#	#	#	#	#	#	#	#	No_hits	#	#	#	#	#	No_hits	#	#	#	#	#	#	#
orthogroup	Tur_r2.0_p0269.1.g997.t1	No_hits	#	#	#	#	#	#	#	#	#	#	#	#	#	#	#	#	#	#	#	Uncharacterized protein	Clytia hemisphaerica	252671	-	4	1	tr|A0A7M5WQ52|A0A7M5WQ52_9CNID Uncharacterized protein OS=Clytia hemisphaerica OX=252671 PE=4 SV=1	199	273	1.95e-24	+	137.186	26.1307	46.2312
orthogroup	Tur_r2.0_p0383.1.g1005.t1	10224.XP_002734971.1	2.69e-59	230	COG0428@1|root,KOG2693@2759|Eukaryota,38U95@33154|Opisthokonta,3BEG6@33208|Metazoa,3CTCQ@33213|Bilateria	33208|Metazoa	P	zinc transporter	SLC39A12	GO:0000041,GO:0003674,GO:0005215,GO:0005385,GO:0005575,GO:0005622,GO:0005623,GO:0005737,GO:0005768,GO:0005886,GO:0005887,GO:0006810,GO:0006811,GO:0006812,GO:0006829,GO:0006873,GO:0006875,GO:0006882,GO:0006950,GO:0007154,GO:0007165,GO:0007275,GO:0007399,GO:0008150,GO:0008324,GO:0009267,GO:0009605,GO:0009987,GO:0009991,GO:0010975,GO:0012505,GO:0015075,GO:0015318,GO:0016020,GO:0016021,GO:0016324,GO:…	-	ko:K14710,ko:K14711,ko:K14718	ko04978,map04978	-	-	-	ko00000,ko00001,ko02000	2.A.5.4.1,2.A.5.4.10,2.A.5.4.14	-	-	Zip	ZIP4_domain domain-containing protein	Clytia hemisphaerica	252671	-	4	1	tr|A0A7M6DR13|A0A7M6DR13_9CNID ZIP4_domain domain-containing protein OS=Clytia hemisphaerica OX=252671 PE=4 SV=1	727	703	4.14e-103	+	96.6988	33.8377	50.7565
unassigned	Tur_r2.0_p0383.1.g1028.t1	48698.ENSPFOP00000004138	0.0004573	52	2CM7Z@1|root,2QPJX@2759|Eukaryota,39WDS@33154|Opisthokonta,3BA8Q@33208|Metazoa,3CTXQ@33213|Bilateria,4811S@7711|Chordata,49AKT@7742|Vertebrata,4A28I@7898|Actinopterygii	33208|Metazoa	S	Mitochondrial elongation factor 2	MIEF2	GO:0005575,GO:0005622,GO:0005623,GO:0005737,GO:0005739,GO:0005740,GO:0005741,GO:0006996,GO:0007005,GO:0008150,GO:0009987,GO:0010638,GO:0010821,GO:0010822,GO:0016020,GO:0016043,GO:0019867,GO:0022603,GO:0031090,GO:0031334,GO:0031966,GO:0031967,GO:0031968,GO:0031975,GO:0032386,GO:0032388,GO:0032459,GO:0032461,GO:0032462,GO:0032464,GO:0032879,GO:0032880,GO:0033043,GO:0033157,GO:0043226,GO:0043227,GO:…	-	-	-	-	-	-	-	-	-	-	Mab-21	KRAB	Mytilus coruscus	42192	MCOR_1383	4	1	tr|A0A6J7ZXW9|A0A6J7ZXW9_MYTCO KRAB OS=Mytilus coruscus OX=42192 GN=MCOR_1383 PE=4 SV=1	448	508	1.92e-46	+	113.393	33.0357	51.1161
unassigned	Tur_r2.0_p0383.1.g1032.t1	6183.Smp_129380.1	1.95e-58	216	COG2126@1|root,KOG1545@2759|Eukaryota,38E1X@33154|Opisthokonta,3BA48@33208|Metazoa,3CVGR@33213|Bilateria	33208|Metazoa	P	delayed rectifier potassium channel activity	KCNA2	GO:0000003,GO:0000302,GO:0000902,GO:0000904,GO:0001508,GO:0001666,GO:0001964,GO:0002027,GO:0002791,GO:0003008,GO:0003012,GO:0003013,GO:0003015,GO:0003018,GO:0003674,GO:0005102,GO:0005215,GO:0005216,GO:0005217,GO:0005221,GO:0005244,GO:0005249,GO:0005251,GO:0005261,GO:0005267,GO:0005488,GO:0005515,GO:0005575,GO:0005622,GO:0005623,GO:0005737,GO:0005783,GO:0005794,GO:0005829,GO:0005886,GO:0005887,GO:…	-	ko:K04874,ko:K04875,ko:K04876,ko:K04877,ko:K04878,ko:K04879,ko:K04880,ko:K04881	ko04927,ko04934,map04927,map04934	-	-	-	ko00000,ko00001,ko01009,ko04040	1.A.1.2,1.A.1.2.10,1.A.1.2.12,1.A.1.2.4,1.A.1.2.6	-	-	BTB_2,Ion_trans,K_channel_TID	BTB domain-containing protein	Clytia hemisphaerica	252671	-	4	1	tr|A0A7M5VGY0|A0A7M5VGY0_9CNID BTB domain-containing protein OS=Clytia hemisphaerica OX=252671 PE=4 SV=1	371	381	2.21e-79	+	102.695	40.9704	59.5687
unassigned	Tur_r2.0_p0383.1.g1033.t1	6334.EFV53962	1.28e-60	224	COG2126@1|root,KOG1545@2759|Eukaryota,38E1X@33154|Opisthokonta,3BA48@33208|Metazoa,3CVGR@33213|Bilateria,40AZK@6231|Nematoda	33208|Metazoa	P	Ion transport protein	KCNA2	GO:0000003,GO:0000302,GO:0000902,GO:0000904,GO:0001508,GO:0001666,GO:0001964,GO:0002027,GO:0002791,GO:0003008,GO:0003012,GO:0003013,GO:0003015,GO:0003018,GO:0003674,GO:0005102,GO:0005215,GO:0005216,GO:0005217,GO:0005221,GO:0005244,GO:0005249,GO:0005251,GO:0005261,GO:0005267,GO:0005488,GO:0005515,GO:0005575,GO:0005622,GO:0005623,GO:0005737,GO:0005783,GO:0005794,GO:0005829,GO:0005886,GO:0005887,GO:…	-	ko:K04874,ko:K04875,ko:K04876,ko:K04877,ko:K04878,ko:K04879,ko:K04880,ko:K04881,ko:K15381	ko04927,ko04934,map04927,map04934	-	-	-	ko00000,ko00001,ko01009,ko02000,ko04040	1.A.1.2,1.A.1.2.10,1.A.1.2.12,1.A.1.2.4,1.A.1.2.6,2.A.1.28	-	-	BTB_2,Ion_trans,K_channel_TID	BTB domain-containing protein	Clytia hemisphaerica	252671	-	4	1	tr|A0A7M5VGY0|A0A7M5VGY0_9CNID BTB domain-containing protein OS=Clytia hemisphaerica OX=252671 PE=4 SV=1	388	381	3.99e-96	+	98.1959	43.8144	60.0515
unassigned	Tur_r2.0_p0383.1.g1034.t1	45351.EDO35951	5.03e-74	262	COG2126@1|root,KOG1545@2759|Eukaryota,38E1X@33154|Opisthokonta,3BA48@33208|Metazoa	33208|Metazoa	P	potassium voltage-gated channel	KCNA2	GO:0000003,GO:0000302,GO:0000902,GO:0000904,GO:0001508,GO:0001666,GO:0001964,GO:0002027,GO:0002791,GO:0003008,GO:0003012,GO:0003013,GO:0003015,GO:0003018,GO:0003674,GO:0005102,GO:0005215,GO:0005216,GO:0005217,GO:0005221,GO:0005244,GO:0005249,GO:0005251,GO:0005261,GO:0005267,GO:0005488,GO:0005515,GO:0005575,GO:0005622,GO:0005623,GO:0005737,GO:0005783,GO:0005794,GO:0005829,GO:0005886,GO:0005887,GO:…	-	ko:K04874,ko:K04875,ko:K04876,ko:K04877,ko:K04878,ko:K04879,ko:K04880,ko:K04881,ko:K15381	ko04927,ko04934,map04927,map04934	-	-	-	ko00000,ko00001,ko01009,ko02000,ko04040	1.A.1.2,1.A.1.2.10,1.A.1.2.12,1.A.1.2.4,1.A.1.2.6,2.A.1.28	-	-	BTB_2,Ion_trans,K_channel_TID	BTB domain-containing protein	Clytia hemisphaerica	252671	-	4	1	tr|A0A7M5VGY0|A0A7M5VGY0_9CNID BTB domain-containing protein OS=Clytia hemisphaerica OX=252671 PE=4 SV=1	369	381	2.61e-80	+	103.252	41.1924	60.4336
unassigned	Tur_r2.0_p0383.1.g1062.t1	45351.EDO34215	1.2e-22	105	COG5117@1|root,KOG2153@2759|Eukaryota,38C9J@33154|Opisthokonta,3BF7I@33208|Metazoa	33208|Metazoa	JU	chromatin binding	NOC3L	GO:0000981,GO:0003674,GO:0003682,GO:0003700,GO:0005488,GO:0005575,GO:0005622,GO:0005623,GO:0005634,GO:0005654,GO:0005730,GO:0005737,GO:0005739,GO:0006355,GO:0006357,GO:0007275,GO:0007517,GO:0008150,GO:0009889,GO:0009987,GO:0010468,GO:0010556,GO:0016604,GO:0016607,GO:0019216,GO:0019219,GO:0019222,GO:0030154,GO:0031323,GO:0031326,GO:0031974,GO:0031981,GO:0032501,GO:0032502,GO:0043226,GO:0043227,GO:…	-	ko:K14834	-	-	-	-	ko00000,ko03009	-	-	-	CBF,NOC3p	Nucleolar complex protein 3 homolog	Hydra vulgaris	6087	NOC3L	2	1	tr|T2M980|T2M980_HYDVU Nucleolar complex protein 3 homolog OS=Hydra vulgaris OX=6087 GN=NOC3L PE=2 SV=1	212	768	7.31e-27	+	362.264	31.6038	45.7547
orthogroup	Tur_r2.0_p0136.1.g1070.t1	No_hits	#	#	#	#	#	#	#	#	#	#	#	#	#	#	#	#	#	#	#	Uncharacterized protein	Rhizophagus irregularis (strain DAOM 181602 / DAOM 197198 / MUCL 43194)	747089	GLOINDRAFT_11765	4	1	tr|U9SMS6|U9SMS6_RHIID Uncharacterized protein OS=Rhizophagus irregularis (strain DAOM 181602 / DAOM 197198 / MUCL 43194) OX=747089 GN=GLOINDRAFT_11765 PE=4 SV=1	126	154	2.74e-18	+	122.222	40.4762	58.7302
orthogroup	Tur_r2.0_p0136.1.g1074.t1	69319.XP_008559724.1	2.44e-05	53	COG2801@1|root,KOG0017@2759|Eukaryota,39ZX7@33154|Opisthokonta,3BQ45@33208|Metazoa,3DHD2@33213|Bilateria,42C3E@6656|Arthropoda,3SRBQ@50557|Insecta,46K40@7399|Hymenoptera	33208|Metazoa	L	Integrase core domain	-	-	-	-	-	-	-	-	-	-	-	-	rve	Uncharacterized protein	Mytilus coruscus	42192	MCOR_48589	4	1	tr|A0A6J8E642|A0A6J8E642_MYTCO Uncharacterized protein OS=Mytilus coruscus OX=42192 GN=MCOR_48589 PE=4 SV=1	197	209	4.81e-48	+	106.091	42.132	63.4518
orthogroup	Tur_r2.0_p0136.1.g1079.t1	No_hits	#	#	#	#	#	#	#	#	#	#	#	#	#	#	#	#	#	#	#	No_hits	#	#	#	#	#	No_hits	#	#	#	#	#	#	#
orthogroup	Tur_r2.0_p0136.1.g1080.t1	6087.XP_004208462.1	1.4e-30	126	2EKRC@1|root,2SQJX@2759|Eukaryota,3ANWZ@33154|Opisthokonta,3C18C@33208|Metazoa	6087.XP_004208462.1|-	-	-	-	-	-	-	-	-	-	-	-	-	-	-	-	uncharacterized protein LOC100208636	Hydra vulgaris	6087	LOC100208636	4	1	tr|A0A8B7DPI7|A0A8B7DPI7_HYDVU uncharacterized protein LOC100208636 OS=Hydra vulgaris OX=6087 GN=LOC100208636 PE=4 SV=1	166	901	2.1e-31	+	542.771	33.7349	40.3614
unassigned	Tur_r2.0_p0136.1.g1081.t1	400682.PAC_15727632	1.05e-38	154	2CYJV@1|root,2S4UE@2759|Eukaryota,3A98U@33154|Opisthokonta,3BV10@33208|Metazoa	33208|Metazoa	-	-	-	-	-	-	-	-	-	-	-	-	-	-	Phage_integrase	Core-binding (CB) domain-containing protein	Clytia hemisphaerica	252671	-	4	1	tr|A0A7M5VAT9|A0A7M5VAT9_9CNID Core-binding (CB) domain-containing protein OS=Clytia hemisphaerica OX=252671 PE=4 SV=1	270	532	3.3e-63	+	197.037	39.6296	56.2963
orthogroup	Tur_r2.0_p0136.1.g1086.t1	No_hits	#	#	#	#	#	#	#	#	#	#	#	#	#	#	#	#	#	#	#	No_hits	#	#	#	#	#	No_hits	#	#	#	#	#	#	#
unassigned	Tur_r2.0_p0136.1.g1111.t1	No_hits	#	#	#	#	#	#	#	#	#	#	#	#	#	#	#	#	#	#	#	#	#	#	#	#	#	#	#	#	#	#	#	#	#
unassigned	Tur_r2.0_p0136.1.g1128.t1	No_hits	#	#	#	#	#	#	#	#	#	#	#	#	#	#	#	#	#	#	#	No_hits	#	#	#	#	#	No_hits	#	#	#	#	#	#	#
unassigned	Tur_r2.0_p0136.1.g1151.t1	No_hits	#	#	#	#	#	#	#	#	#	#	#	#	#	#	#	#	#	#	#	No_hits	#	#	#	#	#	No_hits	#	#	#	#	#	#	#
unassigned	Tur_r2.0_p0136.1.g1160.t1	121225.PHUM278630-PA	3.07e-08	65	KOG3621@1|root,KOG3669@1|root,KOG3621@2759|Eukaryota,KOG3669@2759|Eukaryota,3AT7T@33154|Opisthokonta,3C42G@33208|Metazoa,3DJIV@33213|Bilateria,423XU@6656|Arthropoda,3SZ47@50557|Insecta,3ED4C@33342|Paraneoptera	33208|Metazoa	S	Beta propeller repeats in Physarum polycephalum tectonins, Limulus lectin L-6 and animal hypothetical proteins.	-	-	-	-	-	-	-	-	-	-	-	-	Hyd_WA	#	#	#	#	#	#	#	#	#	#	#	#	#	#
unassigned	Tur_r2.0_p0136.1.g1162.t1	No_hits	#	#	#	#	#	#	#	#	#	#	#	#	#	#	#	#	#	#	#	No_hits	#	#	#	#	#	No_hits	#	#	#	#	#	#	#
orthogroup	Tur_r2.0_p0136.1.g1174.t1	No_hits	#	#	#	#	#	#	#	#	#	#	#	#	#	#	#	#	#	#	#	Uncharacterized protein	Clytia hemisphaerica	252671	-	4	1	tr|A0A7M5URB8|A0A7M5URB8_9CNID Uncharacterized protein OS=Clytia hemisphaerica OX=252671 PE=4 SV=1	522	518	2.29e-112	+	99.2337	37.1648	56.8966
unassigned	Tur_r2.0_p0136.1.g1175.t1	7955.ENSDARP00000100598	1.14e-10	68	2D0CM@1|root,2SDPZ@2759|Eukaryota	2759|Eukaryota	-	-	-	-	-	-	-	-	-	-	-	-	-	-	-	uncharacterized protein LOC106512081	Austrofundulus limnaeus	52670	LOC106512081	4	1	tr|A0A2I4AL86|A0A2I4AL86_9TELE uncharacterized protein LOC106512081 OS=Austrofundulus limnaeus OX=52670 GN=LOC106512081 PE=4 SV=1	150	321	1.06e-12	+	214	23.3333	38
unassigned	Tur_r2.0_p0136.1.g1176.t1	400682.PAC_15727550	2.63e-09	64	2CNB3@1|root,2QUY7@2759|Eukaryota,39V11@33154|Opisthokonta,3BJZU@33208|Metazoa	33208|Metazoa	-	-	-	-	-	-	-	-	-	-	-	-	-	-	-	Uncharacterized protein	Paramuricea clavata	317549	PACLA_6A025033	4	1	tr|A0A6S7G2T0|A0A6S7G2T0_PARCT Uncharacterized protein OS=Paramuricea clavata OX=317549 GN=PACLA_6A025033 PE=4 SV=1	161	380	2.38e-23	+	236.025	35.4037	51.5528
unassigned	Tur_r2.0_p0136.1.g1183.t1	No_hits	#	#	#	#	#	#	#	#	#	#	#	#	#	#	#	#	#	#	#	No_hits	#	#	#	#	#	No_hits	#	#	#	#	#	#	#
orthogroup	Tur_r2.0_p0136.1.g1184.t1	No_hits	#	#	#	#	#	#	#	#	#	#	#	#	#	#	#	#	#	#	#	Uncharacterized protein	Clytia hemisphaerica	252671	-	4	1	tr|A0A7M5WRZ6|A0A7M5WRZ6_9CNID Uncharacterized protein OS=Clytia hemisphaerica OX=252671 PE=4 SV=1	440	500	2.13e-55	+	113.636	28.6364	46.3636
unassigned	Tur_r2.0_p0136.1.g1187.t1	6087.XP_002170597.2	2.98e-35	149	COG5198@1|root,KOG3187@2759|Eukaryota,39RP3@33154|Opisthokonta,3BFGF@33208|Metazoa	33208|Metazoa	I	3-hydroxyacyl-CoA dehydratase activity	PTPLAD1	GO:0000038,GO:0000165,GO:0000187,GO:0001932,GO:0001934,GO:0003674,GO:0003824,GO:0005096,GO:0005488,GO:0005515,GO:0005575,GO:0005622,GO:0005623,GO:0005634,GO:0005635,GO:0005737,GO:0005739,GO:0005783,GO:0005789,GO:0005829,GO:0006082,GO:0006464,GO:0006468,GO:0006629,GO:0006631,GO:0006633,GO:0006643,GO:0006665,GO:0006793,GO:0006796,GO:0006807,GO:0006950,GO:0007154,GO:0007165,GO:0007249,GO:0007254,GO:…	4.2.1.134	ko:K10703	ko00062,ko01040,ko01110,ko01212,map00062,map01040,map01110,map01212	M00415	R07760,R10827	RC00770,RC01095	ko00000,ko00001,ko00002,ko01000,ko01004	-	-	-	CS,PTPLA	very-long-chain (3R)-3-hydroxyacyl-CoA dehydratase-like	Hydra vulgaris	6087	LOC100205849	4	1	tr|A0A8B6XU45|A0A8B6XU45_HYDVU very-long-chain (3R)-3-hydroxyacyl-CoA dehydratase-like OS=Hydra vulgaris OX=6087 GN=LOC100205849 PE=4 SV=1	398	370	1.98e-62	+	92.9648	26.6332	34.6734
unassigned	Tur_r2.0_p0136.1.g1192.t1	No_hits	#	#	#	#	#	#	#	#	#	#	#	#	#	#	#	#	#	#	#	No_hits	#	#	#	#	#	No_hits	#	#	#	#	#	#	#
unassigned	Tur_r2.0_p0136.1.g1193.t1	No_hits	#	#	#	#	#	#	#	#	#	#	#	#	#	#	#	#	#	#	#	No_hits	#	#	#	#	#	No_hits	#	#	#	#	#	#	#
unassigned	Tur_r2.0_p0136.1.g1195.t1	6087.XP_002169612.2	5.85e-73	263	KOG2619@1|root,KOG2619@2759|Eukaryota,38F5V@33154|Opisthokonta	33154|Opisthokonta	G	alpha-(1->3)-fucosyltransferase activity	-	-	-	ko:K14464	ko00513,ko01100,map00513,map01100	-	R09324	-	ko00000,ko00001,ko01000	-	GT10	-	Glyco_tran_10_N,Glyco_transf_10	glycoprotein 3-alpha-L-fucosyltransferase A-like	Hydra vulgaris	6087	LOC100198071	4	1	tr|A0A8B6XVH0|A0A8B6XVH0_HYDVU glycoprotein 3-alpha-L-fucosyltransferase A-like OS=Hydra vulgaris OX=6087 GN=LOC100198071 PE=4 SV=1	468	378	1.65e-80	+	80.7692	28.4188	41.8803
orthogroup	Tur_r2.0_p0136.1.g1196.t1	No_hits	#	#	#	#	#	#	#	#	#	#	#	#	#	#	#	#	#	#	#	No_hits	#	#	#	#	#	No_hits	#	#	#	#	#	#	#
orthogroup	Tur_r2.0_p0039.1.g1204.t1	No_hits	#	#	#	#	#	#	#	#	#	#	#	#	#	#	#	#	#	#	#	Uncharacterized protein	Mytilus galloprovincialis	29158	MGAL_10B017142	4	1	tr|A0A8B6C3V0|A0A8B6C3V0_MYTGA Uncharacterized protein OS=Mytilus galloprovincialis OX=29158 GN=MGAL_10B017142 PE=4 SV=1	439	585	6.44e-129	+	133.257	48.0638	62.8702
orthogroup	Tur_r2.0_p0039.1.g1205.t1	No_hits	#	#	#	#	#	#	#	#	#	#	#	#	#	#	#	#	#	#	#	No_hits	#	#	#	#	#	No_hits	#	#	#	#	#	#	#
unassigned	Tur_r2.0_p0039.1.g1207.t1	6087.XP_002168266.2	8.33e-75	273	28M7P@1|root,2QTQS@2759|Eukaryota,39Z9X@33154|Opisthokonta,3BNGS@33208|Metazoa	33154|Opisthokonta	S	cellular response to interferon-beta	-	-	-	-	-	-	-	-	-	-	-	-	-	Uncharacterized protein	Clytia hemisphaerica	252671	-	4	1	tr|A0A7M5U1H6|A0A7M5U1H6_9CNID Uncharacterized protein OS=Clytia hemisphaerica OX=252671 PE=4 SV=1	596	633	7.62e-85	+	106.208	30.3691	40.1007
orthogroup	Tur_r2.0_p0039.1.g1208.t1	7739.XP_002602921.1	2.26e-42	175	KOG3714@1|root,KOG3714@2759|Eukaryota,3AIGV@33154|Opisthokonta,3BX5J@33208|Metazoa,3D6XN@33213|Bilateria	33208|Metazoa	O	Astacin (Peptidase family M12A)	-	-	-	ko:K19323	-	-	-	-	ko00000	-	-	-	Astacin,MAM,Sushi	Metalloendopeptidase	Clytia hemisphaerica	252671	-	4	1	tr|A0A7M5WK59|A0A7M5WK59_9CNID Metalloendopeptidase OS=Clytia hemisphaerica OX=252671 PE=4 SV=1	592	332	2.66e-57	+	56.0811	20.2703	25.1689
orthogroup	Tur_r2.0_p0039.1.g1213.t1	No_hits	#	#	#	#	#	#	#	#	#	#	#	#	#	#	#	#	#	#	#	Death domain-containing protein	Clytia hemisphaerica	252671	-	4	1	tr|A0A7M5XQ08|A0A7M5XQ08_9CNID Death domain-containing protein OS=Clytia hemisphaerica OX=252671 PE=4 SV=1	453	380	2.49e-28	+	83.8852	16.9978	25.1656
orthogroup	Tur_r2.0_p0039.1.g1214.t1	No_hits	#	#	#	#	#	#	#	#	#	#	#	#	#	#	#	#	#	#	#	uncharacterized protein LOC100200066	Hydra vulgaris	6087	LOC100200066	4	1	tr|A0A8B7DFW0|A0A8B7DFW0_HYDVU uncharacterized protein LOC100200066 OS=Hydra vulgaris OX=6087 GN=LOC100200066 PE=4 SV=1	772	379	2.81e-33	+	49.0933	10.1036	14.2487
unassigned	Tur_r2.0_p0039.1.g1221.t1	27923.ML06635a-PA	6.74e-09	68	2BNZD@1|root,2S1QQ@2759|Eukaryota,39J1J@33154|Opisthokonta,3C18J@33208|Metazoa	33208|Metazoa	-	-	-	-	-	-	-	-	-	-	-	-	-	-	-	Uncharacterized protein	Clytia hemisphaerica	252671	-	4	1	tr|A0A7M5TRM7|A0A7M5TRM7_9CNID Uncharacterized protein OS=Clytia hemisphaerica OX=252671 PE=4 SV=1	466	537	5.6e-24	+	115.236	14.5923	22.5322
unassigned	Tur_r2.0_p0039.1.g1242.t1	No_hits	#	#	#	#	#	#	#	#	#	#	#	#	#	#	#	#	#	#	#	uncharacterized protein LOC100201907	Hydra vulgaris	6087	LOC100201907	4	1	tr|A0A8B7DYF0|A0A8B7DYF0_HYDVU uncharacterized protein LOC100201907 OS=Hydra vulgaris OX=6087 GN=LOC100201907 PE=4 SV=1	946	1098	4.85e-32	+	116.068	9.19662	11.945
unassigned	Tur_r2.0_p0039.1.g1246.t1	No_hits	#	#	#	#	#	#	#	#	#	#	#	#	#	#	#	#	#	#	#	No_hits	#	#	#	#	#	No_hits	#	#	#	#	#	#	#
orthogroup	Tur_r2.0_p0039.1.g1251.t1	No_hits	#	#	#	#	#	#	#	#	#	#	#	#	#	#	#	#	#	#	#	#	#	#	#	#	#	#	#	#	#	#	#	#	#
orthogroup	Tur_r2.0_p0039.1.g1257.t1	No_hits	#	#	#	#	#	#	#	#	#	#	#	#	#	#	#	#	#	#	#	Zinc finger MYM-type 1-like	Paramuricea clavata	317549	PACLA_6A008018	4	1	tr|A0A6S7FUB9|A0A6S7FUB9_PARCT Zinc finger MYM-type 1-like OS=Paramuricea clavata OX=317549 GN=PACLA_6A008018 PE=4 SV=1	165	1012	3.21e-12	+	613.333	30.303	47.2727
orthogroup	Tur_r2.0_p0039.1.g1258.t1	No_hits	#	#	#	#	#	#	#	#	#	#	#	#	#	#	#	#	#	#	#	#	#	#	#	#	#	#	#	#	#	#	#	#	#
orthogroup	Tur_r2.0_p0039.1.g1266.t1	7370.XP_005186860.1	1.97e-06	59	2CZ6Y@1|root,2S8TP@2759|Eukaryota,3A4ZQ@33154|Opisthokonta,3BRMQ@33208|Metazoa,3DAWW@33213|Bilateria,421CU@6656|Arthropoda,3SPBA@50557|Insecta,4579Z@7147|Diptera	33208|Metazoa	K	BESS motif	-	-	-	-	-	-	-	-	-	-	-	-	BESS,MADF_DNA_bdg	Transcription factor Adf-1-like	Paramuricea clavata	317549	PACLA_6A024623	4	1	tr|A0A6S7I3I8|A0A6S7I3I8_PARCT Transcription factor Adf-1-like OS=Paramuricea clavata OX=317549 GN=PACLA_6A024623 PE=4 SV=1	291	330	1.49e-29	+	113.402	27.8351	42.9553
unassigned	Tur_r2.0_p0039.1.g1271.t1	6500.XP_005102010.1	1.89e-12	79	KOG1216@1|root,KOG1217@1|root,KOG1216@2759|Eukaryota,KOG1217@2759|Eukaryota,38TEU@33154|Opisthokonta,3B98U@33208|Metazoa,3CRF5@33213|Bilateria	33208|Metazoa	VW	regulation of BMP signaling pathway	KCP	GO:0002244,GO:0002376,GO:0002520,GO:0005575,GO:0005576,GO:0005615,GO:0006355,GO:0006357,GO:0007275,GO:0008150,GO:0009889,GO:0009966,GO:0009967,GO:0009987,GO:0010468,GO:0010556,GO:0010646,GO:0010647,GO:0019219,GO:0019222,GO:0023051,GO:0023056,GO:0030097,GO:0030154,GO:0030510,GO:0030513,GO:0031323,GO:0031326,GO:0032501,GO:0032502,GO:0044421,GO:0048513,GO:0048518,GO:0048522,GO:0048534,GO:0048583,GO:…	-	-	-	-	-	-	-	-	-	-	C8,VWC,VWD	#	#	#	#	#	#	#	#	#	#	#	#	#	#
unassigned	Tur_r2.0_p0039.1.g1274.t1	No_hits	#	#	#	#	#	#	#	#	#	#	#	#	#	#	#	#	#	#	#	#	#	#	#	#	#	#	#	#	#	#	#	#	#
unassigned	Tur_r2.0_p0039.1.g1287.t1	No_hits	#	#	#	#	#	#	#	#	#	#	#	#	#	#	#	#	#	#	#	No_hits	#	#	#	#	#	No_hits	#	#	#	#	#	#	#
unassigned	Tur_r2.0_p0039.1.g1288.t1	No_hits	#	#	#	#	#	#	#	#	#	#	#	#	#	#	#	#	#	#	#	No_hits	#	#	#	#	#	No_hits	#	#	#	#	#	#	#
unassigned	Tur_r2.0_p0039.1.g1294.t1	10224.XP_006817445.1	0.0002295	48	KOG3689@1|root,KOG3689@2759|Eukaryota,38BQB@33154|Opisthokonta,3B9XB@33208|Metazoa,3CSEF@33213|Bilateria	33208|Metazoa	T	3',5'-cyclic-GMP phosphodiesterase activity	-	GO:0000302,GO:0003674,GO:0003824,GO:0004112,GO:0004114,GO:0006935,GO:0006950,GO:0006979,GO:0007154,GO:0007165,GO:0007275,GO:0007568,GO:0007602,GO:0007610,GO:0007635,GO:0008081,GO:0008150,GO:0008340,GO:0009268,GO:0009314,GO:0009416,GO:0009581,GO:0009582,GO:0009583,GO:0009605,GO:0009628,GO:0009636,GO:0009893,GO:0009966,GO:0009968,GO:0009987,GO:0010035,GO:0010259,GO:0010446,GO:0010468,GO:0010604,GO:…	3.1.4.17,3.1.4.35	ko:K18438	ko00230,ko05032,map00230,map05032	-	R00191,R01234	RC00296	ko00000,ko00001,ko01000	-	-	-	GAF,PDEase_I	Phosphodiesterase	Clytia hemisphaerica	252671	-	3	1	tr|A0A7M5XER4|A0A7M5XER4_9CNID Phosphodiesterase OS=Clytia hemisphaerica OX=252671 PE=3 SV=1	116	841	4.88e-11	+	725	28.4483	50.8621
orthogroup	Tur_r2.0_p0039.1.g1295.t1	No_hits	#	#	#	#	#	#	#	#	#	#	#	#	#	#	#	#	#	#	#	No_hits	#	#	#	#	#	No_hits	#	#	#	#	#	#	#
orthogroup	Tur_r2.0_p0039.1.g1311.t1	5888.CAK73141	6.23e-06	59	COG1404@1|root,KOG3525@2759|Eukaryota	2759|Eukaryota	O	serine-type endopeptidase activity	-	-	-	-	-	-	-	-	-	-	-	-	-	No_hits	#	#	#	#	#	No_hits	#	#	#	#	#	#	#
orthogroup	Tur_r2.0_p0039.1.g1312.t1	45351.EDO34422	3.9e-05	56	2CW6T@1|root,2RTSE@2759|Eukaryota,3A48X@33154|Opisthokonta,3BS5H@33208|Metazoa	33208|Metazoa	O	Tetratricopeptide repeat	-	-	-	-	-	-	-	-	-	-	-	-	TPR_12	#	#	#	#	#	#	#	#	#	#	#	#	#	#
unassigned	Tur_r2.0_p0039.1.g1313.t1	No_hits	#	#	#	#	#	#	#	#	#	#	#	#	#	#	#	#	#	#	#	No_hits	#	#	#	#	#	No_hits	#	#	#	#	#	#	#
orthogroup	Tur_r2.0_p0039.1.g1331.t1	7668.SPU_003399-tr	1.35e-39	156	2AENI@1|root,2RYW1@2759|Eukaryota,39ZI9@33154|Opisthokonta,3BE6W@33208|Metazoa,3D71Y@33213|Bilateria	33208|Metazoa	-	-	-	-	-	-	-	-	-	-	-	-	-	-	-	CRC domain-containing protein	Paramuricea clavata	317549	PACLA_6A073715	3	1	tr|A0A7D9IK18|A0A7D9IK18_PARCT CRC domain-containing protein OS=Paramuricea clavata OX=317549 GN=PACLA_6A073715 PE=3 SV=1	247	529	2.47e-55	+	214.17	36.8421	51.0121
unassigned	Tur_r2.0_p0039.1.g1336.t1	1121104.AQXH01000003_gene435	6.22e-58	209	COG4912@1|root,COG4912@2|Bacteria,4NKBS@976|Bacteroidetes	976|Bacteroidetes	L	DNA alkylation repair	-	-	-	-	-	-	-	-	-	-	-	-	DNA_alkylation	DNA alkylation repair protein	Gammaproteobacteria bacterium GWF2_41_13	1798263	A2103_02400	4	1	tr|A0A1G0E2E8|A0A1G0E2E8_9GAMM DNA alkylation repair protein OS=Gammaproteobacteria bacterium GWF2_41_13 OX=1798263 GN=A2103_02400 PE=4 SV=1	241	235	5.61e-67	+	97.5104	46.473	65.9751
orthogroup	Tur_r2.0_p0039.1.g1339.t1	8153.XP_005919919.1	1.48e-35	152	KOG3714@1|root,KOG3714@2759|Eukaryota,39URU@33154|Opisthokonta,3BINS@33208|Metazoa,3D1CX@33213|Bilateria,48DAX@7711|Chordata,498HM@7742|Vertebrata,4A2Q6@7898|Actinopterygii	33208|Metazoa	O	Meprin A	mep1b	-	3.4.24.63	ko:K08606	ko04974,map04974	-	-	-	ko00000,ko00001,ko01000,ko01002	-	-	-	Astacin,MAM	Metalloendopeptidase	Clytia hemisphaerica	252671	-	4	1	tr|A0A7M5WK59|A0A7M5WK59_9CNID Metalloendopeptidase OS=Clytia hemisphaerica OX=252671 PE=4 SV=1	482	332	1.04e-36	+	68.8797	19.2946	26.1411
unassigned	Tur_r2.0_p0039.1.g1353.t1	126957.SMAR001664-PA	1.57e-26	123	2CNB3@1|root,2QUY7@2759|Eukaryota,39V11@33154|Opisthokonta,3CNQE@33208|Metazoa,3E4WD@33213|Bilateria,422SS@6656|Arthropoda	33208|Metazoa	-	-	-	-	-	-	-	-	-	-	-	-	-	-	-	Uncharacterized protein	Clytia hemisphaerica	252671	-	4	1	tr|A0A7M5V375|A0A7M5V375_9CNID Uncharacterized protein OS=Clytia hemisphaerica OX=252671 PE=4 SV=1	428	217	3.86e-72	+	50.7009	25.4673	32.4766
unassigned	Tur_r2.0_p0039.1.g1367.t1	No_hits	#	#	#	#	#	#	#	#	#	#	#	#	#	#	#	#	#	#	#	Predicted protein	Nematostella vectensis	45351	v1g217938	4	1	tr|A7SV38|A7SV38_NEMVE Predicted protein OS=Nematostella vectensis OX=45351 GN=v1g217938 PE=4 SV=1	239	473	6.23e-31	+	197.908	33.4728	50.6276
unassigned	Tur_r2.0_p0039.1.g1373.t1	No_hits	#	#	#	#	#	#	#	#	#	#	#	#	#	#	#	#	#	#	#	No_hits	#	#	#	#	#	No_hits	#	#	#	#	#	#	#
orthogroup	Tur_r2.0_p0039.1.g1377.t1	45351.EDO48836	2.37e-123	423	2E24P@1|root,2S9D9@2759|Eukaryota,3A6X8@33154|Opisthokonta,3BYHR@33208|Metazoa	33208|Metazoa	-	-	-	-	-	-	-	-	-	-	-	-	-	-	RVT_1	Uncharacterized protein	Paramuricea clavata	317549	PACLA_6A036890	4	1	tr|A0A7D9KYK3|A0A7D9KYK3_PARCT Uncharacterized protein OS=Paramuricea clavata OX=317549 GN=PACLA_6A036890 PE=4 SV=1	771	1089	5.15e-162	+	141.245	41.6342	60.441
orthogroup	Tur_r2.0_p0039.1.g1401.t1	No_hits	#	#	#	#	#	#	#	#	#	#	#	#	#	#	#	#	#	#	#	Uncharacterized protein	Mytilus galloprovincialis	29158	MGAL_10B067403	4	1	tr|A0A8B6BQ97|A0A8B6BQ97_MYTGA Uncharacterized protein OS=Mytilus galloprovincialis OX=29158 GN=MGAL_10B067403 PE=4 SV=1	430	443	9.41e-26	+	103.023	25.3488	36.7442
orthogroup	Tur_r2.0_p0039.1.g1402.t1	No_hits	#	#	#	#	#	#	#	#	#	#	#	#	#	#	#	#	#	#	#	Uncharacterized protein	Mytilus coruscus	42192	MCOR_21763	4	1	tr|A0A6J8BS11|A0A6J8BS11_MYTCO Uncharacterized protein OS=Mytilus coruscus OX=42192 GN=MCOR_21763 PE=4 SV=1	141	171	5.93e-36	+	121.277	48.9362	68.0851
orthogroup	Tur_r2.0_p0039.1.g1403.t1	No_hits	#	#	#	#	#	#	#	#	#	#	#	#	#	#	#	#	#	#	#	Uncharacterized protein	Mytilus coruscus	42192	MCOR_35486	4	1	tr|A0A6J8CXY6|A0A6J8CXY6_MYTCO Uncharacterized protein OS=Mytilus coruscus OX=42192 GN=MCOR_35486 PE=4 SV=1	183	172	4.98e-24	+	93.9891	30.0546	42.623
orthogroup	Tur_r2.0_p0039.1.g1404.t1	7070.TC001828-PA	0.0002693	50	2CZRB@1|root,2SBCQ@2759|Eukaryota,3A99U@33154|Opisthokonta	33154|Opisthokonta	-	-	-	-	-	-	-	-	-	-	-	-	-	-	RNA_helicase	RNF213	Mytilus coruscus	42192	MCOR_36582	4	1	tr|A0A6J8D5T0|A0A6J8D5T0_MYTCO RNF213 OS=Mytilus coruscus OX=42192 GN=MCOR_36582 PE=4 SV=1	197	213	4.36e-47	+	108.122	43.1472	61.9289
orthogroup	Tur_r2.0_p0039.1.g1406.t1	No_hits	#	#	#	#	#	#	#	#	#	#	#	#	#	#	#	#	#	#	#	Uncharacterized protein	Mytilus galloprovincialis	29158	MGAL_10B036018	4	1	tr|A0A8B6C2D8|A0A8B6C2D8_MYTGA Uncharacterized protein OS=Mytilus galloprovincialis OX=29158 GN=MGAL_10B036018 PE=4 SV=1	119	522	3.24e-31	+	438.655	52.9412	64.7059
orthogroup	Tur_r2.0_p0039.1.g1407.t1	No_hits	#	#	#	#	#	#	#	#	#	#	#	#	#	#	#	#	#	#	#	No_hits	#	#	#	#	#	No_hits	#	#	#	#	#	#	#
orthogroup	Tur_r2.0_p0411.1.g1416.t1	45351.EDO48584	2.07e-09	69	KOG0165@1|root,KOG0165@2759|Eukaryota	2759|Eukaryota	Z	negative regulation of asymmetric cell division	-	-	-	ko:K16743	-	-	-	-	ko00000,ko03036	-	-	-	ASH,Arm,CH,IQ	Uncharacterized protein	Mytilus galloprovincialis	29158	MGAL_10B007659	4	1	tr|A0A8B6F0P7|A0A8B6F0P7_MYTGA Uncharacterized protein OS=Mytilus galloprovincialis OX=29158 GN=MGAL_10B007659 PE=4 SV=1	361	341	1.76e-30	+	94.4598	26.5928	43.2133
unassigned	Tur_r2.0_p0411.1.g1430.t1	400682.PAC_15710733	5.02e-43	181	2B8Q7@1|root,2S0SA@2759|Eukaryota,3A319@33154|Opisthokonta,3CNGB@33208|Metazoa	33208|Metazoa	-	-	-	-	-	-	-	-	-	-	-	-	-	-	Transposase_21	C2H2-type domain-containing protein	Clytia hemisphaerica	252671	-	4	1	tr|A0A7M6DRF3|A0A7M6DRF3_9CNID C2H2-type domain-containing protein OS=Clytia hemisphaerica OX=252671 PE=4 SV=1	853	963	1.37e-148	+	112.896	36.1079	55.9203
unassigned	Tur_r2.0_p0411.1.g1479.t1	6087.XP_004212451.1	6.64e-90	306	2D1GB@1|root,2SI0T@2759|Eukaryota	6087.XP_004212451.1|-	-	-	-	-	-	-	-	-	-	-	-	-	-	-	-	uncharacterized protein LOC101235465	Hydra vulgaris	6087	LOC101235465	4	1	tr|A0A8B7DK12|A0A8B7DK12_HYDVU uncharacterized protein LOC101235465 OS=Hydra vulgaris OX=6087 GN=LOC101235465 PE=4 SV=1	338	1957	5.15e-103	+	578.994	48.5207	60.6509
orthogroup	Tur_r2.0_p0411.1.g1488.t1	6087.XP_004205602.1	5.09e-45	177	COG5034@1|root,KOG1973@2759|Eukaryota,3ADZZ@33154|Opisthokonta,3BW6V@33208|Metazoa	33208|Metazoa	B	methylated histone binding	-	-	-	-	-	-	-	-	-	-	-	-	YqaJ	uncharacterized protein LOC105850962	Hydra vulgaris	6087	LOC105850962	4	1	tr|A0A8B7E8Y4|A0A8B7E8Y4_HYDVU uncharacterized protein LOC105850962 OS=Hydra vulgaris OX=6087 GN=LOC105850962 PE=4 SV=1	369	393	3.75e-38	+	106.504	33.3333	49.0515
orthogroup	Tur_r2.0_p0168.1.g1555.t1	27923.ML002621a-PA	4.19e-15	86	KOG1075@1|root,KOG1075@2759|Eukaryota,39Y6T@33154|Opisthokonta,3BEGN@33208|Metazoa	33208|Metazoa	G	mannose metabolic process	-	-	-	-	-	-	-	-	-	-	-	-	Exo_endo_phos_2,RVT_1	No_hits	#	#	#	#	#	No_hits	#	#	#	#	#	#	#
unassigned	Tur_r2.0_p0168.1.g1565.t1	No_hits	#	#	#	#	#	#	#	#	#	#	#	#	#	#	#	#	#	#	#	No_hits	#	#	#	#	#	No_hits	#	#	#	#	#	#	#
orthogroup	Tur_r2.0_p0168.1.g1569.t1	No_hits	#	#	#	#	#	#	#	#	#	#	#	#	#	#	#	#	#	#	#	No_hits	#	#	#	#	#	No_hits	#	#	#	#	#	#	#
orthogroup	Tur_r2.0_p0168.1.g1571.t1	No_hits	#	#	#	#	#	#	#	#	#	#	#	#	#	#	#	#	#	#	#	No_hits	#	#	#	#	#	No_hits	#	#	#	#	#	#	#
orthogroup	Tur_r2.0_p0168.1.g1572.t1	No_hits	#	#	#	#	#	#	#	#	#	#	#	#	#	#	#	#	#	#	#	No_hits	#	#	#	#	#	No_hits	#	#	#	#	#	#	#
orthogroup	Tur_r2.0_p0168.1.g1585.t1	No_hits	#	#	#	#	#	#	#	#	#	#	#	#	#	#	#	#	#	#	#	No_hits	#	#	#	#	#	No_hits	#	#	#	#	#	#	#
unassigned	Tur_r2.0_p0168.1.g1586.t1	28377.ENSACAP00000021224	1.27e-10	68	2ANI0@1|root,2RZEF@2759|Eukaryota,3AAJY@33154|Opisthokonta,3BZV3@33208|Metazoa,3DG01@33213|Bilateria,48JCJ@7711|Chordata,49GJD@7742|Vertebrata	33208|Metazoa	-	-	-	-	-	-	-	-	-	-	-	-	-	-	Exo_endo_phos,Exo_endo_phos_2	Endo/exonuclease/phosphatase domain-containing protein	Paramuricea clavata	317549	PACLA_6A012260	4	1	tr|A0A6S7LT50|A0A6S7LT50_PARCT Endo/exonuclease/phosphatase domain-containing protein OS=Paramuricea clavata OX=317549 GN=PACLA_6A012260 PE=4 SV=1	174	472	3.81e-21	+	271.264	33.908	49.4253
orthogroup	Tur_r2.0_p0168.1.g1593.t1	No_hits	#	#	#	#	#	#	#	#	#	#	#	#	#	#	#	#	#	#	#	No_hits	#	#	#	#	#	No_hits	#	#	#	#	#	#	#
unassigned	Tur_r2.0_p0168.1.g1614.t1	No_hits	#	#	#	#	#	#	#	#	#	#	#	#	#	#	#	#	#	#	#	No_hits	#	#	#	#	#	No_hits	#	#	#	#	#	#	#
orthogroup	Tur_r2.0_p0168.1.g1631.t2	7739.XP_002595154.1	8.46e-07	58	2D454@1|root,2STXF@2759|Eukaryota,3AR1P@33154|Opisthokonta,3C2BK@33208|Metazoa,3DI78@33213|Bilateria,48KMI@7711|Chordata	33208|Metazoa	-	-	-	-	-	-	-	-	-	-	-	-	-	-	-	Uncharacterized protein	Stylophora pistillata	50429	AWC38_SpisGene24750	4	1	tr|A0A2B4R3Y2|A0A2B4R3Y2_STYPI Uncharacterized protein OS=Stylophora pistillata OX=50429 GN=AWC38_SpisGene24750 PE=4 SV=1	195	143	7.77e-19	+	73.3333	23.5897	31.7949
orthogroup	Tur_r2.0_p0168.1.g1632.t1	400682.PAC_15727632	1.47e-37	164	2CYJV@1|root,2S4UE@2759|Eukaryota,3A98U@33154|Opisthokonta,3BV10@33208|Metazoa	33208|Metazoa	-	-	-	-	-	-	-	-	-	-	-	-	-	-	Phage_integrase	Core-binding (CB) domain-containing protein	Clytia hemisphaerica	252671	-	4	1	tr|A0A7M5VAT9|A0A7M5VAT9_9CNID Core-binding (CB) domain-containing protein OS=Clytia hemisphaerica OX=252671 PE=4 SV=1	906	532	1.39e-80	+	58.7196	18.3223	26.9316
unassigned	Tur_r2.0_p0168.1.g1649.t3	No_hits	#	#	#	#	#	#	#	#	#	#	#	#	#	#	#	#	#	#	#	No_hits	#	#	#	#	#	No_hits	#	#	#	#	#	#	#
orthogroup	Tur_r2.0_p0168.1.g1653.t1	7668.SPU_022601-tr	2.39e-70	244	KOG4740@1|root,KOG4740@2759|Eukaryota,3A4S6@33154|Opisthokonta,3BS37@33208|Metazoa,3D8DB@33213|Bilateria	33208|Metazoa	S	proton channel activity	-	-	-	-	-	-	-	-	-	-	-	-	DUF4817,HTH_24	Uncharacterized protein	Strongylocentrotus purpuratus	7668	-	4	1	tr|A0A7M7N457|A0A7M7N457_STRPU Uncharacterized protein OS=Strongylocentrotus purpuratus OX=7668 PE=4 SV=1	234	198	8.13e-69	+	84.6154	44.4444	55.1282
unassigned	Tur_r2.0_p0168.1.g1660.t1	No_hits	#	#	#	#	#	#	#	#	#	#	#	#	#	#	#	#	#	#	#	No_hits	#	#	#	#	#	No_hits	#	#	#	#	#	#	#
orthogroup	Tur_r2.0_p0168.1.g1668.t1	No_hits	#	#	#	#	#	#	#	#	#	#	#	#	#	#	#	#	#	#	#	Uncharacterized protein	Mytilus coruscus	42192	MCOR_21763	4	1	tr|A0A6J8BS11|A0A6J8BS11_MYTCO Uncharacterized protein OS=Mytilus coruscus OX=42192 GN=MCOR_21763 PE=4 SV=1	141	171	8.4e-36	+	121.277	49.6454	67.3759
orthogroup	Tur_r2.0_p0168.1.g1671.t1	No_hits	#	#	#	#	#	#	#	#	#	#	#	#	#	#	#	#	#	#	#	Uncharacterized protein	Mytilus galloprovincialis	29158	MGAL_10B017142	4	1	tr|A0A8B6C3V0|A0A8B6C3V0_MYTGA Uncharacterized protein OS=Mytilus galloprovincialis OX=29158 GN=MGAL_10B017142 PE=4 SV=1	439	585	3.64e-128	+	133.257	47.836	62.4146
orthogroup	Tur_r2.0_p0168.1.g1672.t1	No_hits	#	#	#	#	#	#	#	#	#	#	#	#	#	#	#	#	#	#	#	No_hits	#	#	#	#	#	No_hits	#	#	#	#	#	#	#
orthogroup	Tur_r2.0_p0730.1.g1675.t1	No_hits	#	#	#	#	#	#	#	#	#	#	#	#	#	#	#	#	#	#	#	uncharacterized protein LOC100203068 isoform X1	Hydra vulgaris	6087	LOC100203068	4	1	tr|A0A8B7DLB7|A0A8B7DLB7_HYDVU uncharacterized protein LOC100203068 isoform X1 OS=Hydra vulgaris OX=6087 GN=LOC100203068 PE=4 SV=1	839	899	2.8e-46	+	107.151	25.2682	45.4112
unassigned	Tur_r2.0_p0730.1.g1676.t1	No_hits	#	#	#	#	#	#	#	#	#	#	#	#	#	#	#	#	#	#	#	No_hits	#	#	#	#	#	No_hits	#	#	#	#	#	#	#
orthogroup	Tur_r2.0_p0730.1.g1679.t1	7029.ACYPI085906-PA	1.23e-70	266	KOG3105@1|root,KOG3105@2759|Eukaryota,3A3P5@33154|Opisthokonta,3BQDY@33208|Metazoa	33208|Metazoa	B	Jerky protein homolog-like	-	-	-	-	-	-	-	-	-	-	-	-	DDE_1,HTH_Tnp_Tc5,HTH_psq	uncharacterized protein LOC108676651	Hyalella azteca	294128	LOC108676651	4	1	tr|A0A8B7P595|A0A8B7P595_HYAAZ uncharacterized protein LOC108676651 OS=Hyalella azteca OX=294128 GN=LOC108676651 PE=4 SV=1	765	783	4.52e-106	+	102.353	23.0065	34.902
orthogroup	Tur_r2.0_p0730.1.g1684.t1	No_hits	#	#	#	#	#	#	#	#	#	#	#	#	#	#	#	#	#	#	#	ATP-dependent DNA helicase	Clytia hemisphaerica	252671	-	3	1	tr|A0A7M5U8C0|A0A7M5U8C0_9CNID ATP-dependent DNA helicase OS=Clytia hemisphaerica OX=252671 PE=3 SV=1	215	2255	6.99e-23	+	1048.84	21.8605	36.7442
unassigned	Tur_r2.0_p0730.1.g1685.t1	7739.XP_002603652.1	2.36e-29	135	28XKR@1|root,2R4E0@2759|Eukaryota,39TX3@33154|Opisthokonta,3BKT1@33208|Metazoa	33208|Metazoa	-	-	-	-	-	-	-	-	-	-	-	-	-	-	-	Uncharacterized protein	Paramuricea clavata	317549	PACLA_6A078973	4	1	tr|A0A7D9DKR0|A0A7D9DKR0_PARCT Uncharacterized protein OS=Paramuricea clavata OX=317549 GN=PACLA_6A078973 PE=4 SV=1	630	1371	4.7e-79	+	217.619	21.746	28.4127
orthogroup	Tur_r2.0_p0730.1.g1695.t1	No_hits	#	#	#	#	#	#	#	#	#	#	#	#	#	#	#	#	#	#	#	No_hits	#	#	#	#	#	No_hits	#	#	#	#	#	#	#
orthogroup	Tur_r2.0_p0730.1.g1696.t1	No_hits	#	#	#	#	#	#	#	#	#	#	#	#	#	#	#	#	#	#	#	No_hits	#	#	#	#	#	No_hits	#	#	#	#	#	#	#
orthogroup	Tur_r2.0_p0730.1.g1697.t1	No_hits	#	#	#	#	#	#	#	#	#	#	#	#	#	#	#	#	#	#	#	No_hits	#	#	#	#	#	No_hits	#	#	#	#	#	#	#
orthogroup	Tur_r2.0_p0730.1.g1698.t1	No_hits	#	#	#	#	#	#	#	#	#	#	#	#	#	#	#	#	#	#	#	No_hits	#	#	#	#	#	No_hits	#	#	#	#	#	#	#
orthogroup	Tur_r2.0_p0730.1.g1699.t1	No_hits	#	#	#	#	#	#	#	#	#	#	#	#	#	#	#	#	#	#	#	No_hits	#	#	#	#	#	No_hits	#	#	#	#	#	#	#
orthogroup	Tur_r2.0_p0730.1.g1704.t1	No_hits	#	#	#	#	#	#	#	#	#	#	#	#	#	#	#	#	#	#	#	No_hits	#	#	#	#	#	No_hits	#	#	#	#	#	#	#
orthogroup	Tur_r2.0_p0262.1.g1747.t1	No_hits	#	#	#	#	#	#	#	#	#	#	#	#	#	#	#	#	#	#	#	DUF4806 domain-containing protein	Paramuricea clavata	317549	PACLA_6A030495	4	1	tr|A0A7D9IBY0|A0A7D9IBY0_PARCT DUF4806 domain-containing protein OS=Paramuricea clavata OX=317549 GN=PACLA_6A030495 PE=4 SV=1	315	400	9.83e-13	+	126.984	14.2857	22.2222
orthogroup	Tur_r2.0_p0262.1.g1749.t1	400682.PAC_15709069	1.1e-11	67	KOG4585@1|root,KOG4585@2759|Eukaryota,39QPW@33154|Opisthokonta,3C1AY@33208|Metazoa	2759|Eukaryota	L	Plant transposon protein	-	-	-	-	-	-	-	-	-	-	-	-	DDE_Tnp_4	Nuclease harbi1-like protein	Temnothorax longispinosus	300112	DBV15_12853	3	1	tr|A0A4S2KU85|A0A4S2KU85_9HYME Nuclease harbi1-like protein OS=Temnothorax longispinosus OX=300112 GN=DBV15_12853 PE=3 SV=1	82	435	1.77e-11	+	530.488	36.5854	54.878
orthogroup	Tur_r2.0_p0262.1.g1779.t1	10224.XP_002730610.1	1.03e-71	261	COG2124@1|root,KOG0158@2759|Eukaryota,38BTY@33154|Opisthokonta,3BF8S@33208|Metazoa,3CV2F@33213|Bilateria	33208|Metazoa	Q	cytochrome P450	CYP3A4	GO:0001676,GO:0002933,GO:0003674,GO:0003824,GO:0004497,GO:0005488,GO:0005496,GO:0005506,GO:0005515,GO:0005575,GO:0005622,GO:0005623,GO:0005737,GO:0005783,GO:0005789,GO:0006066,GO:0006082,GO:0006629,GO:0006631,GO:0006633,GO:0006694,GO:0006706,GO:0006720,GO:0006721,GO:0006766,GO:0006775,GO:0006805,GO:0006807,GO:0007568,GO:0007584,GO:0008144,GO:0008150,GO:0008152,GO:0008202,GO:0008207,GO:0008209,GO:…	1.14.13.32,1.14.13.97,1.14.14.1,1.14.14.55,1.14.14.56,5.3.99.5	ko:K01832,ko:K07424,ko:K17689,ko:K17690,ko:K17691,ko:K17692,ko:K17860	ko00140,ko00590,ko00591,ko00830,ko00980,ko00982,ko00983,ko01100,ko04611,ko05204,map00140,map00590,map00591,map00830,map00980,map00982,map00983,map01100,map04611,map05204	-	R02268,R02356,R03408,R05727,R07000,R07001,R07055,R07056,R07079,R07080,R07081,R07085,R07087,R08256,R08257,R08264,R08268,R08269,R08271,R08272,R08274,R08275,R08276,R08277,R08285,R08286,R08287,R08293,R08294,R08303,R08304,R08312,R08313,R08318,R08339,R08340,R08341,R08342,R08343,R08390,R08391,R08392,R09404,R09408,R09423	RC00046,RC00060,RC00181,RC00190,RC00225,RC00277,RC00490,RC00674,RC00704,RC00723,RC00724,RC01198,RC01203,RC01349,RC01444,RC01445,RC01459,RC01624,RC01711,RC01727,RC02136,RC02225,RC02226,RC02228,RC02229,RC02230,RC02232,RC02234,RC02238,RC02239,RC02241,RC02246,RC02266,RC02267,RC02274,RC02281,RC02298,RC02299,RC02526,RC02531	ko00000,ko00001,ko00199,ko01000	-	-	-	p450	Uncharacterized protein	Capitella teleta	283909	-	3	1	tr|X2B1C5|X2B1C5_CAPTE Uncharacterized protein OS=Capitella teleta OX=283909 PE=3 SV=1	511	506	5.85e-82	+	99.0215	31.7025	53.4247
orthogroup	Tur_r2.0_p0262.1.g1781.t1	No_hits	#	#	#	#	#	#	#	#	#	#	#	#	#	#	#	#	#	#	#	Predicted protein	Nematostella vectensis	45351	v1g212251	4	1	tr|A7SH84|A7SH84_NEMVE Predicted protein OS=Nematostella vectensis OX=45351 GN=v1g212251 PE=4 SV=1	244	270	2.34e-34	+	110.656	33.6066	52.8689
orthogroup	Tur_r2.0_p0998.1.g1794.t1	No_hits	#	#	#	#	#	#	#	#	#	#	#	#	#	#	#	#	#	#	#	No_hits	#	#	#	#	#	No_hits	#	#	#	#	#	#	#
unassigned	Tur_r2.0_p0998.1.g1795.t1	No_hits	#	#	#	#	#	#	#	#	#	#	#	#	#	#	#	#	#	#	#	No_hits	#	#	#	#	#	No_hits	#	#	#	#	#	#	#
orthogroup	Tur_r2.0_p0998.1.g1813.t1	No_hits	#	#	#	#	#	#	#	#	#	#	#	#	#	#	#	#	#	#	#	Uncharacterized protein	Mytilus galloprovincialis	29158	MGAL_10B017142	4	1	tr|A0A8B6C3V0|A0A8B6C3V0_MYTGA Uncharacterized protein OS=Mytilus galloprovincialis OX=29158 GN=MGAL_10B017142 PE=4 SV=1	568	585	1.92e-103	+	102.993	31.6901	42.4296
orthogroup	Tur_r2.0_p0998.1.g1814.t1	7070.TC001828-PA	6.02e-05	52	2CZRB@1|root,2SBCQ@2759|Eukaryota,3A99U@33154|Opisthokonta	33154|Opisthokonta	-	-	-	-	-	-	-	-	-	-	-	-	-	-	RNA_helicase	RNF213	Mytilus coruscus	42192	MCOR_36582	4	1	tr|A0A6J8D5T0|A0A6J8D5T0_MYTCO RNF213 OS=Mytilus coruscus OX=42192 GN=MCOR_36582 PE=4 SV=1	197	213	7.67e-48	+	108.122	43.6548	64.467
unassigned	Tur_r2.0_p0243.1.g1835.t1	6087.XP_004207748.1	5.8e-15	78	2EBK2@1|root,2SHNC@2759|Eukaryota	2759|Eukaryota	-	-	-	-	-	-	-	-	-	-	-	-	-	-	-	Uncharacterized protein	Clytia hemisphaerica	252671	-	4	1	tr|A0A7M5V231|A0A7M5V231_9CNID Uncharacterized protein OS=Clytia hemisphaerica OX=252671 PE=4 SV=1	105	100	5.72e-27	+	95.2381	47.619	60
orthogroup	Tur_r2.0_p0243.1.g1839.t1	6087.XP_002156551.1	9.69e-103	347	KOG4585@1|root,KOG4585@2759|Eukaryota,39THK@33154|Opisthokonta,3BGF1@33208|Metazoa	33208|Metazoa	L	nuclease HARBI1-like	-	-	-	-	-	-	-	-	-	-	-	-	DDE_Tnp_4	putative nuclease HARBI1	Actinia tenebrosa	6105	LOC116307001	3	1	tr|A0A6P8J4T3|A0A6P8J4T3_ACTTE putative nuclease HARBI1 OS=Actinia tenebrosa OX=6105 GN=LOC116307001 PE=3 SV=1	415	432	1.01e-129	+	104.096	47.7108	66.0241
orthogroup	Tur_r2.0_p0243.1.g1944.t1	565034.BHWA1_00072	3.49e-70	265	COG0666@1|root,COG0666@2|Bacteria,2J5FX@203691|Spirochaetes	203691|Spirochaetes	S	Ankyrin repeat	-	-	-	-	-	-	-	-	-	-	-	-	Ank,Ank_2,Ank_4,Ank_5	No_hits	#	#	#	#	#	No_hits	#	#	#	#	#	#	#
orthogroup	Tur_r2.0_p0243.1.g1947.t1	No_hits	#	#	#	#	#	#	#	#	#	#	#	#	#	#	#	#	#	#	#	No_hits	#	#	#	#	#	No_hits	#	#	#	#	#	#	#
orthogroup	Tur_r2.0_p0243.1.g1953.t1	No_hits	#	#	#	#	#	#	#	#	#	#	#	#	#	#	#	#	#	#	#	No_hits	#	#	#	#	#	No_hits	#	#	#	#	#	#	#
orthogroup	Tur_r2.0_p0243.1.g1954.t1	7668.SPU_022601-tr	6.39e-24	104	KOG4740@1|root,KOG4740@2759|Eukaryota,3A4S6@33154|Opisthokonta,3BS37@33208|Metazoa,3D8DB@33213|Bilateria	33208|Metazoa	S	proton channel activity	-	-	-	-	-	-	-	-	-	-	-	-	DUF4817,HTH_24	#	#	#	#	#	#	#	#	#	#	#	#	#	#
orthogroup	Tur_r2.0_p0243.1.g1957.t1	1354314.CHV_a0068	3.78e-28	131	COG0666@1|root,COG0666@2|Bacteria,4NSX8@976|Bacteroidetes	976|Bacteroidetes	L	ankyrin repeat	-	-	-	ko:K06867	-	-	-	-	ko00000	-	-	-	Ank_2,Ank_4,Ank_5	No_hits	#	#	#	#	#	No_hits	#	#	#	#	#	#	#
orthogroup	Tur_r2.0_p0243.1.g1966.t1	6087.XP_004212893.1	2.8e-25	124	COG2940@1|root,KOG1085@2759|Eukaryota	2759|Eukaryota	J	histone H4-K20 monomethylation	-	-	-	-	-	-	-	-	-	-	-	-	SET	uncharacterized protein LOC105847359	Hydra vulgaris	6087	LOC105847359	4	1	tr|A0A8B7DVL5|A0A8B7DVL5_HYDVU uncharacterized protein LOC105847359 OS=Hydra vulgaris OX=6087 GN=LOC105847359 PE=4 SV=1	1175	776	1.93e-67	+	66.0426	15.5745	25.7872
orthogroup	Tur_r2.0_p0243.1.g1967.t1	400682.PAC_15704247	7.76e-18	91	2E24P@1|root,2S9D9@2759|Eukaryota,3A6X8@33154|Opisthokonta,3BYHR@33208|Metazoa	33154|Opisthokonta	-	-	-	-	-	-	-	-	-	-	-	-	-	-	RVT_1	C2H2-type domain-containing protein	Clytia hemisphaerica	252671	-	4	1	tr|A0A7M5X860|A0A7M5X860_9CNID C2H2-type domain-containing protein OS=Clytia hemisphaerica OX=252671 PE=4 SV=1	209	1069	2.5e-22	+	511.483	25.3589	35.4067
unassigned	Tur_r2.0_p0037.1.g2002.t1	No_hits	#	#	#	#	#	#	#	#	#	#	#	#	#	#	#	#	#	#	#	No_hits	#	#	#	#	#	No_hits	#	#	#	#	#	#	#
unassigned	Tur_r2.0_p0037.1.g2003.t1	7029.ACYPI003643-PA	8.53e-51	207	COG0124@1|root,KOG1035@2759|Eukaryota,38DZ7@33154|Opisthokonta,3BAY5@33208|Metazoa,3CUS3@33213|Bilateria,41U21@6656|Arthropoda,3SGZA@50557|Insecta,3ECM6@33342|Paraneoptera	33208|Metazoa	J	Protein tyrosine kinase	EIF2AK4	GO:0000003,GO:0000049,GO:0000902,GO:0001666,GO:0001775,GO:0001932,GO:0001934,GO:0002230,GO:0002252,GO:0002263,GO:0002285,GO:0002286,GO:0002366,GO:0002376,GO:0002682,GO:0002684,GO:0002697,GO:0002819,GO:0002821,GO:0002831,GO:0003008,GO:0003674,GO:0003676,GO:0003723,GO:0003824,GO:0004672,GO:0004674,GO:0004694,GO:0005488,GO:0005515,GO:0005575,GO:0005622,GO:0005623,GO:0005737,GO:0005829,GO:0005840,GO:…	2.7.11.1	ko:K16196	ko04138,ko04140,ko04141,ko05160,ko05162,ko05164,ko05168,ko05169,map04138,map04140,map04141,map05160,map05162,map05164,map05168,map05169	-	-	-	ko00000,ko00001,ko01000,ko01001	-	-	-	HGTP_anticodon2,Pkinase,RWD,tRNA-synt_His	eukaryotic translation initiation factor 2-alpha kinase 4-like	Hydra vulgaris	6087	LOC100208179	4	1	tr|A0A8B7DRW0|A0A8B7DRW0_HYDVU eukaryotic translation initiation factor 2-alpha kinase 4-like OS=Hydra vulgaris OX=6087 GN=LOC100208179 PE=4 SV=1	989	1348	2.66e-60	+	136.299	22.0425	39.9393
unassigned	Tur_r2.0_p0037.1.g2005.t1	No_hits	#	#	#	#	#	#	#	#	#	#	#	#	#	#	#	#	#	#	#	#	#	#	#	#	#	#	#	#	#	#	#	#	#
unassigned	Tur_r2.0_p0037.1.g2009.t1	8128.ENSONIP00000021974	2.76e-44	173	COG5640@1|root,KOG3627@2759|Eukaryota,38RUH@33154|Opisthokonta,3BKBR@33208|Metazoa,3CU6B@33213|Bilateria,487ZG@7711|Chordata,48VB5@7742|Vertebrata,4A25X@7898|Actinopterygii	33208|Metazoa	T	Transmembrane protease serine	TMPRSS3	GO:0003008,GO:0003674,GO:0003824,GO:0004175,GO:0004252,GO:0005575,GO:0005622,GO:0005623,GO:0005737,GO:0005783,GO:0005789,GO:0006508,GO:0006807,GO:0006873,GO:0006875,GO:0006883,GO:0007600,GO:0007605,GO:0008150,GO:0008152,GO:0008233,GO:0008236,GO:0009987,GO:0012505,GO:0016020,GO:0016021,GO:0016247,GO:0016787,GO:0017080,GO:0017171,GO:0019538,GO:0019725,GO:0030003,GO:0030004,GO:0031224,GO:0031984,GO:…	-	ko:K04358,ko:K09634	ko04010,ko04014,ko04015,ko04151,ko04810,ko05200,ko05218,ko05224,ko05226,map04010,map04014,map04015,map04151,map04810,map05200,map05218,map05224,map05226	-	-	-	ko00000,ko00001,ko00536,ko01000,ko01002,ko04052,ko04516	-	-	-	Ldl_recept_a,SRCR_2,Trypsin	Peptidase S1 domain-containing protein	Clytia hemisphaerica	252671	-	4	1	tr|A0A7M5VC59|A0A7M5VC59_9CNID Peptidase S1 domain-containing protein OS=Clytia hemisphaerica OX=252671 PE=4 SV=1	333	269	2.28e-66	+	80.7808	32.4324	44.4444
orthogroup	Tur_r2.0_p0037.1.g2011.t1	8128.ENSONIP00000009028	3.28e-98	367	KOG1215@1|root,KOG1215@2759|Eukaryota,38B6M@33154|Opisthokonta,3B9HR@33208|Metazoa,3CTYV@33213|Bilateria,47YVC@7711|Chordata,497BX@7742|Vertebrata,49TNF@7898|Actinopterygii	33208|Metazoa	T	lipoprotein receptor-related protein	LRP4	GO:0000902,GO:0000904,GO:0001655,GO:0001822,GO:0001932,GO:0001934,GO:0001941,GO:0001942,GO:0003002,GO:0003674,GO:0004888,GO:0005102,GO:0005488,GO:0005515,GO:0005575,GO:0005623,GO:0005886,GO:0007154,GO:0007165,GO:0007166,GO:0007267,GO:0007275,GO:0007389,GO:0007399,GO:0007416,GO:0007528,GO:0008104,GO:0008150,GO:0008544,GO:0009653,GO:0009790,GO:0009798,GO:0009887,GO:0009888,GO:0009893,GO:0009950,GO:…	-	ko:K20051	-	-	-	-	ko00000,ko04131	-	-	-	EGF_CA,FXa_inhibition,Ldl_recept_a,Ldl_recept_b,cEGF	Uncharacterized protein	Clytia hemisphaerica	252671	-	4	1	tr|A0A7M5U1J2|A0A7M5U1J2_9CNID Uncharacterized protein OS=Clytia hemisphaerica OX=252671 PE=4 SV=1	2436	2154	4.15e-134	+	88.4236	13.4236	20.936
orthogroup	Tur_r2.0_p0037.1.g2012.t1	48698.ENSPFOP00000001831	6.04e-25	116	KOG1215@1|root,KOG1215@2759|Eukaryota,38B6M@33154|Opisthokonta,3B9HR@33208|Metazoa,3CTVB@33213|Bilateria,4845F@7711|Chordata,48YFJ@7742|Vertebrata,4A27P@7898|Actinopterygii	33208|Metazoa	T	lipoprotein receptor-related protein	LRP5	GO:0000902,GO:0001501,GO:0001503,GO:0001568,GO:0001649,GO:0001654,GO:0001667,GO:0001702,GO:0001745,GO:0001763,GO:0001932,GO:0001933,GO:0001944,GO:0002009,GO:0002053,GO:0002076,GO:0002165,GO:0002376,GO:0002520,GO:0002791,GO:0003002,GO:0003008,GO:0003013,GO:0003674,GO:0004888,GO:0005488,GO:0005515,GO:0005575,GO:0005623,GO:0005886,GO:0005975,GO:0005996,GO:0006006,GO:0006007,GO:0006066,GO:0006355,GO:…	-	ko:K03068	ko04150,ko04310,ko05200,ko05224,ko05225,ko05226,map04150,map04310,map05200,map05224,map05225,map05226	-	-	-	ko00000,ko00001,ko04131	-	-	-	FXa_inhibition,Ldl_recept_a,Ldl_recept_b	low-density lipoprotein receptor-related protein 1-like	Diaphorina citri	121845	LOC103507406	4	1	tr|A0A1S4E9G6|A0A1S4E9G6_DIACI low-density lipoprotein receptor-related protein 1-like OS=Diaphorina citri OX=121845 GN=LOC103507406 PE=4 SV=1	335	716	3.41e-22	+	213.731	24.4776	37.0149
orthogroup	Tur_r2.0_p0037.1.g2013.t1	7668.SPU_009081-tr	1.22e-44	189	COG0507@1|root,KOG0987@2759|Eukaryota,38G2J@33154|Opisthokonta,3BIV7@33208|Metazoa,3D0M2@33213|Bilateria	33208|Metazoa	L	DNA helicase activity	-	-	-	-	-	-	-	-	-	-	-	-	Helitron_like_N,PIF1	Uncharacterized protein	Clytia hemisphaerica	252671	-	4	1	tr|A0A7M5U1J2|A0A7M5U1J2_9CNID Uncharacterized protein OS=Clytia hemisphaerica OX=252671 PE=4 SV=1	1675	2154	3.86e-112	+	128.597	18.4478	28.597
orthogroup	Tur_r2.0_p0037.1.g2014.t1	1108849.XP_002561881.1	1.24e-41	177	COG0457@1|root,KOG1840@2759|Eukaryota,38CFM@33154|Opisthokonta,3NYQ3@4751|Fungi,3QJXH@4890|Ascomycota,20DUT@147545|Eurotiomycetes,3SA2V@5042|Eurotiales	4751|Fungi	Z	Tetratricopeptide repeat	-	-	-	-	-	-	-	-	-	-	-	-	NB-ARC,Ses_B,TPR_10,TPR_12,TPR_7,TPR_8	uncharacterized protein LOC106740649 isoform X2	Dinoponera quadriceps	609295	LOC106740649	4	1	tr|A0A6P3WMQ4|A0A6P3WMQ4_DINQU uncharacterized protein LOC106740649 isoform X2 OS=Dinoponera quadriceps OX=609295 GN=LOC106740649 PE=4 SV=1	874	1492	7.18e-30	+	170.709	15.4462	27.8032
unassigned	Tur_r2.0_p0037.1.g2021.t1	No_hits	#	#	#	#	#	#	#	#	#	#	#	#	#	#	#	#	#	#	#	No_hits	#	#	#	#	#	No_hits	#	#	#	#	#	#	#
orthogroup	Tur_r2.0_p0037.1.g2024.t1	No_hits	#	#	#	#	#	#	#	#	#	#	#	#	#	#	#	#	#	#	#	Zinc finger SWIM domain-containing 1-like	Paramuricea clavata	317549	PACLA_6A056681	4	1	tr|A0A7D9EHN4|A0A7D9EHN4_PARCT Zinc finger SWIM domain-containing 1-like OS=Paramuricea clavata OX=317549 GN=PACLA_6A056681 PE=4 SV=1	190	437	1.3e-16	+	230	25.2632	42.1053
orthogroup	Tur_r2.0_p0037.1.g2030.t1	7668.SPU_023358-tr	1.48e-59	220	COG0507@1|root,KOG0987@2759|Eukaryota,39RYU@33154|Opisthokonta,3BK87@33208|Metazoa,3D4JP@33213|Bilateria	33208|Metazoa	L	Belongs to the helicase family	-	-	3.6.4.12	ko:K15255	-	-	-	-	ko00000,ko01000,ko03029,ko03032	-	-	-	Helitron_like_N,Herpes_Helicase,Herpes_teg_N,PIF1	ATP-dependent DNA helicase	Clytia hemisphaerica	252671	-	3	1	tr|A0A7M5XQ37|A0A7M5XQ37_9CNID ATP-dependent DNA helicase OS=Clytia hemisphaerica OX=252671 PE=3 SV=1	387	714	2.95e-101	+	184.496	44.9612	59.1731
unassigned	Tur_r2.0_p0037.1.g2037.t1	69293.ENSGACP00000025427	8.33e-55	211	COG0507@1|root,KOG0987@2759|Eukaryota,39RYU@33154|Opisthokonta,3BK87@33208|Metazoa,3D4JP@33213|Bilateria,48DDN@7711|Chordata,49ARU@7742|Vertebrata,49WDF@7898|Actinopterygii	33208|Metazoa	L	Belongs to the helicase family	-	-	3.6.4.12	ko:K15255	-	-	-	-	ko00000,ko01000,ko03029,ko03032	-	-	-	Exo_endo_phos,Helitron_like_N,Herpes_Helicase,Herpes_teg_N,PIF1	ATP-dependent DNA helicase	Clytia hemisphaerica	252671	-	3	1	tr|A0A7M5V9S6|A0A7M5V9S6_9CNID ATP-dependent DNA helicase OS=Clytia hemisphaerica OX=252671 PE=3 SV=1	511	1627	2.26e-159	+	318.395	53.0333	67.7104
orthogroup	Tur_r2.0_p0037.1.g2038.t1	7668.SPU_000082-tr	0.0008004	51	COG0507@1|root,KOG1864@1|root,KOG0987@2759|Eukaryota,KOG1864@2759|Eukaryota,39RYU@33154|Opisthokonta,3BK87@33208|Metazoa,3D4JP@33213|Bilateria	33208|Metazoa	L	Belongs to the helicase family	-	-	3.6.4.12	ko:K15255	-	-	-	-	ko00000,ko01000,ko03029,ko03032	-	-	-	Helitron_like_N,Herpes_Helicase,Herpes_teg_N,OTU,PIF1	Uncharacterized protein	Clytia hemisphaerica	252671	-	4	1	tr|A0A7M5WQX0|A0A7M5WQX0_9CNID Uncharacterized protein OS=Clytia hemisphaerica OX=252671 PE=4 SV=1	380	308	9.17e-11	+	81.0526	8.42105	12.6316
unassigned	Tur_r2.0_p0037.1.g2046.t1	No_hits	#	#	#	#	#	#	#	#	#	#	#	#	#	#	#	#	#	#	#	No_hits	#	#	#	#	#	No_hits	#	#	#	#	#	#	#
orthogroup	Tur_r2.0_p0037.1.g2062.t1	No_hits	#	#	#	#	#	#	#	#	#	#	#	#	#	#	#	#	#	#	#	Uncharacterized protein	Clytia hemisphaerica	252671	-	4	1	tr|A0A7M5U1J2|A0A7M5U1J2_9CNID Uncharacterized protein OS=Clytia hemisphaerica OX=252671 PE=4 SV=1	1060	2154	1.73e-140	+	203.208	31.1321	48.3962
orthogroup	Tur_r2.0_p0037.1.g2063.t1	No_hits	#	#	#	#	#	#	#	#	#	#	#	#	#	#	#	#	#	#	#	uncharacterized protein LOC100210520	Hydra vulgaris	6087	LOC100210520	4	1	tr|A0A8B7DYB1|A0A8B7DYB1_HYDVU uncharacterized protein LOC100210520 OS=Hydra vulgaris OX=6087 GN=LOC100210520 PE=4 SV=1	365	1019	3.69e-19	+	279.178	23.8356	32.8767
orthogroup	Tur_r2.0_p0037.1.g2065.t1	No_hits	#	#	#	#	#	#	#	#	#	#	#	#	#	#	#	#	#	#	#	Uncharacterized protein	Clytia hemisphaerica	252671	-	4	1	tr|A0A7M5U1J2|A0A7M5U1J2_9CNID Uncharacterized protein OS=Clytia hemisphaerica OX=252671 PE=4 SV=1	2025	2154	3.81e-125	+	106.37	15.7037	24.7407
orthogroup	Tur_r2.0_p0037.1.g2066.t1	No_hits	#	#	#	#	#	#	#	#	#	#	#	#	#	#	#	#	#	#	#	No_hits	#	#	#	#	#	No_hits	#	#	#	#	#	#	#
orthogroup	Tur_r2.0_p0037.1.g2067.t1	5722.XP_001584462.1	1.04e-13	85	COG0666@1|root,KOG4177@2759|Eukaryota	5722.XP_001584462.1|-	I	spectrin binding	-	-	-	-	-	-	-	-	-	-	-	-	-	Uncharacterized protein	Lachnospiraceae bacterium	1898203	DCZ23_08505	4	1	tr|A0A351XN54|A0A351XN54_9FIRM Uncharacterized protein OS=Lachnospiraceae bacterium OX=1898203 GN=DCZ23_08505 PE=4 SV=1	651	294	5.18e-14	+	45.1613	7.06605	10.9063
orthogroup	Tur_r2.0_p0037.1.g2069.t1	215358.XP_010733053.1	9.56e-15	81	KOG4297@1|root,KOG4297@2759|Eukaryota,39TWF@33154|Opisthokonta,3BFQ9@33208|Metazoa,3CX0X@33213|Bilateria,48QAX@7711|Chordata,49KXG@7742|Vertebrata,4A8VK@7898|Actinopterygii	33208|Metazoa	TV	Lactose-binding lectin l-2-like	CLEC19A	-	-	ko:K06560,ko:K06563,ko:K17513	ko04145,ko05152,ko05162,map04145,map05152,map05162	-	-	-	ko00000,ko00001,ko04090,ko04091,ko04131,ko04516	-	-	-	Lectin_C	CD209 antigen-like protein E	Stylophora pistillata	50429	Cd209e	4	1	tr|A0A2B4RB74|A0A2B4RB74_STYPI CD209 antigen-like protein E OS=Stylophora pistillata OX=50429 GN=Cd209e PE=4 SV=1	178	1062	3.04e-26	+	596.629	30.8989	47.7528
orthogroup	Tur_r2.0_p0037.1.g2071.t1	No_hits	#	#	#	#	#	#	#	#	#	#	#	#	#	#	#	#	#	#	#	Uncharacterized protein	Clytia hemisphaerica	252671	-	4	1	tr|A0A7M5U1J2|A0A7M5U1J2_9CNID Uncharacterized protein OS=Clytia hemisphaerica OX=252671 PE=4 SV=1	959	2154	2.07e-104	+	224.609	26.7987	42.44
orthogroup	Tur_r2.0_p0037.1.g2078.t1	No_hits	#	#	#	#	#	#	#	#	#	#	#	#	#	#	#	#	#	#	#	Uncharacterized protein	Clytia hemisphaerica	252671	-	4	1	tr|A0A7M5U1J2|A0A7M5U1J2_9CNID Uncharacterized protein OS=Clytia hemisphaerica OX=252671 PE=4 SV=1	1003	2154	2.47e-137	+	214.756	30.8076	48.4546
unassigned	Tur_r2.0_p0037.1.g2089.t1	No_hits	#	#	#	#	#	#	#	#	#	#	#	#	#	#	#	#	#	#	#	No_hits	#	#	#	#	#	No_hits	#	#	#	#	#	#	#
orthogroup	Tur_r2.0_p0037.1.g2099.t1	45351.EDO43466	0.0001428	53	KOG3656@1|root,KOG3656@2759|Eukaryota,3AFK7@33154|Opisthokonta,3BY2Z@33208|Metazoa	45351.EDO43466|-	S	7 transmembrane receptor (rhodopsin family)	-	-	-	-	-	-	-	-	-	-	-	-	-	#	#	#	#	#	#	#	#	#	#	#	#	#	#
orthogroup	Tur_r2.0_p0037.1.g2112.t1	6087.XP_002168916.2	6.14e-72	265	COG2801@1|root,KOG0200@1|root,KOG0017@2759|Eukaryota,KOG0200@2759|Eukaryota,3988Z@33154|Opisthokonta,3BKJE@33208|Metazoa	33208|Metazoa	T	protein kinase activity	-	-	2.7.10.1	ko:K04362	ko04010,ko04014,ko04015,ko04151,ko04520,ko04550,ko04714,ko04810,ko05200,ko05205,ko05215,ko05218,ko05224,ko05230,map04010,map04014,map04015,map04151,map04520,map04550,map04714,map04810,map05200,map05205,map05215,map05218,map05224,map05230	-	-	-	ko00000,ko00001,ko00536,ko01000,ko01001,ko01020,ko04050,ko04090,ko04516	-	-	-	Pkinase_Tyr	proto-oncogene tyrosine-protein kinase receptor Ret-like	Hydra vulgaris	6087	LOC100205623	4	1	tr|A0A8B7DP82|A0A8B7DP82_HYDVU proto-oncogene tyrosine-protein kinase receptor Ret-like OS=Hydra vulgaris OX=6087 GN=LOC100205623 PE=4 SV=1	603	647	5.43e-82	+	107.297	31.5091	44.6103
orthogroup	Tur_r2.0_p0037.1.g2113.t1	No_hits	#	#	#	#	#	#	#	#	#	#	#	#	#	#	#	#	#	#	#	Uncharacterized protein	Clytia hemisphaerica	252671	-	4	1	tr|A0A7M5U1J2|A0A7M5U1J2_9CNID Uncharacterized protein OS=Clytia hemisphaerica OX=252671 PE=4 SV=1	545	2154	6.07e-83	+	395.229	33.7615	52.4771
orthogroup	Tur_r2.0_p0037.1.g2114.t1	6087.XP_002168916.2	3.61e-83	295	COG2801@1|root,KOG0200@1|root,KOG0017@2759|Eukaryota,KOG0200@2759|Eukaryota,3988Z@33154|Opisthokonta,3BKJE@33208|Metazoa	33208|Metazoa	T	protein kinase activity	-	-	2.7.10.1	ko:K04362	ko04010,ko04014,ko04015,ko04151,ko04520,ko04550,ko04714,ko04810,ko05200,ko05205,ko05215,ko05218,ko05224,ko05230,map04010,map04014,map04015,map04151,map04520,map04550,map04714,map04810,map05200,map05205,map05215,map05218,map05224,map05230	-	-	-	ko00000,ko00001,ko00536,ko01000,ko01001,ko01020,ko04050,ko04090,ko04516	-	-	-	Pkinase_Tyr	proto-oncogene tyrosine-protein kinase receptor Ret-like	Hydra vulgaris	6087	LOC100212148	4	1	tr|A0A8B7DRF6|A0A8B7DRF6_HYDVU proto-oncogene tyrosine-protein kinase receptor Ret-like OS=Hydra vulgaris OX=6087 GN=LOC100212148 PE=4 SV=1	527	474	2.3e-84	+	89.9431	31.3093	40.9867
orthogroup	Tur_r2.0_p0037.1.g2116.t1	6087.XP_002168916.2	2.18e-96	335	COG2801@1|root,KOG0200@1|root,KOG0017@2759|Eukaryota,KOG0200@2759|Eukaryota,3988Z@33154|Opisthokonta,3BKJE@33208|Metazoa	33208|Metazoa	T	protein kinase activity	-	-	2.7.10.1	ko:K04362	ko04010,ko04014,ko04015,ko04151,ko04520,ko04550,ko04714,ko04810,ko05200,ko05205,ko05215,ko05218,ko05224,ko05230,map04010,map04014,map04015,map04151,map04520,map04550,map04714,map04810,map05200,map05205,map05215,map05218,map05224,map05230	-	-	-	ko00000,ko00001,ko00536,ko01000,ko01001,ko01020,ko04050,ko04090,ko04516	-	-	-	Pkinase_Tyr	proto-oncogene tyrosine-protein kinase receptor Ret-like	Hydra vulgaris	6087	LOC100205623	4	1	tr|A0A8B7DP82|A0A8B7DP82_HYDVU proto-oncogene tyrosine-protein kinase receptor Ret-like OS=Hydra vulgaris OX=6087 GN=LOC100205623 PE=4 SV=1	544	647	1.85e-110	+	118.934	38.2353	54.4118
orthogroup	Tur_r2.0_p0037.1.g2120.t1	No_hits	#	#	#	#	#	#	#	#	#	#	#	#	#	#	#	#	#	#	#	No_hits	#	#	#	#	#	No_hits	#	#	#	#	#	#	#
orthogroup	Tur_r2.0_p0037.1.g2135.t1	52644.XP_010578029.1	0.0009997	50	KOG3656@1|root,KOG3656@2759|Eukaryota,38FMQ@33154|Opisthokonta,3BG7S@33208|Metazoa,3D01C@33213|Bilateria,482JF@7711|Chordata,495VM@7742|Vertebrata,4GW6D@8782|Aves	33208|Metazoa	T	Olfactory receptor	ADORA3	GO:0001609,GO:0001775,GO:0001821,GO:0001973,GO:0002252,GO:0002263,GO:0002274,GO:0002275,GO:0002279,GO:0002349,GO:0002366,GO:0002376,GO:0002441,GO:0002443,GO:0002444,GO:0002448,GO:0002532,GO:0002553,GO:0002682,GO:0002684,GO:0002685,GO:0002687,GO:0002694,GO:0002696,GO:0002697,GO:0002699,GO:0002703,GO:0002705,GO:0002886,GO:0002888,GO:0003674,GO:0004888,GO:0004930,GO:0005575,GO:0005623,GO:0005886,GO:…	-	ko:K04268	ko04022,ko04071,ko04080,map04022,map04071,map04080	-	-	-	ko00000,ko00001,ko04030	-	-	-	7tm_1	G_PROTEIN_RECEP_F1_2 domain-containing protein	Clytia hemisphaerica	252671	-	3	1	tr|A0A7M5XII7|A0A7M5XII7_9CNID G_PROTEIN_RECEP_F1_2 domain-containing protein OS=Clytia hemisphaerica OX=252671 PE=3 SV=1	318	323	4.98e-14	+	101.572	26.4151	44.6541
orthogroup	Tur_r2.0_p0037.1.g2142.t1	45351.EDO39164	2.81e-12	81	2DWBY@1|root,2S6Q2@2759|Eukaryota,3A5X4@33154|Opisthokonta,3BSXR@33208|Metazoa	33208|Metazoa	-	-	-	-	-	-	-	-	-	-	-	-	-	-	-	Uncharacterized protein	Clytia hemisphaerica	252671	-	4	1	tr|A0A7M5UFW8|A0A7M5UFW8_9CNID Uncharacterized protein OS=Clytia hemisphaerica OX=252671 PE=4 SV=1	1339	558	2.3e-32	+	41.6729	6.04929	9.41001
orthogroup	Tur_r2.0_p0877.1.g2153.t1	No_hits	#	#	#	#	#	#	#	#	#	#	#	#	#	#	#	#	#	#	#	Uncharacterized protein	Paramuricea clavata	317549	PACLA_6A062652	4	1	tr|A0A7D9ESG5|A0A7D9ESG5_PARCT Uncharacterized protein OS=Paramuricea clavata OX=317549 GN=PACLA_6A062652 PE=4 SV=1	208	548	8.49e-77	+	263.462	58.6538	75.4808
orthogroup	Tur_r2.0_p0877.1.g2166.t1	5180.EDN98291	4.82e-07	59	KOG0092@1|root,KOG0092@2759|Eukaryota,38HB3@33154|Opisthokonta,3NVI3@4751|Fungi,3QRUG@4890|Ascomycota,20YZX@147548|Leotiomycetes	4751|Fungi	U	Rab subfamily of small GTPases	YPT52	GO:0000166,GO:0000322,GO:0000323,GO:0000324,GO:0000329,GO:0001882,GO:0001883,GO:0003674,GO:0003824,GO:0003924,GO:0005488,GO:0005525,GO:0005575,GO:0005622,GO:0005623,GO:0005737,GO:0005768,GO:0005769,GO:0005770,GO:0005773,GO:0005774,GO:0006605,GO:0006623,GO:0006810,GO:0006886,GO:0006892,GO:0006895,GO:0006897,GO:0006906,GO:0006996,GO:0007032,GO:0007034,GO:0007154,GO:0007165,GO:0007264,GO:0008104,GO:…	-	ko:K07889,ko:K17785	ko04014,ko04144,ko04145,ko04962,ko05146,ko05152,map04014,map04144,map04145,map04962,map05146,map05152	-	-	-	ko00000,ko00001,ko03029,ko04031,ko04131,ko04147	-	-	-	Ras	Uncharacterized protein	Clytia hemisphaerica	252671	-	4	1	tr|A0A7M5UHI5|A0A7M5UHI5_9CNID Uncharacterized protein OS=Clytia hemisphaerica OX=252671 PE=4 SV=1	212	251	1.21e-19	+	118.396	28.7736	44.3396
orthogroup	Tur_r2.0_p0877.1.g2172.t1	No_hits	#	#	#	#	#	#	#	#	#	#	#	#	#	#	#	#	#	#	#	Uncharacterized protein	Mytilus galloprovincialis	29158	MGAL_10B067403	4	1	tr|A0A8B6BQ97|A0A8B6BQ97_MYTGA Uncharacterized protein OS=Mytilus galloprovincialis OX=29158 GN=MGAL_10B067403 PE=4 SV=1	428	443	2.3e-33	+	103.505	26.1682	35.7477
orthogroup	Tur_r2.0_p0877.1.g2175.t1	69319.XP_008559724.1	8.12e-05	52	COG2801@1|root,KOG0017@2759|Eukaryota,39ZX7@33154|Opisthokonta,3BQ45@33208|Metazoa,3DHD2@33213|Bilateria,42C3E@6656|Arthropoda,3SRBQ@50557|Insecta,46K40@7399|Hymenoptera	33208|Metazoa	L	Integrase core domain	-	-	-	-	-	-	-	-	-	-	-	-	rve	Uncharacterized protein	Mytilus coruscus	42192	MCOR_48589	4	1	tr|A0A6J8E642|A0A6J8E642_MYTCO Uncharacterized protein OS=Mytilus coruscus OX=42192 GN=MCOR_48589 PE=4 SV=1	197	209	9.64e-48	+	106.091	41.6244	63.4518
unassigned	Tur_r2.0_p0410.1.g2184.t1	6087.XP_002154484.2	0	1214	COG1132@1|root,KOG0055@2759|Eukaryota,38E88@33154|Opisthokonta,3B958@33208|Metazoa	33208|Metazoa	Q	ATP-binding cassette, subfamily B (MDR TAP), member	pgp-2	GO:0005575,GO:0005622,GO:0005623,GO:0005737,GO:0006996,GO:0008150,GO:0009987,GO:0010876,GO:0016020,GO:0016043,GO:0019915,GO:0031090,GO:0031410,GO:0031982,GO:0033036,GO:0043226,GO:0043227,GO:0043229,GO:0044422,GO:0044424,GO:0044433,GO:0044444,GO:0044446,GO:0044464,GO:0044840,GO:0044841,GO:0051179,GO:0051235,GO:0065007,GO:0065008,GO:0071840,GO:0097708	3.6.3.44	ko:K05658,ko:K05659	ko02010,ko04976,ko05206,ko05226,map02010,map04976,map05206,map05226	-	-	-	ko00000,ko00001,ko01000,ko02000,ko04090,ko04147	3.A.1.201	-	-	ABC_membrane,ABC_tran	Uncharacterized protein	Clytia hemisphaerica	252671	-	4	1	tr|A0A7M5WXJ4|A0A7M5WXJ4_9CNID Uncharacterized protein OS=Clytia hemisphaerica OX=252671 PE=4 SV=1	1554	1340	0	+	86.2291	49.4208	62.87
unassigned	Tur_r2.0_p0410.1.g2199.t1	No_hits	#	#	#	#	#	#	#	#	#	#	#	#	#	#	#	#	#	#	#	No_hits	#	#	#	#	#	No_hits	#	#	#	#	#	#	#
unassigned	Tur_r2.0_p0410.1.g2211.t1	No_hits	#	#	#	#	#	#	#	#	#	#	#	#	#	#	#	#	#	#	#	No_hits	#	#	#	#	#	No_hits	#	#	#	#	#	#	#
orthogroup	Tur_r2.0_p0410.1.g2213.t1	No_hits	#	#	#	#	#	#	#	#	#	#	#	#	#	#	#	#	#	#	#	Uncharacterized protein (Fragment)	Paramuricea clavata	317549	PACLA_6A007215	4	1	tr|A0A6S7LQ84|A0A6S7LQ84_PARCT Uncharacterized protein (Fragment) OS=Paramuricea clavata OX=317549 GN=PACLA_6A007215 PE=4 SV=1	543	519	5.33e-14	+	95.5801	9.39227	14.9171
orthogroup	Tur_r2.0_p0410.1.g2223.t1	No_hits	#	#	#	#	#	#	#	#	#	#	#	#	#	#	#	#	#	#	#	No_hits	#	#	#	#	#	No_hits	#	#	#	#	#	#	#
orthogroup	Tur_r2.0_p0410.1.g2224.t1	45351.EDO47515	1.59e-78	299	COG5126@1|root,KOG0034@2759|Eukaryota,3973M@33154|Opisthokonta,3BJBP@33208|Metazoa	33208|Metazoa	T	Calcium- and	CIB1	GO:0000003,GO:0000226,GO:0000278,GO:0000902,GO:0000904,GO:0001558,GO:0001726,GO:0001932,GO:0001933,GO:0001934,GO:0001952,GO:0001954,GO:0002376,GO:0002520,GO:0002682,GO:0002683,GO:0002931,GO:0003006,GO:0003674,GO:0004857,GO:0004860,GO:0005488,GO:0005509,GO:0005515,GO:0005575,GO:0005622,GO:0005623,GO:0005634,GO:0005654,GO:0005737,GO:0005783,GO:0005813,GO:0005815,GO:0005856,GO:0005886,GO:0006139,GO:…	-	ko:K17259	-	-	-	-	ko00000,ko04147	-	-	-	EF-hand_7	Predicted protein	Nematostella vectensis	45351	v1g160342	4	1	tr|A7RM01|A7RM01_NEMVE Predicted protein OS=Nematostella vectensis OX=45351 GN=v1g160342 PE=4 SV=1	1282	184	8.89e-88	+	14.3526	11.1544	12.9485
orthogroup	Tur_r2.0_p0410.1.g2225.t1	No_hits	#	#	#	#	#	#	#	#	#	#	#	#	#	#	#	#	#	#	#	No_hits	#	#	#	#	#	No_hits	#	#	#	#	#	#	#
orthogroup	Tur_r2.0_p0238.1.g2242.t1	400682.PAC_15718394	1.09e-14	79	KOG3105@1|root,KOG3105@2759|Eukaryota,39NJJ@33154|Opisthokonta,3BR7T@33208|Metazoa	2759|Eukaryota	BD	DDE superfamily endonuclease	-	-	-	-	-	-	-	-	-	-	-	-	DDE_1,HTH_Tnp_Tc5,HTH_psq	DDE-1 domain-containing protein (Fragment)	Pocillopora damicornis	46731	pdam_00024554	4	1	tr|A0A3M6USZ0|A0A3M6USZ0_POCDA DDE-1 domain-containing protein (Fragment) OS=Pocillopora damicornis OX=46731 GN=pdam_00024554 PE=4 SV=1	145	379	9.62e-20	+	261.379	30.3448	37.2414
unassigned	Tur_r2.0_p0238.1.g2259.t1	45351.EDO34476	2.04e-27	126	KOG4293@1|root,KOG4293@2759|Eukaryota,38G7Z@33154|Opisthokonta,3BDET@33208|Metazoa	33208|Metazoa	T	ferric-chelate reductase activity	FRRS1	GO:0000293,GO:0003674,GO:0003824,GO:0008150,GO:0008152,GO:0016491,GO:0016722,GO:0016723,GO:0055114	-	-	-	-	-	-	-	-	-	-	Cytochrom_B561,DOMON,Reeler	ferric-chelate reductase 1-like	Actinia tenebrosa	6105	LOC116287941	3	1	tr|A0A6P8H4P4|A0A6P8H4P4_ACTTE ferric-chelate reductase 1-like OS=Actinia tenebrosa OX=6105 GN=LOC116287941 PE=3 SV=1	449	779	7.78e-38	+	173.497	22.049	35.1893
orthogroup	Tur_r2.0_p0238.1.g2269.t1	6087.XP_004205760.1	3.58e-58	208	2AHQR@1|root,2RZ2Y@2759|Eukaryota,3A29J@33154|Opisthokonta,3BQGS@33208|Metazoa	33208|Metazoa	S	Helix-turn-helix of DDE superfamily endonuclease	-	-	-	-	-	-	-	-	-	-	-	-	DDE_Tnp_4,HTH_Tnp_4,THAP	uncharacterized protein LOC105847414	Hydra vulgaris	6087	LOC105847414	4	1	tr|A0A8B7DW15|A0A8B7DW15_HYDVU uncharacterized protein LOC105847414 OS=Hydra vulgaris OX=6087 GN=LOC105847414 PE=4 SV=1	205	459	2.52e-101	+	223.902	69.7561	84.878
orthogroup	Tur_r2.0_p0238.1.g2273.t1	No_hits	#	#	#	#	#	#	#	#	#	#	#	#	#	#	#	#	#	#	#	Innexin	Hydra vulgaris	6087	INX3	2	1	tr|A0A0H5FNA2|A0A0H5FNA2_HYDVU Innexin OS=Hydra vulgaris OX=6087 GN=INX3 PE=2 SV=1	801	422	2.52e-143	+	52.6841	27.5905	36.829
orthogroup	Tur_r2.0_p0238.1.g2275.t1	No_hits	#	#	#	#	#	#	#	#	#	#	#	#	#	#	#	#	#	#	#	uncharacterized protein LOC105847359	Hydra vulgaris	6087	LOC105847359	4	1	tr|A0A8B7DVL5|A0A8B7DVL5_HYDVU uncharacterized protein LOC105847359 OS=Hydra vulgaris OX=6087 GN=LOC105847359 PE=4 SV=1	944	776	5.27e-91	+	82.2034	26.2712	38.1356
orthogroup	Tur_r2.0_p0238.1.g2280.t1	No_hits	#	#	#	#	#	#	#	#	#	#	#	#	#	#	#	#	#	#	#	uncharacterized protein LOC105849027	Hydra vulgaris	6087	LOC105849027	4	1	tr|A0A8B7E528|A0A8B7E528_HYDVU uncharacterized protein LOC105849027 OS=Hydra vulgaris OX=6087 GN=LOC105849027 PE=4 SV=1	277	113	8.86e-18	+	40.7942	15.8845	23.8267
orthogroup	Tur_r2.0_p1370.1.g2299.t1	6087.XP_002170009.2	2.28e-09	70	2E0UB@1|root,2RW48@2759|Eukaryota,39ISU@33154|Opisthokonta,3C59P@33208|Metazoa	33208|Metazoa	-	-	-	-	-	-	-	-	-	-	-	-	-	-	-	SWIM-type domain-containing protein	Clytia hemisphaerica	252671	-	4	1	tr|A0A7M5XM29|A0A7M5XM29_9CNID SWIM-type domain-containing protein OS=Clytia hemisphaerica OX=252671 PE=4 SV=1	550	1305	1.07e-86	+	237.273	34.1818	53.4545
orthogroup	Tur_r2.0_p1370.1.g2300.t1	6087.XP_002170009.2	1.5e-17	91	2E0UB@1|root,2RW48@2759|Eukaryota,39ISU@33154|Opisthokonta,3C59P@33208|Metazoa	33208|Metazoa	-	-	-	-	-	-	-	-	-	-	-	-	-	-	-	SWIM-type domain-containing protein	Clytia hemisphaerica	252671	-	4	1	tr|A0A7M5X0U9|A0A7M5X0U9_9CNID SWIM-type domain-containing protein OS=Clytia hemisphaerica OX=252671 PE=4 SV=1	244	1101	5.24e-49	+	451.23	35.6557	50.8197
orthogroup	Tur_r2.0_p0082.1.g2312.t1	No_hits	#	#	#	#	#	#	#	#	#	#	#	#	#	#	#	#	#	#	#	#	#	#	#	#	#	#	#	#	#	#	#	#	#
orthogroup	Tur_r2.0_p0082.1.g2313.t1	6087.XP_004212893.1	7.97e-26	125	COG2940@1|root,KOG1085@2759|Eukaryota	2759|Eukaryota	J	histone H4-K20 monomethylation	-	-	-	-	-	-	-	-	-	-	-	-	SET	uncharacterized protein LOC105843862	Hydra vulgaris	6087	LOC105843862	4	1	tr|A0A8B7DAZ7|A0A8B7DAZ7_HYDVU uncharacterized protein LOC105843862 OS=Hydra vulgaris OX=6087 GN=LOC105843862 PE=4 SV=1	816	994	6.55e-58	+	121.814	27.3284	44.8529
orthogroup	Tur_r2.0_p0082.1.g2325.t1	10224.XP_006823363.1	0.0001577	53	COG2801@1|root,KOG0017@2759|Eukaryota,38F42@33154|Opisthokonta,3BA5H@33208|Metazoa,3CZSS@33213|Bilateria	33208|Metazoa	G	K02A2.6-like	-	-	-	-	-	-	-	-	-	-	-	-	RVT_1,rve,zf-H2C2	#	#	#	#	#	#	#	#	#	#	#	#	#	#
unassigned	Tur_r2.0_p0082.1.g2340.t1	No_hits	#	#	#	#	#	#	#	#	#	#	#	#	#	#	#	#	#	#	#	No_hits	#	#	#	#	#	No_hits	#	#	#	#	#	#	#
orthogroup	Tur_r2.0_p0082.1.g2354.t3	1354314.CHV_a0068	4.68e-38	166	COG0666@1|root,COG0666@2|Bacteria,4NSX8@976|Bacteroidetes	976|Bacteroidetes	L	ankyrin repeat	-	-	-	ko:K06867	-	-	-	-	ko00000	-	-	-	Ank_2,Ank_4,Ank_5	No_hits	#	#	#	#	#	No_hits	#	#	#	#	#	#	#
orthogroup	Tur_r2.0_p0082.1.g2355.t1	1354314.CHV_a0068	1.43e-37	164	COG0666@1|root,COG0666@2|Bacteria,4NSX8@976|Bacteroidetes	976|Bacteroidetes	L	ankyrin repeat	-	-	-	ko:K06867	-	-	-	-	ko00000	-	-	-	Ank_2,Ank_4,Ank_5	No_hits	#	#	#	#	#	No_hits	#	#	#	#	#	#	#
orthogroup	Tur_r2.0_p0082.1.g2356.t1	400682.PAC_15706814	8.48e-59	232	COG0666@1|root,KOG4177@2759|Eukaryota,38BVK@33154|Opisthokonta	33154|Opisthokonta	M	protein localization to T-tubule	-	-	-	ko:K10380,ko:K15503,ko:K21440	ko04624,ko05205,map04624,map05205	-	-	-	ko00000,ko00001,ko01009,ko03400,ko04131,ko04812	-	-	-	Ank,Ank_2,Ank_3,Ank_4,Ank_5	No_hits	#	#	#	#	#	No_hits	#	#	#	#	#	#	#
unassigned	Tur_r2.0_p0082.1.g2372.t1	No_hits	#	#	#	#	#	#	#	#	#	#	#	#	#	#	#	#	#	#	#	uncharacterized protein LOC116295655	Actinia tenebrosa	6105	LOC116295655	4	1	tr|A0A6P8I3D0|A0A6P8I3D0_ACTTE uncharacterized protein LOC116295655 OS=Actinia tenebrosa OX=6105 GN=LOC116295655 PE=4 SV=1	250	224	4.13e-23	+	89.6	28	46.8
orthogroup	Tur_r2.0_p0082.1.g2381.t1	10228.TriadP60819	9.27e-209	712	COG0457@1|root,COG3914@1|root,KOG1840@2759|Eukaryota,KOG4626@2759|Eukaryota,3A3MA@33154|Opisthokonta,3BSDD@33208|Metazoa	33208|Metazoa	Z	Tetratricopeptide repeat	-	-	-	-	-	-	-	-	-	-	-	-	DUF294,Death,TPR_10,TPR_12,TPR_2,TPR_7,TPR_8	uncharacterized protein LOC106740649 isoform X2	Dinoponera quadriceps	609295	LOC106740649	4	1	tr|A0A6P3WMQ4|A0A6P3WMQ4_DINQU uncharacterized protein LOC106740649 isoform X2 OS=Dinoponera quadriceps OX=609295 GN=LOC106740649 PE=4 SV=1	1801	1492	5.05e-36	+	82.8429	8.10661	14.2699
unassigned	Tur_r2.0_p0082.1.g2382.t1	No_hits	#	#	#	#	#	#	#	#	#	#	#	#	#	#	#	#	#	#	#	No_hits	#	#	#	#	#	No_hits	#	#	#	#	#	#	#
unassigned	Tur_r2.0_p0082.1.g2383.t1	No_hits	#	#	#	#	#	#	#	#	#	#	#	#	#	#	#	#	#	#	#	No_hits	#	#	#	#	#	No_hits	#	#	#	#	#	#	#
unassigned	Tur_r2.0_p0082.1.g2389.t1	215358.XP_010727953.1	4.77e-06	60	KOG4193@1|root,KOG4193@2759|Eukaryota,38BPU@33154|Opisthokonta,3BHR1@33208|Metazoa,3CSJ6@33213|Bilateria,487KN@7711|Chordata,48ZJS@7742|Vertebrata,4A1KN@7898|Actinopterygii	33208|Metazoa	T	G protein-coupled receptor	GPR112	GO:0003674,GO:0004888,GO:0004930,GO:0005575,GO:0007154,GO:0007165,GO:0007186,GO:0008150,GO:0009987,GO:0016020,GO:0016021,GO:0023052,GO:0031224,GO:0038023,GO:0044425,GO:0050789,GO:0050794,GO:0050896,GO:0051716,GO:0060089,GO:0065007	-	ko:K08451,ko:K08455	-	-	-	-	ko00000,ko04030	-	-	-	7tm_2,GPS,Pentaxin	Uncharacterized protein	Clytia hemisphaerica	252671	-	4	1	tr|A0A7M5XHC6|A0A7M5XHC6_9CNID Uncharacterized protein OS=Clytia hemisphaerica OX=252671 PE=4 SV=1	887	1384	1.03e-80	+	156.032	26.2683	44.1939
unassigned	Tur_r2.0_p0082.1.g2397.t1	6087.XP_002163052.2	6.23e-80	281	KOG2619@1|root,KOG2619@2759|Eukaryota,38GX2@33154|Opisthokonta,3BFHE@33208|Metazoa	33208|Metazoa	G	alpha-(1->3)-fucosyltransferase activity	FUT4	GO:0000139,GO:0003674,GO:0003824,GO:0005575,GO:0005622,GO:0005623,GO:0005737,GO:0005794,GO:0005795,GO:0005975,GO:0005996,GO:0006004,GO:0006464,GO:0006486,GO:0006807,GO:0008150,GO:0008152,GO:0008417,GO:0009056,GO:0009058,GO:0009059,GO:0009100,GO:0009101,GO:0009986,GO:0009987,GO:0012505,GO:0016020,GO:0016052,GO:0016740,GO:0016757,GO:0016758,GO:0019317,GO:0019318,GO:0019320,GO:0019538,GO:0031090,GO:…	2.4.1.214	ko:K00753,ko:K07632,ko:K14464	ko00513,ko00515,ko00601,ko01100,map00513,map00515,map00601,map01100	-	R06015,R06025,R06038,R06039,R06075,R06076,R06095,R06221,R06222,R06224,R06227,R06230,R09318,R09324,R11318	-	ko00000,ko00001,ko01000,ko01003	-	GT10	-	Glyco_tran_10_N,Glyco_transf_10	glycoprotein 3-alpha-L-fucosyltransferase A-like	Hydra vulgaris	6087	LOC100215619	4	1	tr|A0A8B7DNI9|A0A8B7DNI9_HYDVU glycoprotein 3-alpha-L-fucosyltransferase A-like OS=Hydra vulgaris OX=6087 GN=LOC100215619 PE=4 SV=1	407	418	2.13e-84	+	102.703	35.8722	51.5971
unassigned	Tur_r2.0_p0082.1.g2404.t1	10224.XP_002731383.2	3.67e-151	508	KOG0498@1|root,KOG0500@1|root,KOG0498@2759|Eukaryota,KOG0500@2759|Eukaryota,38CC1@33154|Opisthokonta,3BMNS@33208|Metazoa,3D0KX@33213|Bilateria	33208|Metazoa	P	cyclic nucleotide-gated ion channel activity	-	-	-	ko:K09228	-	-	-	-	ko00000,ko03000	-	-	-	Ion_trans,Ion_trans_2,cNMP_binding	Uncharacterized protein	Clytia hemisphaerica	252671	-	4	1	tr|A0A7M5XLN7|A0A7M5XLN7_9CNID Uncharacterized protein OS=Clytia hemisphaerica OX=252671 PE=4 SV=1	838	1227	1.24e-193	+	146.42	39.1408	51.074
orthogroup	Tur_r2.0_p0082.1.g2421.t1	1304888.ATWF01000001_gene589	1.67e-14	81	COG4976@1|root,COG4976@2|Bacteria	2|Bacteria	O	Methyltransferase	-	-	-	-	-	-	-	-	-	-	-	-	Methyltransf_11,Methyltransf_25	methyltransferase-like protein 27	Lingula unguis	7574	LOC106175164	4	1	tr|A0A1S3JQS6|A0A1S3JQS6_LINUN methyltransferase-like protein 27 OS=Lingula unguis OX=7574 GN=LOC106175164 PE=4 SV=1	219	217	4.48e-16	+	99.0868	23.2877	35.6164
orthogroup	Tur_r2.0_p0082.1.g2422.t1	No_hits	#	#	#	#	#	#	#	#	#	#	#	#	#	#	#	#	#	#	#	No_hits	#	#	#	#	#	No_hits	#	#	#	#	#	#	#
orthogroup	Tur_r2.0_p0082.1.g2423.t1	No_hits	#	#	#	#	#	#	#	#	#	#	#	#	#	#	#	#	#	#	#	No_hits	#	#	#	#	#	No_hits	#	#	#	#	#	#	#
orthogroup	Tur_r2.0_p0082.1.g2429.t1	946362.XP_004994411.1	1.41e-10	66	COG2234@1|root,KOG2195@2759|Eukaryota,38HFE@33154|Opisthokonta	33154|Opisthokonta	O	aminopeptidase activity	APE3	GO:0000322,GO:0000323,GO:0000324,GO:0003674,GO:0003824,GO:0004177,GO:0005575,GO:0005622,GO:0005623,GO:0005737,GO:0005773,GO:0006508,GO:0006807,GO:0007039,GO:0008150,GO:0008152,GO:0008233,GO:0008238,GO:0009056,GO:0009057,GO:0009987,GO:0016787,GO:0019538,GO:0030163,GO:0043170,GO:0043226,GO:0043227,GO:0043229,GO:0043231,GO:0044237,GO:0044238,GO:0044248,GO:0044257,GO:0044260,GO:0044265,GO:0044267,GO:…	3.4.11.15	ko:K01264,ko:K01302	-	-	-	-	ko00000,ko01000,ko01002	-	-	-	PA,Peptidase_M28	uncharacterized protein LOC109472556	Branchiostoma belcheri	7741	LOC109472556	4	1	tr|A0A6P4YU84|A0A6P4YU84_BRABE uncharacterized protein LOC109472556 OS=Branchiostoma belcheri OX=7741 GN=LOC109472556 PE=4 SV=1	129	587	2.98e-16	+	455.039	34.1085	55.0388
orthogroup	Tur_r2.0_p0082.1.g2433.t1	7668.SPU_004772-tr	6.01e-211	716	COG0507@1|root,KOG0987@2759|Eukaryota,39RYU@33154|Opisthokonta,3BK87@33208|Metazoa,3D4JP@33213|Bilateria	33208|Metazoa	L	Belongs to the helicase family	-	-	3.6.4.12	ko:K15255	-	-	-	-	ko00000,ko01000,ko03029,ko03032	-	-	-	Helitron_like_N,Herpes_Helicase,Herpes_teg_N,PIF1	ATP-dependent DNA helicase	Clytia hemisphaerica	252671	-	3	1	tr|A0A7M5U8C0|A0A7M5U8C0_9CNID ATP-dependent DNA helicase OS=Clytia hemisphaerica OX=252671 PE=3 SV=1	1708	2255	0	+	132.026	41.6862	56.4403
unassigned	Tur_r2.0_p0082.1.g2442.t1	45351.EDO48836	6.86e-30	123	2E24P@1|root,2S9D9@2759|Eukaryota,3A6X8@33154|Opisthokonta,3BYHR@33208|Metazoa	33208|Metazoa	-	-	-	-	-	-	-	-	-	-	-	-	-	-	RVT_1	Uncharacterized protein	Clytia hemisphaerica	252671	-	4	1	tr|A0A7M5WUJ6|A0A7M5WUJ6_9CNID Uncharacterized protein OS=Clytia hemisphaerica OX=252671 PE=4 SV=1	151	294	1.63e-33	+	194.702	42.3841	51.6556
orthogroup	Tur_r2.0_p0082.1.g2450.t1	No_hits	#	#	#	#	#	#	#	#	#	#	#	#	#	#	#	#	#	#	#	Innexin	Hydra vulgaris	6087	INX8	2	1	tr|A0A5B8HUL2|A0A5B8HUL2_HYDVU Innexin OS=Hydra vulgaris OX=6087 GN=INX8 PE=2 SV=1	353	400	1.63e-33	+	113.314	27.4788	45.3258
unassigned	Tur_r2.0_p1201.1.g2452.t1	No_hits	#	#	#	#	#	#	#	#	#	#	#	#	#	#	#	#	#	#	#	No_hits	#	#	#	#	#	No_hits	#	#	#	#	#	#	#
orthogroup	Tur_r2.0_p0317.1.g2487.t1	45351.EDO27287	2.9e-06	55	2D3X3@1|root,2ST2H@2759|Eukaryota,3ASQ8@33154|Opisthokonta,3C4UT@33208|Metazoa	33208|Metazoa	-	-	-	-	-	-	-	-	-	-	-	-	-	-	-	Uncharacterized protein	Clytia hemisphaerica	252671	-	4	1	tr|A0A7M5X4H9|A0A7M5X4H9_9CNID Uncharacterized protein OS=Clytia hemisphaerica OX=252671 PE=4 SV=1	169	265	5.41e-15	+	156.805	33.1361	53.8462
orthogroup	Tur_r2.0_p0317.1.g2494.t1	1304888.ATWF01000001_gene589	1.88e-18	93	COG4976@1|root,COG4976@2|Bacteria	2|Bacteria	O	Methyltransferase	-	-	-	-	-	-	-	-	-	-	-	-	Methyltransf_11,Methyltransf_25	Methyltransferase domain-containing protein	Chloroflexales bacterium ZM16-3	2496870	EKD04_022725	4	1	tr|A0A7Y2SRT9|A0A7Y2SRT9_9CHLR Methyltransferase domain-containing protein OS=Chloroflexales bacterium ZM16-3 OX=2496870 GN=EKD04_022725 PE=4 SV=1	224	207	7.69e-23	+	92.4107	29.0179	45.0893
orthogroup	Tur_r2.0_p0317.1.g2505.t1	45351.EDO37922	1.89e-176	589	2E24P@1|root,2S9D9@2759|Eukaryota,3A6X8@33154|Opisthokonta,3BYHR@33208|Metazoa	33208|Metazoa	-	-	-	-	-	-	-	-	-	-	-	-	-	-	RVT_1	Uncharacterized protein	Paramuricea clavata	317549	PACLA_6A036890	4	1	tr|A0A7D9KYK3|A0A7D9KYK3_PARCT Uncharacterized protein OS=Paramuricea clavata OX=317549 GN=PACLA_6A036890 PE=4 SV=1	1020	1089	2.51e-276	+	106.765	41.4706	60.098
orthogroup	Tur_r2.0_p0317.1.g2521.t1	6087.XP_004210092.1	6.82e-31	130	2EKRC@1|root,2SQJX@2759|Eukaryota,3ANWZ@33154|Opisthokonta,3C18C@33208|Metazoa	6087.XP_004210092.1|-	-	-	-	-	-	-	-	-	-	-	-	-	-	-	-	uncharacterized protein LOC105850262	Hydra vulgaris	6087	LOC105850262	4	1	tr|A0A8B7E6M8|A0A8B7E6M8_HYDVU uncharacterized protein LOC105850262 OS=Hydra vulgaris OX=6087 GN=LOC105850262 PE=4 SV=1	231	539	7.93e-28	+	233.333	32.0346	48.0519
orthogroup	Tur_r2.0_p0317.1.g2526.t1	81985.XP_006301720.1	6.74e-12	78	2CNYG@1|root,2QYRK@2759|Eukaryota,37P0X@33090|Viridiplantae,3GFQG@35493|Streptophyta,3HPDG@3699|Brassicales	35493|Streptophyta	S	Its function is described as transferase activity, transferring acyl groups other than amino-acyl groups, transferase activity	-	-	-	-	-	-	-	-	-	-	-	-	Transferase	Uncharacterized protein	Physcomitrium patens	3218	PHYPA_003798	4	1	tr|A0A2K1KSS7|A0A2K1KSS7_PHYPA Uncharacterized protein OS=Physcomitrium patens OX=3218 GN=PHYPA_003798 PE=4 SV=1	491	459	2.37e-15	+	93.4827	20.3666	34.8269
orthogroup	Tur_r2.0_p0317.1.g2529.t1	81985.XP_006301720.1	1.07e-10	74	2CNYG@1|root,2QYRK@2759|Eukaryota,37P0X@33090|Viridiplantae,3GFQG@35493|Streptophyta,3HPDG@3699|Brassicales	35493|Streptophyta	S	Its function is described as transferase activity, transferring acyl groups other than amino-acyl groups, transferase activity	-	-	-	-	-	-	-	-	-	-	-	-	Transferase	BAHD acyltransferase	Selaginella moellendorffii	88036	BAHDc2-2	4	1	tr|D8RXC2|D8RXC2_SELML BAHD acyltransferase OS=Selaginella moellendorffii OX=88036 GN=BAHDc2-2 PE=4 SV=1	551	428	3.58e-14	+	77.677	17.4229	30.3085
orthogroup	Tur_r2.0_p0317.1.g2531.t1	400682.PAC_15718394	7.47e-57	226	KOG3105@1|root,KOG3105@2759|Eukaryota,39NJJ@33154|Opisthokonta,3BR7T@33208|Metazoa	2759|Eukaryota	BD	DDE superfamily endonuclease	-	-	-	-	-	-	-	-	-	-	-	-	DDE_1,HTH_Tnp_Tc5,HTH_psq	DDE-1 domain-containing protein	Stylophora pistillata	50429	AWC38_SpisGene8728	4	1	tr|A0A2B4SBY6|A0A2B4SBY6_STYPI DDE-1 domain-containing protein OS=Stylophora pistillata OX=50429 GN=AWC38_SpisGene8728 PE=4 SV=1	972	377	8.37e-105	+	38.786	18.8272	23.8683
orthogroup	Tur_r2.0_p0317.1.g2534.t1	4558.Sb10g005780.1	5.24e-08	65	28M37@1|root,2QTJX@2759|Eukaryota,37RNR@33090|Viridiplantae,3GHQR@35493|Streptophyta,3M23V@4447|Liliopsida,3I7HP@38820|Poales	35493|Streptophyta	S	transferase activity, transferring acyl groups other than amino-acyl groups	-	GO:0003674,GO:0003824,GO:0016740,GO:0016746,GO:0016747,GO:0050734	2.3.1.133	ko:K13065	ko00940,ko00941,ko00945,ko01100,ko01110,map00940,map00941,map00945,map01100,map01110	M00039	R01945,R02416,R07432,R07433	RC00004,RC00055,RC02864	ko00000,ko00001,ko00002,ko01000	-	-	-	Transferase	Uncharacterized protein	Salix viminalis	40686	SVIM_LOCUS232728	4	1	tr|A0A6N2LJB6|A0A6N2LJB6_SALVM Uncharacterized protein OS=Salix viminalis OX=40686 GN=SVIM_LOCUS232728 PE=4 SV=1	424	658	4.21e-15	+	155.189	23.3491	39.6226
orthogroup	Tur_r2.0_p0362.1.g2553.t1	No_hits	#	#	#	#	#	#	#	#	#	#	#	#	#	#	#	#	#	#	#	DUF4371 domain-containing protein	Mytilus galloprovincialis	29158	MGAL_10B053117	4	1	tr|A0A8B6C8T9|A0A8B6C8T9_MYTGA DUF4371 domain-containing protein OS=Mytilus galloprovincialis OX=29158 GN=MGAL_10B053117 PE=4 SV=1	291	442	5.96e-13	+	151.89	20.6186	35.3952
orthogroup	Tur_r2.0_p0362.1.g2561.t1	No_hits	#	#	#	#	#	#	#	#	#	#	#	#	#	#	#	#	#	#	#	Innexin	Hydra vulgaris	6087	INX5	2	1	tr|A0A5B8HVK5|A0A5B8HVK5_HYDVU Innexin OS=Hydra vulgaris OX=6087 GN=INX5 PE=2 SV=1	397	390	1.73e-133	+	98.2368	48.6146	67.5063
orthogroup	Tur_r2.0_p0362.1.g2562.t1	45351.EDO45980	1.91e-21	102	28MXD@1|root,2QUFX@2759|Eukaryota,38TCJ@33154|Opisthokonta,3BIIF@33208|Metazoa	33208|Metazoa	-	-	-	-	-	-	-	-	-	-	-	-	-	-	-	Uncharacterized protein	Paramuricea clavata	317549	PACLA_6A060164	4	1	tr|A0A6S7IR64|A0A6S7IR64_PARCT Uncharacterized protein OS=Paramuricea clavata OX=317549 GN=PACLA_6A060164 PE=4 SV=1	221	416	8.82e-53	+	188.235	40.724	60.6335
orthogroup	Tur_r2.0_p0362.1.g2580.t1	6087.XP_002168659.2	1.51e-132	448	KOG1565@1|root,KOG1565@2759|Eukaryota,38CRR@33154|Opisthokonta,3B9IY@33208|Metazoa	33208|Metazoa	O	Belongs to the peptidase M10A family	-	-	3.4.24.80	ko:K07763	ko04668,ko04912,map04668,map04912	-	-	-	ko00000,ko00001,ko01000,ko01002	-	-	-	Hemopexin,PG_binding_1,Peptidase_M10	Uncharacterized protein	Octopus bimaculoides	37653	OCBIM_22022755mg	4	1	tr|A0A0L8FFZ7|A0A0L8FFZ7_OCTBM Uncharacterized protein OS=Octopus bimaculoides OX=37653 GN=OCBIM_22022755mg PE=4 SV=1	718	426	6.67e-94	+	59.3315	25.766	35.5153
orthogroup	Tur_r2.0_p0123.1.g2622.t1	400682.PAC_15707569	4.42e-19	102	COG2801@1|root,KOG0017@2759|Eukaryota,39ZQV@33154|Opisthokonta,3BIZ8@33208|Metazoa	33208|Metazoa	K	transposition, RNA-mediated	-	-	-	-	-	-	-	-	-	-	-	-	RVT_1	Uncharacterized protein (Fragment)	Paramuricea clavata	317549	PACLA_6A052022	4	1	tr|A0A7D9LW37|A0A7D9LW37_PARCT Uncharacterized protein (Fragment) OS=Paramuricea clavata OX=317549 GN=PACLA_6A052022 PE=4 SV=1	623	433	2.29e-27	+	69.5024	17.3355	26.9663
orthogroup	Tur_r2.0_p0123.1.g2625.t1	No_hits	#	#	#	#	#	#	#	#	#	#	#	#	#	#	#	#	#	#	#	No_hits	#	#	#	#	#	No_hits	#	#	#	#	#	#	#
unassigned	Tur_r2.0_p0123.1.g2639.t1	No_hits	#	#	#	#	#	#	#	#	#	#	#	#	#	#	#	#	#	#	#	No_hits	#	#	#	#	#	No_hits	#	#	#	#	#	#	#
orthogroup	Tur_r2.0_p0123.1.g2657.t1	59196.RICGR_0421	5.82e-45	188	COG0666@1|root,COG1672@1|root,COG0666@2|Bacteria,COG1672@2|Bacteria,1QVBB@1224|Proteobacteria,1T2B2@1236|Gammaproteobacteria,1JGFI@118969|Legionellales	2|Bacteria	S	Annotation was generated automatically without manual curation	anK3	-	-	-	-	-	-	-	-	-	-	-	Ank_2,Ank_3,Ank_4,Ank_5,NB-ARC,SUFU,TPR_12	Uncharacterized protein	Clytia hemisphaerica	252671	-	4	1	tr|A0A7M5V2D6|A0A7M5V2D6_9CNID Uncharacterized protein OS=Clytia hemisphaerica OX=252671 PE=4 SV=1	917	885	1.06e-52	+	96.5104	19.6292	36.4231
unassigned	Tur_r2.0_p0123.1.g2681.t1	No_hits	#	#	#	#	#	#	#	#	#	#	#	#	#	#	#	#	#	#	#	No_hits	#	#	#	#	#	No_hits	#	#	#	#	#	#	#
unassigned	Tur_r2.0_p0123.1.g2689.t1	No_hits	#	#	#	#	#	#	#	#	#	#	#	#	#	#	#	#	#	#	#	Usp domain-containing protein	Clytia hemisphaerica	252671	-	4	1	tr|A0A7M5WZZ4|A0A7M5WZZ4_9CNID Usp domain-containing protein OS=Clytia hemisphaerica OX=252671 PE=4 SV=1	238	165	6.41e-35	+	69.3277	26.8908	39.0756
unassigned	Tur_r2.0_p0123.1.g2695.t1	6087.XP_002157873.1	2.47e-29	134	COG0589@1|root,2RXWD@2759|Eukaryota,3A6A0@33154|Opisthokonta	33154|Opisthokonta	T	Universal stress protein family	-	-	-	-	-	-	-	-	-	-	-	-	Usp	Usp domain-containing protein	Clytia hemisphaerica	252671	-	4	1	tr|A0A7M5WZZ4|A0A7M5WZZ4_9CNID Usp domain-containing protein OS=Clytia hemisphaerica OX=252671 PE=4 SV=1	538	165	1.52e-53	+	30.6691	15.7993	21.7472
unassigned	Tur_r2.0_p0123.1.g2696.t1	6087.XP_002161593.1	1.19e-18	95	COG0589@1|root,2RXWD@2759|Eukaryota,3A6A0@33154|Opisthokonta	33154|Opisthokonta	T	Universal stress protein family	-	-	-	-	-	-	-	-	-	-	-	-	Usp	Usp domain-containing protein	Clytia hemisphaerica	252671	-	4	1	tr|A0A7M5WZZ4|A0A7M5WZZ4_9CNID Usp domain-containing protein OS=Clytia hemisphaerica OX=252671 PE=4 SV=1	265	165	1.36e-31	+	62.2642	19.6226	30.566
unassigned	Tur_r2.0_p0123.1.g2698.t1	No_hits	#	#	#	#	#	#	#	#	#	#	#	#	#	#	#	#	#	#	#	Usp domain-containing protein	Clytia hemisphaerica	252671	-	4	1	tr|A0A7M5WZZ4|A0A7M5WZZ4_9CNID Usp domain-containing protein OS=Clytia hemisphaerica OX=252671 PE=4 SV=1	164	165	1.42e-36	+	100.61	34.1463	61.5854
unassigned	Tur_r2.0_p0123.1.g2699.t1	No_hits	#	#	#	#	#	#	#	#	#	#	#	#	#	#	#	#	#	#	#	Usp domain-containing protein	Clytia hemisphaerica	252671	-	4	1	tr|A0A7M5WZK4|A0A7M5WZK4_9CNID Usp domain-containing protein OS=Clytia hemisphaerica OX=252671 PE=4 SV=1	157	164	3.51e-45	+	104.459	42.0382	66.242
unassigned	Tur_r2.0_p0123.1.g2709.t1	No_hits	#	#	#	#	#	#	#	#	#	#	#	#	#	#	#	#	#	#	#	No_hits	#	#	#	#	#	No_hits	#	#	#	#	#	#	#
orthogroup	Tur_r2.0_p0123.1.g2710.t1	400682.PAC_15723978	7.87e-57	228	2CYJV@1|root,2S4UE@2759|Eukaryota,3A98U@33154|Opisthokonta,3BV10@33208|Metazoa	33208|Metazoa	-	-	-	-	-	-	-	-	-	-	-	-	-	-	Phage_integrase	uncharacterized protein LOC111120498	Crassostrea virginica	6565	LOC111120498	4	1	tr|A0A8B8CM75|A0A8B8CM75_CRAVI uncharacterized protein LOC111120498 OS=Crassostrea virginica OX=6565 GN=LOC111120498 PE=4 SV=1	1238	1399	2.88e-107	+	113.005	28.0291	47.3344
unassigned	Tur_r2.0_p0123.1.g2711.t1	7209.EFO23837.1	4.85e-77	268	2CN7N@1|root,2QUD0@2759|Eukaryota,38E83@33154|Opisthokonta,3BMNY@33208|Metazoa,3D5EG@33213|Bilateria,40C4U@6231|Nematoda,1KUR8@119089|Chromadorea	33208|Metazoa	S	Sulfite exporter TauE/SafE	-	-	-	-	-	-	-	-	-	-	-	-	TauE	Uncharacterized protein	Clytia hemisphaerica	252671	-	4	1	tr|A0A7M5V504|A0A7M5V504_9CNID Uncharacterized protein OS=Clytia hemisphaerica OX=252671 PE=4 SV=1	310	410	2e-111	+	132.258	57.4194	72.2581
unassigned	Tur_r2.0_p0123.1.g2713.t1	6087.XP_002160515.1	6.99e-49	202	2E27X@1|root,2S9G5@2759|Eukaryota,3AB8D@33154|Opisthokonta,3BV4K@33208|Metazoa	33208|Metazoa	-	-	-	-	-	-	-	-	-	-	-	-	-	-	-	uncharacterized protein LOC100215474	Hydra vulgaris	6087	LOC100215474	4	1	tr|A0A8B6XMM3|A0A8B6XMM3_HYDVU uncharacterized protein LOC100215474 OS=Hydra vulgaris OX=6087 GN=LOC100215474 PE=4 SV=1	1376	636	7.8e-48	+	46.2209	10.9012	15.0436
orthogroup	Tur_r2.0_p0123.1.g2734.t1	No_hits	#	#	#	#	#	#	#	#	#	#	#	#	#	#	#	#	#	#	#	#	#	#	#	#	#	#	#	#	#	#	#	#	#
unassigned	Tur_r2.0_p0123.1.g2740.t1	No_hits	#	#	#	#	#	#	#	#	#	#	#	#	#	#	#	#	#	#	#	Uncharacterized protein	Stylophora pistillata	50429	AWC38_SpisGene19146	4	1	tr|A0A2B4RJN8|A0A2B4RJN8_STYPI Uncharacterized protein OS=Stylophora pistillata OX=50429 GN=AWC38_SpisGene19146 PE=4 SV=1	261	439	8.87e-59	+	168.199	40.9962	59.7701
unassigned	Tur_r2.0_p0123.1.g2751.t1	No_hits	#	#	#	#	#	#	#	#	#	#	#	#	#	#	#	#	#	#	#	No_hits	#	#	#	#	#	No_hits	#	#	#	#	#	#	#
orthogroup	Tur_r2.0_p1209.1.g2760.t1	No_hits	#	#	#	#	#	#	#	#	#	#	#	#	#	#	#	#	#	#	#	No_hits	#	#	#	#	#	No_hits	#	#	#	#	#	#	#
orthogroup	Tur_r2.0_p1209.1.g2775.t1	No_hits	#	#	#	#	#	#	#	#	#	#	#	#	#	#	#	#	#	#	#	Uncharacterized protein	Mytilus galloprovincialis	29158	MGAL_10B077963	4	1	tr|A0A8B6D6M3|A0A8B6D6M3_MYTGA Uncharacterized protein OS=Mytilus galloprovincialis OX=29158 GN=MGAL_10B077963 PE=4 SV=1	436	583	4.44e-125	+	133.716	47.7064	62.156
orthogroup	Tur_r2.0_p0310.1.g2790.t1	10224.XP_006817091.1	4.24e-24	110	COG0500@1|root,KOG1541@2759|Eukaryota,39WWY@33154|Opisthokonta,3BKKG@33208|Metazoa,3D4UF@33213|Bilateria	33208|Metazoa	Q	Methyltransferase domain	WBSCR27	-	-	-	-	-	-	-	-	-	-	-	Methyltransf_11,Methyltransf_25	methyltransferase-like protein 27 isoform X1	Lingula unguis	7574	LOC106174865	4	1	tr|A0A1S3JPY8|A0A1S3JPY8_LINUN methyltransferase-like protein 27 isoform X1 OS=Lingula unguis OX=7574 GN=LOC106174865 PE=4 SV=1	234	222	8.19e-26	+	94.8718	25.641	37.6068
orthogroup	Tur_r2.0_p0310.1.g2796.t1	6087.XP_004205704.1	9.91e-27	129	KOG1121@1|root,KOG1121@2759|Eukaryota	2759|Eukaryota	E	protein dimerization activity	-	-	-	-	-	-	-	-	-	-	-	-	-	NACHT domain-containing protein	Clytia hemisphaerica	252671	-	4	1	tr|A0A7M5XKR1|A0A7M5XKR1_9CNID NACHT domain-containing protein OS=Clytia hemisphaerica OX=252671 PE=4 SV=1	1153	1405	6.29e-37	+	121.856	15.9584	29.3148
unassigned	Tur_r2.0_p0310.1.g2828.t1	No_hits	#	#	#	#	#	#	#	#	#	#	#	#	#	#	#	#	#	#	#	No_hits	#	#	#	#	#	No_hits	#	#	#	#	#	#	#
orthogroup	Tur_r2.0_p0310.1.g2833.t2	45351.EDO35798	3.47e-62	233	KOG3764@1|root,KOG3764@2759|Eukaryota,38H1N@33154|Opisthokonta,3BACG@33208|Metazoa	33208|Metazoa	U	transmembrane transport	SLC18B1	GO:0003674,GO:0005215,GO:0005575,GO:0005623,GO:0005886,GO:0005887,GO:0006810,GO:0008150,GO:0016020,GO:0016021,GO:0022857,GO:0031224,GO:0031226,GO:0044425,GO:0044459,GO:0044464,GO:0051179,GO:0051234,GO:0055085,GO:0071944	-	-	-	-	-	-	-	-	-	-	MFS_1	MFS-type transporter SLC18B1-like	Hydra vulgaris	6087	LOC100210193	4	1	tr|A0A8B7DW85|A0A8B7DW85_HYDVU MFS-type transporter SLC18B1-like OS=Hydra vulgaris OX=6087 GN=LOC100210193 PE=4 SV=1	504	393	8.09e-67	+	77.9762	27.5794	46.0317
orthogroup	Tur_r2.0_p0310.1.g2836.t1	10224.XP_002732493.1	8.05e-67	244	KOG3764@1|root,KOG3764@2759|Eukaryota,38H1N@33154|Opisthokonta,3BACG@33208|Metazoa,3CWZQ@33213|Bilateria	33208|Metazoa	U	Solute carrier family 18, subfamily B, member 1	SLC18B1	GO:0003674,GO:0005215,GO:0005575,GO:0005623,GO:0005886,GO:0005887,GO:0006810,GO:0008150,GO:0016020,GO:0016021,GO:0022857,GO:0031224,GO:0031226,GO:0044425,GO:0044459,GO:0044464,GO:0051179,GO:0051234,GO:0055085,GO:0071944	-	-	-	-	-	-	-	-	-	-	MFS_1	MFS domain-containing protein	Clytia hemisphaerica	252671	-	4	1	tr|A0A7M5X9V3|A0A7M5X9V3_9CNID MFS domain-containing protein OS=Clytia hemisphaerica OX=252671 PE=4 SV=1	455	519	1.21e-73	+	114.066	32.0879	50.989
orthogroup	Tur_r2.0_p0310.1.g2840.t1	6087.XP_004207375.1	2.57e-17	88	KOG2405@1|root,KOG3806@1|root,KOG2405@2759|Eukaryota,KOG3806@2759|Eukaryota,39U5X@33154|Opisthokonta,3BJJZ@33208|Metazoa	33208|Metazoa	L	piRNA metabolic process	EXD1	GO:0003674,GO:0003676,GO:0003723,GO:0005488,GO:0005515,GO:0005575,GO:0005622,GO:0005623,GO:0005737,GO:0006139,GO:0006725,GO:0006807,GO:0008150,GO:0008152,GO:0009892,GO:0009987,GO:0010468,GO:0010605,GO:0010629,GO:0016070,GO:0016458,GO:0019222,GO:0031047,GO:0032991,GO:0034587,GO:0034641,GO:0034660,GO:0035770,GO:0036464,GO:0042802,GO:0042803,GO:0043170,GO:0043186,GO:0043226,GO:0043228,GO:0043229,GO:…	-	ko:K18740	-	-	-	-	ko00000,ko03019	-	-	-	DNA_pol_A_exo1	ETS domain-containing protein	Clytia hemisphaerica	252671	-	3	1	tr|A0A7M5US38|A0A7M5US38_9CNID ETS domain-containing protein OS=Clytia hemisphaerica OX=252671 PE=3 SV=1	178	356	2.21e-20	+	200	25.2809	35.9551
orthogroup	Tur_r2.0_p0527.1.g2853.t1	400682.PAC_15719315	1.03e-58	220	KOG3105@1|root,KOG3105@2759|Eukaryota,39NJJ@33154|Opisthokonta,3BR7T@33208|Metazoa	2759|Eukaryota	BD	DDE superfamily endonuclease	-	-	-	-	-	-	-	-	-	-	-	-	DDE_1	DDE-1 domain-containing protein	Amphimedon queenslandica	400682	-	4	1	tr|A0A1X7UUQ0|A0A1X7UUQ0_AMPQE DDE-1 domain-containing protein OS=Amphimedon queenslandica OX=400682 PE=4 SV=1	429	482	2.12e-61	+	112.354	31.2354	44.7552
unassigned	Tur_r2.0_p0647.1.g2857.t1	482537.XP_008571700.1	4.57e-24	120	28M73@1|root,2QTQ3@2759|Eukaryota,39RFK@33154|Opisthokonta,3BEUV@33208|Metazoa,3CRGA@33213|Bilateria,4860Q@7711|Chordata,492NJ@7742|Vertebrata,3JD5J@40674|Mammalia,35J4X@314146|Euarchontoglires	33208|Metazoa	S	Neuroblast differentiation-associated protein AHNAK	AHNAK	GO:0003674,GO:0005198,GO:0005488,GO:0005515,GO:0005575,GO:0005576,GO:0005615,GO:0005622,GO:0005623,GO:0005634,GO:0005737,GO:0005829,GO:0005856,GO:0005886,GO:0005911,GO:0008150,GO:0009987,GO:0010468,GO:0010959,GO:0015629,GO:0016020,GO:0016043,GO:0019219,GO:0019222,GO:0022607,GO:0022898,GO:0030016,GO:0030054,GO:0030315,GO:0031323,GO:0031982,GO:0032409,GO:0032412,GO:0032879,GO:0034762,GO:0034765,GO:…	-	-	-	-	-	-	-	-	-	-	-	No_hits	#	#	#	#	#	No_hits	#	#	#	#	#	#	#
unassigned	Tur_r2.0_p0647.1.g2863.t1	No_hits	#	#	#	#	#	#	#	#	#	#	#	#	#	#	#	#	#	#	#	No_hits	#	#	#	#	#	No_hits	#	#	#	#	#	#	#
orthogroup	Tur_r2.0_p0647.1.g2864.t1	7244.FBpp0238792	1.67e-39	161	KOG3714@1|root,KOG3714@2759|Eukaryota,39URU@33154|Opisthokonta,3BFDN@33208|Metazoa,3D4ED@33213|Bilateria,41YM1@6656|Arthropoda,3SG52@50557|Insecta,450D6@7147|Diptera	33208|Metazoa	O	It is involved in the biological process described with proteolysis	-	-	-	-	-	-	-	-	-	-	-	-	Astacin	Metalloendopeptidase	Hydractinia echinata	35630	hea4	2	1	tr|Q2MCX6|Q2MCX6_HYDEC Metalloendopeptidase OS=Hydractinia echinata OX=35630 GN=hea4 PE=2 SV=1	384	339	4.51e-58	+	88.2812	30.9896	41.9271
orthogroup	Tur_r2.0_p0647.1.g2878.t1	No_hits	#	#	#	#	#	#	#	#	#	#	#	#	#	#	#	#	#	#	#	No_hits	#	#	#	#	#	No_hits	#	#	#	#	#	#	#
orthogroup	Tur_r2.0_p0647.1.g2882.t1	No_hits	#	#	#	#	#	#	#	#	#	#	#	#	#	#	#	#	#	#	#	No_hits	#	#	#	#	#	No_hits	#	#	#	#	#	#	#
orthogroup	Tur_r2.0_p0040.1.g2896.t1	7668.SPU_005749-tr	1.31e-110	377	29RJ7@1|root,2RXBE@2759|Eukaryota,39V4K@33154|Opisthokonta,3BJZ7@33208|Metazoa,3D3HW@33213|Bilateria	33208|Metazoa	S	Helix-turn-helix of DDE superfamily endonuclease	-	-	-	-	-	-	-	-	-	-	-	-	DDE_Tnp_4,HTH_Tnp_4,THAP	THAP-type domain-containing protein	Mytilus coruscus	42192	MCOR_21298	4	1	tr|A0A6J8BQB9|A0A6J8BQB9_MYTCO THAP-type domain-containing protein OS=Mytilus coruscus OX=42192 GN=MCOR_21298 PE=4 SV=1	550	764	6.78e-131	+	138.909	44.5455	61.0909
orthogroup	Tur_r2.0_p0040.1.g2901.t1	No_hits	#	#	#	#	#	#	#	#	#	#	#	#	#	#	#	#	#	#	#	Uncharacterized protein	Clytia hemisphaerica	252671	-	4	1	tr|A0A7M5V1Y1|A0A7M5V1Y1_9CNID Uncharacterized protein OS=Clytia hemisphaerica OX=252671 PE=4 SV=1	396	1860	1.41e-32	+	469.697	23.9899	40.1515
orthogroup	Tur_r2.0_p0040.1.g2913.t1	6087.XP_004211839.1	2.99e-22	101	28IIP@1|root,2QQVP@2759|Eukaryota,39TA7@33154|Opisthokonta,3CNWS@33208|Metazoa	33208|Metazoa	S	52 kDa repressor of the inhibitor of the protein kinase-like	-	-	-	-	-	-	-	-	-	-	-	-	DUF4371,Dimer_Tnp_hAT	52 kDa repressor of the inhibitor of the kinase-like	Paramuricea clavata	317549	PACLA_6A071876	4	1	tr|A0A6S7HKA4|A0A6S7HKA4_PARCT 52 kDa repressor of the inhibitor of the kinase-like OS=Paramuricea clavata OX=317549 GN=PACLA_6A071876 PE=4 SV=1	142	781	9.38e-28	+	550	38.7324	57.7465
orthogroup	Tur_r2.0_p0040.1.g2914.t1	6087.XP_004213334.1	1.42e-78	272	28IIP@1|root,2QQVP@2759|Eukaryota,39TA7@33154|Opisthokonta,3CNWS@33208|Metazoa	33208|Metazoa	S	52 kDa repressor of the inhibitor of the protein kinase-like	-	-	-	-	-	-	-	-	-	-	-	-	DUF4371,Dimer_Tnp_hAT	52 kDa repressor of the inhibitor of the protein kinase-like	Hydra vulgaris	6087	LOC101234762	4	1	tr|A0A8B6Y5B3|A0A8B6Y5B3_HYDVU 52 kDa repressor of the inhibitor of the protein kinase-like OS=Hydra vulgaris OX=6087 GN=LOC101234762 PE=4 SV=1	308	718	5.82e-80	+	233.117	45.7792	64.9351
orthogroup	Tur_r2.0_p0040.1.g2928.t1	No_hits	#	#	#	#	#	#	#	#	#	#	#	#	#	#	#	#	#	#	#	No_hits	#	#	#	#	#	No_hits	#	#	#	#	#	#	#
orthogroup	Tur_r2.0_p0040.1.g2930.t1	No_hits	#	#	#	#	#	#	#	#	#	#	#	#	#	#	#	#	#	#	#	Uncharacterized protein	Clytia hemisphaerica	252671	-	4	1	tr|A0A7M5X0G1|A0A7M5X0G1_9CNID Uncharacterized protein OS=Clytia hemisphaerica OX=252671 PE=4 SV=1	716	952	4.7e-73	+	132.961	25.1397	38.1285
orthogroup	Tur_r2.0_p0040.1.g2940.t1	10224.XP_006825068.1	8.36e-08	62	2CZEI@1|root,2SA07@2759|Eukaryota,3A8IP@33154|Opisthokonta,3BV4X@33208|Metazoa,3DH3D@33213|Bilateria	33208|Metazoa	-	-	-	-	-	-	-	-	-	-	-	-	-	-	-	Uncharacterized protein	Clytia hemisphaerica	252671	-	4	1	tr|A0A7M5X4H9|A0A7M5X4H9_9CNID Uncharacterized protein OS=Clytia hemisphaerica OX=252671 PE=4 SV=1	231	265	4.92e-14	+	114.719	29.4372	49.7835
orthogroup	Tur_r2.0_p0040.1.g2951.t1	7955.ENSDARP00000111800	1.64e-20	107	COG0515@1|root,KOG1027@2759|Eukaryota,39XHF@33154|Opisthokonta,3BCYF@33208|Metazoa,3D664@33213|Bilateria,4886R@7711|Chordata,492NE@7742|Vertebrata,49PTF@7898|Actinopterygii	33208|Metazoa	T	Serine threonine-protein kinase	-	-	2.7.11.1	ko:K08852	ko04140,ko04141,ko04210,ko04932,ko05010,map04140,map04141,map04210,map04932,map05010	-	-	-	ko00000,ko00001,ko01000,ko01001	-	-	-	Ank_2,Pkinase,Ribonuc_2-5A	serine/threonine-protein kinase/endoribonuclease ire-1-like	Carassius auratus	7957	LOC113050786	4	1	tr|A0A6P6KFG6|A0A6P6KFG6_CARAU serine/threonine-protein kinase/endoribonuclease ire-1-like OS=Carassius auratus OX=7957 GN=LOC113050786 PE=4 SV=1	718	555	1.45e-21	+	77.2981	8.21727	15.4596
orthogroup	Tur_r2.0_p0040.1.g2960.t1	72019.SARC_04117T0	7.55e-21	108	COG0515@1|root,KOG1027@2759|Eukaryota,38FA9@33154|Opisthokonta	33154|Opisthokonta	T	peptidyl-serine trans-autophosphorylation	ERN1	GO:0000165,GO:0000166,GO:0000187,GO:0000287,GO:0000394,GO:0000902,GO:0000904,GO:0000956,GO:0001654,GO:0001666,GO:0001678,GO:0001745,GO:0001751,GO:0001754,GO:0001932,GO:0001934,GO:0001935,GO:0002119,GO:0002164,GO:0003674,GO:0003824,GO:0004518,GO:0004519,GO:0004521,GO:0004540,GO:0004672,GO:0004674,GO:0005102,GO:0005161,GO:0005488,GO:0005515,GO:0005524,GO:0005575,GO:0005622,GO:0005623,GO:0005634,GO:…	2.7.11.1	ko:K08852,ko:K11715	ko04140,ko04141,ko04210,ko04932,ko05010,map04140,map04141,map04210,map04932,map05010	-	-	-	ko00000,ko00001,ko01000,ko01001	-	-	-	Pkinase,Ribonuc_2-5A	Serine threonine- kinase endoribonuclease IRE1-like	Paramuricea clavata	317549	PACLA_6A045745	3	1	tr|A0A7D9ILQ8|A0A7D9ILQ8_PARCT Serine threonine- kinase endoribonuclease IRE1-like OS=Paramuricea clavata OX=317549 GN=PACLA_6A045745 PE=3 SV=1	738	270	1.59e-22	+	36.5854	8.94309	14.2276
orthogroup	Tur_r2.0_p0040.1.g2961.t1	32507.XP_006802584.1	5.11e-20	104	COG0515@1|root,COG2801@1|root,KOG0017@2759|Eukaryota,KOG1027@2759|Eukaryota,39XHF@33154|Opisthokonta,3BCYF@33208|Metazoa,3D664@33213|Bilateria,4886R@7711|Chordata,492NE@7742|Vertebrata,49PTF@7898|Actinopterygii	33208|Metazoa	T	Serine threonine-protein kinase	-	-	2.7.11.1	ko:K08852	ko04140,ko04141,ko04210,ko04932,ko05010,map04140,map04141,map04210,map04932,map05010	-	-	-	ko00000,ko00001,ko01000,ko01001	-	-	-	Ank_2,Pkinase,Ribonuc_2-5A	Serine/threonine-protein kinase ppk4-like	Oryzias melastigma	30732	-	4	1	tr|A0A3B3D5J8|A0A3B3D5J8_ORYME Serine/threonine-protein kinase ppk4-like OS=Oryzias melastigma OX=30732 PE=4 SV=1	491	923	1.77e-23	+	187.984	17.7189	27.9022
unassigned	Tur_r2.0_p0040.1.g2963.t1	No_hits	#	#	#	#	#	#	#	#	#	#	#	#	#	#	#	#	#	#	#	No_hits	#	#	#	#	#	No_hits	#	#	#	#	#	#	#
unassigned	Tur_r2.0_p0040.1.g2964.t1	No_hits	#	#	#	#	#	#	#	#	#	#	#	#	#	#	#	#	#	#	#	No_hits	#	#	#	#	#	No_hits	#	#	#	#	#	#	#
unassigned	Tur_r2.0_p0040.1.g2971.t3	10228.TriadP64394	1.56e-38	162	COG2272@1|root,KOG1214@2759|Eukaryota,3A6FS@33154|Opisthokonta,3BT1H@33208|Metazoa	33208|Metazoa	I	Pacifastin inhibitor (LCMII)	-	-	-	-	-	-	-	-	-	-	-	-	Pacifastin_I,Thyroglobulin_1	Uncharacterized protein	Clytia hemisphaerica	252671	-	4	1	tr|A0A7M5UTE6|A0A7M5UTE6_9CNID Uncharacterized protein OS=Clytia hemisphaerica OX=252671 PE=4 SV=1	499	3116	3.84e-20	+	624.449	16.2325	21.0421
unassigned	Tur_r2.0_p0040.1.g2979.t1	10224.XP_002735547.2	1.79e-70	273	28IFX@1|root,2QQST@2759|Eukaryota,38CR7@33154|Opisthokonta,3BE35@33208|Metazoa,3CRIP@33213|Bilateria	33208|Metazoa	S	Heparanase	HPSE	GO:0000323,GO:0001525,GO:0001568,GO:0001775,GO:0001817,GO:0001819,GO:0001944,GO:0002252,GO:0002263,GO:0002274,GO:0002275,GO:0002283,GO:0002366,GO:0002376,GO:0002443,GO:0002444,GO:0002446,GO:0003674,GO:0003824,GO:0004553,GO:0004566,GO:0005488,GO:0005515,GO:0005575,GO:0005576,GO:0005622,GO:0005623,GO:0005634,GO:0005654,GO:0005737,GO:0005764,GO:0005765,GO:0005773,GO:0005774,GO:0005775,GO:0005886,GO:…	3.2.1.166	ko:K07964,ko:K07965	ko00531,ko01100,ko05205,map00531,map01100,map05205	M00078	R07811	-	ko00000,ko00001,ko00002,ko00536,ko01000	-	GH79	-	Glyco_hydro_79n	Heparanase	Mizuhopecten yessoensis	6573	KP79_PYT17433	3	1	tr|A0A210QST4|A0A210QST4_MIZYE Heparanase OS=Mizuhopecten yessoensis OX=6573 GN=KP79_PYT17433 PE=3 SV=1	1347	529	2.47e-74	+	39.2725	11.804	17.0007
unassigned	Tur_r2.0_p0040.1.g2997.t1	No_hits	#	#	#	#	#	#	#	#	#	#	#	#	#	#	#	#	#	#	#	No_hits	#	#	#	#	#	No_hits	#	#	#	#	#	#	#
unassigned	Tur_r2.0_p0040.1.g3014.t1	45351.EDO32509	2.8e-15	85	28MPK@1|root,2QU7K@2759|Eukaryota,38F37@33154|Opisthokonta,3BEKK@33208|Metazoa	33208|Metazoa	T	positive regulation of bicellular tight junction assembly	NPHP1	GO:0000003,GO:0001654,GO:0003006,GO:0003008,GO:0003674,GO:0005198,GO:0005575,GO:0005622,GO:0005623,GO:0005737,GO:0005815,GO:0005829,GO:0005856,GO:0005911,GO:0005923,GO:0005929,GO:0006996,GO:0007010,GO:0007154,GO:0007155,GO:0007165,GO:0007275,GO:0007276,GO:0007283,GO:0007399,GO:0007423,GO:0007568,GO:0007588,GO:0007610,GO:0007617,GO:0007618,GO:0007626,GO:0007632,GO:0008104,GO:0008150,GO:0008340,GO:…	-	ko:K19657	-	-	-	-	ko00000,ko03036	-	-	-	SH3_1	SH3 domain-containing protein	Clytia hemisphaerica	252671	-	4	1	tr|A0A7M5X2R4|A0A7M5X2R4_9CNID SH3 domain-containing protein OS=Clytia hemisphaerica OX=252671 PE=4 SV=1	259	707	2.03e-40	+	272.973	45.1737	63.7066
unassigned	Tur_r2.0_p0040.1.g3017.t1	6087.XP_002168208.2	8.85e-95	327	KOG1739@1|root,KOG1739@2759|Eukaryota,38VYH@33154|Opisthokonta,3BFWW@33208|Metazoa	33208|Metazoa	T	intermembrane sphingolipid transfer activity	COL4A3BP	GO:0000902,GO:0001701,GO:0002376,GO:0003007,GO:0003008,GO:0003012,GO:0003674,GO:0003824,GO:0005215,GO:0005319,GO:0005488,GO:0005543,GO:0005575,GO:0005622,GO:0005623,GO:0005634,GO:0005654,GO:0005737,GO:0005739,GO:0005783,GO:0005789,GO:0005794,GO:0005829,GO:0006629,GO:0006643,GO:0006665,GO:0006672,GO:0006793,GO:0006796,GO:0006807,GO:0006810,GO:0006869,GO:0006936,GO:0006950,GO:0006955,GO:0006996,GO:…	-	ko:K08283	-	-	-	-	ko00000	-	-	-	PH,START	Ceramide transfer protein	Hydra vulgaris	6087	COL4A3BP	2	1	tr|T2M2R8|T2M2R8_HYDVU Ceramide transfer protein OS=Hydra vulgaris OX=6087 GN=COL4A3BP PE=2 SV=1	471	594	5.49e-99	+	126.115	40.1274	58.1741
orthogroup	Tur_r2.0_p0040.1.g3025.t1	6087.XP_004208462.1	1.75e-133	445	2EKRC@1|root,2SQJX@2759|Eukaryota,3ANWZ@33154|Opisthokonta,3C18C@33208|Metazoa	6087.XP_004208462.1|-	-	-	-	-	-	-	-	-	-	-	-	-	-	-	-	uncharacterized protein LOC105846509	Hydra vulgaris	6087	LOC105846509	4	1	tr|A0A8B7DSV7|A0A8B7DSV7_HYDVU uncharacterized protein LOC105846509 OS=Hydra vulgaris OX=6087 GN=LOC105846509 PE=4 SV=1	585	336	1.09e-106	+	57.4359	29.7436	38.1197
orthogroup	Tur_r2.0_p0040.1.g3050.t1	45351.EDO41481	1.3e-153	509	2DCSR@1|root,2S5KN@2759|Eukaryota	2759|Eukaryota	-	-	-	-	-	-	-	-	-	-	-	-	-	-	DDE_1	Predicted protein	Nematostella vectensis	45351	v1g242754	4	1	tr|A7S4A1|A7S4A1_NEMVE Predicted protein OS=Nematostella vectensis OX=45351 GN=v1g242754 PE=4 SV=1	691	675	3.82e-164	+	97.6845	41.3893	58.0318
orthogroup	Tur_r2.0_p0040.1.g3051.t1	No_hits	#	#	#	#	#	#	#	#	#	#	#	#	#	#	#	#	#	#	#	Zinc finger MYM-type 1-like (Fragment)	Paramuricea clavata	317549	PACLA_6A030639	4	1	tr|A0A7D9K185|A0A7D9K185_PARCT Zinc finger MYM-type 1-like (Fragment) OS=Paramuricea clavata OX=317549 GN=PACLA_6A030639 PE=4 SV=1	674	499	5.34e-138	+	74.0356	33.0861	47.4777
orthogroup	Tur_r2.0_p0040.1.g3054.t1	7918.ENSLOCP00000014665	6.57e-75	286	KOG1075@1|root,KOG1075@2759|Eukaryota,39XQM@33154|Opisthokonta,3BF2R@33208|Metazoa,3D30T@33213|Bilateria,48A5I@7711|Chordata,4981B@7742|Vertebrata,4A022@7898|Actinopterygii	33208|Metazoa	S	Reverse transcriptase (RNA-dependent DNA polymerase)	-	-	-	-	-	-	-	-	-	-	-	-	Peptidase_C48,RVT_1	Uncharacterized protein	Macrostomum lignano	282301	BOX15_Mlig021084g3	4	1	tr|A0A267DLS1|A0A267DLS1_9PLAT Uncharacterized protein OS=Macrostomum lignano OX=282301 GN=BOX15_Mlig021084g3 PE=4 SV=1	1209	1156	3.26e-102	+	95.6162	19.2721	29.1977
orthogroup	Tur_r2.0_p0040.1.g3084.t1	400682.PAC_15718394	5.01e-39	151	KOG3105@1|root,KOG3105@2759|Eukaryota,39NJJ@33154|Opisthokonta,3BR7T@33208|Metazoa	2759|Eukaryota	BD	DDE superfamily endonuclease	-	-	-	-	-	-	-	-	-	-	-	-	DDE_1,HTH_Tnp_Tc5,HTH_psq	DDE-1 domain-containing protein (Fragment)	Pocillopora damicornis	46731	pdam_00024554	4	1	tr|A0A3M6USZ0|A0A3M6USZ0_POCDA DDE-1 domain-containing protein (Fragment) OS=Pocillopora damicornis OX=46731 GN=pdam_00024554 PE=4 SV=1	183	379	6.23e-44	+	207.104	44.8087	57.9235
orthogroup	Tur_r2.0_p0040.1.g3093.t1	6669.EFX60798	2.5e-06	54	2CZK2@1|root,2SAR7@2759|Eukaryota,3A905@33154|Opisthokonta	33154|Opisthokonta	-	-	-	-	-	-	-	-	-	-	-	-	-	-	-	Uncharacterized protein	Pichia kudriavzevii	4909	CAS74_004974	4	1	tr|A0A1Z8JGZ6|A0A1Z8JGZ6_PICKU Uncharacterized protein OS=Pichia kudriavzevii OX=4909 GN=CAS74_004974 PE=4 SV=1	131	112	2.87e-13	+	85.4962	28.2443	31.2977
orthogroup	Tur_r2.0_p1247.1.g3099.t1	No_hits	#	#	#	#	#	#	#	#	#	#	#	#	#	#	#	#	#	#	#	No_hits	#	#	#	#	#	No_hits	#	#	#	#	#	#	#
orthogroup	Tur_r2.0_p1247.1.g3104.t1	No_hits	#	#	#	#	#	#	#	#	#	#	#	#	#	#	#	#	#	#	#	Uncharacterized protein	Mytilus galloprovincialis	29158	MGAL_10B075060	4	1	tr|A0A8B6GCX6|A0A8B6GCX6_MYTGA Uncharacterized protein OS=Mytilus galloprovincialis OX=29158 GN=MGAL_10B075060 PE=4 SV=1	427	556	7.68e-34	+	130.211	24.356	31.1475
orthogroup	Tur_r2.0_p1247.1.g3106.t1	No_hits	#	#	#	#	#	#	#	#	#	#	#	#	#	#	#	#	#	#	#	#	#	#	#	#	#	#	#	#	#	#	#	#	#
unassigned	Tur_r2.0_p0248.1.g3130.t1	No_hits	#	#	#	#	#	#	#	#	#	#	#	#	#	#	#	#	#	#	#	No_hits	#	#	#	#	#	No_hits	#	#	#	#	#	#	#
unassigned	Tur_r2.0_p0248.1.g3132.t1	10228.TriadP4506	3.53e-09	68	KOG2287@1|root,KOG2287@2759|Eukaryota,39UB9@33154|Opisthokonta,3BK72@33208|Metazoa	33208|Metazoa	G	galactosyltransferase activity	-	GO:0007275,GO:0007399,GO:0008037,GO:0008038,GO:0008039,GO:0008150,GO:0009987,GO:0022008,GO:0030154,GO:0030182,GO:0032501,GO:0032502,GO:0048468,GO:0048666,GO:0048699,GO:0048731,GO:0048856,GO:0048869	2.4.1.206,2.4.1.86	ko:K03766,ko:K03877,ko:K07819,ko:K07820	ko00601,ko00603,ko01100,map00601,map00603,map01100	M00070,M00071	R05964,R05971,R06006	-	ko00000,ko00001,ko00002,ko01000,ko01003	-	GT31	-	Galactosyl_T	Hexosyltransferase	Clytia hemisphaerica	252671	-	3	1	tr|A0A7M5VFV7|A0A7M5VFV7_9CNID Hexosyltransferase OS=Clytia hemisphaerica OX=252671 PE=3 SV=1	396	368	8.97e-25	+	92.9293	16.9192	30.8081
unassigned	Tur_r2.0_p0248.1.g3133.t1	48698.ENSPFOP00000020306	7.84e-09	66	KOG2287@1|root,KOG2287@2759|Eukaryota,39YAZ@33154|Opisthokonta,3BJJM@33208|Metazoa,3D43K@33213|Bilateria,48CNF@7711|Chordata,49AJ0@7742|Vertebrata,49X3J@7898|Actinopterygii	33208|Metazoa	G	Beta-1,3-galactosyltransferase	-	-	2.4.1.86	ko:K07820	ko00601,ko01100,map00601,map01100	M00070	R06006	-	ko00000,ko00001,ko00002,ko01000,ko01003	-	GT31	-	Galactosyl_T	Hexosyltransferase	Clytia hemisphaerica	252671	-	3	1	tr|A0A7M5X0Q0|A0A7M5X0Q0_9CNID Hexosyltransferase OS=Clytia hemisphaerica OX=252671 PE=3 SV=1	317	452	1.66e-12	+	142.587	23.9748	43.2177
orthogroup	Tur_r2.0_p0248.1.g3134.t1	45351.EDO30440	3.06e-91	341	COG5599@1|root,KOG1947@1|root,KOG1947@2759|Eukaryota,KOG4228@2759|Eukaryota,39M9C@33154|Opisthokonta,3CNWJ@33208|Metazoa	33208|Metazoa	T	Fibronectin type 3 domain	-	-	-	-	-	-	-	-	-	-	-	-	F5_F8_type_C,fn3	Uncharacterized protein	Clytia hemisphaerica	252671	-	4	1	tr|A0A7M5XJA9|A0A7M5XJA9_9CNID Uncharacterized protein OS=Clytia hemisphaerica OX=252671 PE=4 SV=1	1502	1639	8.68e-137	+	109.121	25.4328	39.8802
orthogroup	Tur_r2.0_p0248.1.g3136.t1	No_hits	#	#	#	#	#	#	#	#	#	#	#	#	#	#	#	#	#	#	#	No_hits	#	#	#	#	#	No_hits	#	#	#	#	#	#	#
orthogroup	Tur_r2.0_p0248.1.g3138.t1	No_hits	#	#	#	#	#	#	#	#	#	#	#	#	#	#	#	#	#	#	#	No_hits	#	#	#	#	#	No_hits	#	#	#	#	#	#	#
orthogroup	Tur_r2.0_p0248.1.g3149.t1	7668.SPU_028076-tr	4.98e-27	117	COG0507@1|root,KOG0987@2759|Eukaryota,39RYU@33154|Opisthokonta,3BK87@33208|Metazoa,3D4JP@33213|Bilateria	33208|Metazoa	L	Belongs to the helicase family	-	-	3.6.4.12	ko:K15255	-	-	-	-	ko00000,ko01000,ko03029,ko03032	-	-	-	Helitron_like_N,Herpes_Helicase,Herpes_teg_N,PIF1	ATP-dependent DNA helicase	Clytia hemisphaerica	252671	-	3	1	tr|A0A7M5V9S6|A0A7M5V9S6_9CNID ATP-dependent DNA helicase OS=Clytia hemisphaerica OX=252671 PE=3 SV=1	191	1627	1.92e-55	+	851.832	51.8325	61.7801
orthogroup	Tur_r2.0_p0248.1.g3154.t1	6087.XP_004212539.1	3.25e-29	121	2CXUW@1|root,2RZYH@2759|Eukaryota,3A33P@33154|Opisthokonta	33154|Opisthokonta	-	-	-	-	-	-	-	-	-	-	-	-	-	-	-	zinc finger protein 862-like	Hydra vulgaris	6087	LOC105845451	4	1	tr|A0A8B7DLL9|A0A8B7DLL9_HYDVU zinc finger protein 862-like OS=Hydra vulgaris OX=6087 GN=LOC105845451 PE=4 SV=1	143	409	3.42e-26	+	286.014	44.7552	58.042
unassigned	Tur_r2.0_p0248.1.g3161.t1	No_hits	#	#	#	#	#	#	#	#	#	#	#	#	#	#	#	#	#	#	#	No_hits	#	#	#	#	#	No_hits	#	#	#	#	#	#	#
orthogroup	Tur_r2.0_p0248.1.g3167.t1	1235792.C808_01551	4.21e-05	57	COG3378@1|root,COG3378@2|Bacteria,1TQP9@1239|Firmicutes,25CCJ@186801|Clostridia	186801|Clostridia	L	Phage plasmid primase, P4 family	-	-	-	ko:K06919	-	-	-	-	ko00000	-	-	-	D5_N,Pox_D5,RepB_primase	Sperm receptor for egg jelly-like	Paramuricea clavata	317549	PACLA_6A078246	4	1	tr|A0A7D9EX32|A0A7D9EX32_PARCT Sperm receptor for egg jelly-like OS=Paramuricea clavata OX=317549 GN=PACLA_6A078246 PE=4 SV=1	867	891	2.3e-104	+	102.768	31.3725	50.173
orthogroup	Tur_r2.0_p0248.1.g3168.t1	45351.EDO30440	7.04e-99	368	COG5599@1|root,KOG1947@1|root,KOG1947@2759|Eukaryota,KOG4228@2759|Eukaryota,39M9C@33154|Opisthokonta,3CNWJ@33208|Metazoa	33208|Metazoa	T	Fibronectin type 3 domain	-	-	-	-	-	-	-	-	-	-	-	-	F5_F8_type_C,fn3	Uncharacterized protein	Clytia hemisphaerica	252671	-	4	1	tr|A0A7M5XK33|A0A7M5XK33_9CNID Uncharacterized protein OS=Clytia hemisphaerica OX=252671 PE=4 SV=1	1932	1193	8.71e-145	+	61.7495	19.2029	30.4348
orthogroup	Tur_r2.0_p0248.1.g3171.t1	6087.XP_004210092.1	4.9e-10	68	2EKRC@1|root,2SQJX@2759|Eukaryota,3ANWZ@33154|Opisthokonta,3C18C@33208|Metazoa	6087.XP_004210092.1|-	-	-	-	-	-	-	-	-	-	-	-	-	-	-	-	#	#	#	#	#	#	#	#	#	#	#	#	#	#
orthogroup	Tur_r2.0_p0248.1.g3180.t1	45351.EDO30440	8.97e-100	372	COG5599@1|root,KOG1947@1|root,KOG1947@2759|Eukaryota,KOG4228@2759|Eukaryota,39M9C@33154|Opisthokonta,3CNWJ@33208|Metazoa	33208|Metazoa	T	Fibronectin type 3 domain	-	-	-	-	-	-	-	-	-	-	-	-	F5_F8_type_C,fn3	Uncharacterized protein	Clytia hemisphaerica	252671	-	4	1	tr|A0A7M5XK33|A0A7M5XK33_9CNID Uncharacterized protein OS=Clytia hemisphaerica OX=252671 PE=4 SV=1	2186	1193	3.04e-138	+	54.5746	16.7887	26.441
unassigned	Tur_r2.0_p0248.1.g3181.t1	No_hits	#	#	#	#	#	#	#	#	#	#	#	#	#	#	#	#	#	#	#	No_hits	#	#	#	#	#	No_hits	#	#	#	#	#	#	#
unassigned	Tur_r2.0_p0248.1.g3185.t1	No_hits	#	#	#	#	#	#	#	#	#	#	#	#	#	#	#	#	#	#	#	No_hits	#	#	#	#	#	No_hits	#	#	#	#	#	#	#
unassigned	Tur_r2.0_p0248.1.g3200.t1	6087.XP_002157621.2	2.47e-142	461	COG4809@1|root,KOG4184@2759|Eukaryota,39RHF@33154|Opisthokonta,3BD0K@33208|Metazoa	33208|Metazoa	G	ADP-dependent glucokinase	-	-	2.7.1.147	ko:K08074	ko00010,ko01100,ko01110,ko01130,ko01200,map00010,map01100,map01110,map01130,map01200	M00001	R05804,R09085,R09086	RC00002,RC00017	ko00000,ko00001,ko00002,ko01000	-	-	-	ADP_PFK_GK	ADP-dependent glucokinase-like	Hydra vulgaris	6087	LOC100213429	4	1	tr|A0A8B6XJV8|A0A8B6XJV8_HYDVU ADP-dependent glucokinase-like OS=Hydra vulgaris OX=6087 GN=LOC100213429 PE=4 SV=1	388	481	3.27e-153	+	123.969	55.1546	73.1959
orthogroup	Tur_r2.0_p0248.1.g3213.t1	No_hits	#	#	#	#	#	#	#	#	#	#	#	#	#	#	#	#	#	#	#	Uncharacterized protein	Clytia hemisphaerica	252671	-	4	1	tr|A0A7M5XHU2|A0A7M5XHU2_9CNID Uncharacterized protein OS=Clytia hemisphaerica OX=252671 PE=4 SV=1	500	563	1.04e-92	+	112.6	39.2	56.8
orthogroup	Tur_r2.0_p0248.1.g3214.t1	1388763.O165_026690	1.57e-27	127	2EEG2@1|root,3389X@2|Bacteria,1P6I8@1224|Proteobacteria	1224|Proteobacteria	-	-	-	-	-	-	-	-	-	-	-	-	-	-	-	Delta endotoxin	Paramuricea clavata	317549	PACLA_6A063270	4	1	tr|A0A7D9EGK3|A0A7D9EGK3_PARCT Delta endotoxin OS=Paramuricea clavata OX=317549 GN=PACLA_6A063270 PE=4 SV=1	451	256	6.64e-50	+	56.7627	23.0599	33.0377
orthogroup	Tur_r2.0_p0248.1.g3217.t1	7668.SPU_022601-tr	2.28e-62	220	KOG4740@1|root,KOG4740@2759|Eukaryota,3A4S6@33154|Opisthokonta,3BS37@33208|Metazoa,3D8DB@33213|Bilateria	33208|Metazoa	S	proton channel activity	-	-	-	-	-	-	-	-	-	-	-	-	DUF4817,HTH_24	Uncharacterized protein	Strongylocentrotus purpuratus	7668	-	4	1	tr|A0A7M7N457|A0A7M7N457_STRPU Uncharacterized protein OS=Strongylocentrotus purpuratus OX=7668 PE=4 SV=1	200	198	4.13e-65	+	99	47	62.5
orthogroup	Tur_r2.0_p0248.1.g3219.t1	No_hits	#	#	#	#	#	#	#	#	#	#	#	#	#	#	#	#	#	#	#	No_hits	#	#	#	#	#	No_hits	#	#	#	#	#	#	#
orthogroup	Tur_r2.0_p0768.1.g3229.t1	6087.XP_002170289.2	3.47e-07	58	2CXUP@1|root,2RZXC@2759|Eukaryota,3A1VN@33154|Opisthokonta,3BQYS@33208|Metazoa	33208|Metazoa	S	Interferon-induced transmembrane protein	-	-	-	-	-	-	-	-	-	-	-	-	CD225	#	#	#	#	#	#	#	#	#	#	#	#	#	#
orthogroup	Tur_r2.0_p0768.1.g3232.t1	No_hits	#	#	#	#	#	#	#	#	#	#	#	#	#	#	#	#	#	#	#	C2H2-type domain-containing protein	Stylophora pistillata	50429	AWC38_SpisGene11841	4	1	tr|A0A2B4S142|A0A2B4S142_STYPI C2H2-type domain-containing protein OS=Stylophora pistillata OX=50429 GN=AWC38_SpisGene11841 PE=4 SV=1	250	306	1.43e-16	+	122.4	28.4	43.6
orthogroup	Tur_r2.0_p0768.1.g3241.t1	6087.XP_004207716.1	9.43e-70	260	COG2376@1|root,KOG2426@2759|Eukaryota,38CK2@33154|Opisthokonta,3BEPC@33208|Metazoa	33208|Metazoa	G	glycerone kinase activity	DAK	GO:0001817,GO:0002376,GO:0002682,GO:0002683,GO:0002697,GO:0002698,GO:0002831,GO:0002832,GO:0003674,GO:0003824,GO:0004371,GO:0005575,GO:0005622,GO:0005623,GO:0005737,GO:0005829,GO:0005975,GO:0005996,GO:0006000,GO:0006001,GO:0006081,GO:0006082,GO:0006090,GO:0006091,GO:0006096,GO:0006139,GO:0006163,GO:0006164,GO:0006165,GO:0006725,GO:0006732,GO:0006733,GO:0006753,GO:0006754,GO:0006757,GO:0006793,GO:…	2.7.1.28,2.7.1.29,4.6.1.15	ko:K00863	ko00051,ko00561,ko00680,ko01100,ko01120,ko01200,ko04622,map00051,map00561,map00680,map01100,map01120,map01200,map04622	M00344	R01011,R01059	RC00002,RC00017	ko00000,ko00001,ko00002,ko01000	-	-	-	Dak1,Dak2	Bifunctional ATP-dependent dihydroxyacetone kinase/FAD-AMP lyase (cyclizing)	Clytia hemisphaerica	252671	-	4	1	tr|A0A7M5VFK3|A0A7M5VFK3_9CNID Bifunctional ATP-dependent dihydroxyacetone kinase/FAD-AMP lyase (cyclizing) OS=Clytia hemisphaerica OX=252671 PE=4 SV=1	647	599	3.42e-122	+	92.5811	36.476	46.8315
orthogroup	Tur_r2.0_p0713.1.g3253.t1	10036.XP_005068500.1	1.99e-188	665	2CD5G@1|root,2QTRA@2759|Eukaryota,393I1@33154|Opisthokonta,3CQ8A@33208|Metazoa,3E6DJ@33213|Bilateria,481ST@7711|Chordata,48WAA@7742|Vertebrata,3J614@40674|Mammalia,35ARJ@314146|Euarchontoglires,4PZSS@9989|Rodentia	33208|Metazoa	S	Protein-glutamine gamma-glutamyltransferase 5	TGM5	GO:0003674,GO:0003810,GO:0003824,GO:0005575,GO:0005623,GO:0005886,GO:0006464,GO:0006807,GO:0007275,GO:0008150,GO:0008152,GO:0008219,GO:0008544,GO:0009888,GO:0009913,GO:0009987,GO:0012501,GO:0016020,GO:0016740,GO:0016746,GO:0016755,GO:0019538,GO:0030154,GO:0030216,GO:0030855,GO:0031424,GO:0032501,GO:0032502,GO:0036211,GO:0043170,GO:0043412,GO:0043588,GO:0044237,GO:0044238,GO:0044260,GO:0044267,GO:…	2.3.2.13	ko:K05622,ko:K05623,ko:K05624,ko:K05625	ko05016,map05016	-	-	-	ko00000,ko00001,ko01000,ko04516	-	-	-	Transglut_C,Transglut_N,Transglut_core	protein-glutamine gamma-glutamyltransferase K-like	Ictalurus punctatus	7998	LOC108275601	3	1	tr|A0A2D0SI87|A0A2D0SI87_ICTPU protein-glutamine gamma-glutamyltransferase K-like OS=Ictalurus punctatus OX=7998 GN=LOC108275601 PE=3 SV=1	3052	1489	4.15e-226	+	48.7877	16.2844	24.9672
orthogroup	Tur_r2.0_p0713.1.g3264.t1	No_hits	#	#	#	#	#	#	#	#	#	#	#	#	#	#	#	#	#	#	#	No_hits	#	#	#	#	#	No_hits	#	#	#	#	#	#	#
orthogroup	Tur_r2.0_p0713.1.g3272.t1	No_hits	#	#	#	#	#	#	#	#	#	#	#	#	#	#	#	#	#	#	#	No_hits	#	#	#	#	#	No_hits	#	#	#	#	#	#	#
unassigned	Tur_r2.0_p0713.1.g3282.t1	6087.XP_002154797.1	1.18e-114	372	COG5239@1|root,KOG0620@2759|Eukaryota,38DYK@33154|Opisthokonta,3B9VG@33208|Metazoa	33208|Metazoa	K	poly(A)-specific ribonuclease activity	CNOT6L	GO:0000003,GO:0000075,GO:0000077,GO:0000175,GO:0000278,GO:0000288,GO:0000289,GO:0000291,GO:0000956,GO:0003006,GO:0003674,GO:0003824,GO:0004518,GO:0004527,GO:0004532,GO:0004535,GO:0004540,GO:0005488,GO:0005515,GO:0005575,GO:0005622,GO:0005623,GO:0005634,GO:0005737,GO:0005829,GO:0006139,GO:0006401,GO:0006402,GO:0006417,GO:0006725,GO:0006807,GO:0006950,GO:0006974,GO:0006977,GO:0007049,GO:0007093,GO:…	3.1.13.4	ko:K12603,ko:K20363	ko03018,map03018	-	-	-	ko00000,ko00001,ko01000,ko03019,ko04131	-	-	-	Exo_endo_phos,LRR_8	Poly(A)-specific ribonuclease	Hydra vulgaris	6087	CNOT6	2	1	tr|T2M3X5|T2M3X5_HYDVU Poly(A)-specific ribonuclease OS=Hydra vulgaris OX=6087 GN=CNOT6 PE=2 SV=1	228	516	1.08e-80	+	226.316	78.0702	85.9649
orthogroup	Tur_r2.0_p0827.1.g3298.t1	45151.EDU44430	1.43e-83	298	COG0457@1|root,KOG1840@2759|Eukaryota,38CFM@33154|Opisthokonta,3NYQ3@4751|Fungi,3QJXH@4890|Ascomycota,20994@147541|Dothideomycetes	4751|Fungi	Z	Tetratricopeptide repeat	-	-	-	-	-	-	-	-	-	-	-	-	NB-ARC,PNP_UDP_1,TPR_10,TPR_12,TPR_7	No_hits	#	#	#	#	#	No_hits	#	#	#	#	#	#	#
orthogroup	Tur_r2.0_p0827.1.g3307.t1	400682.PAC_15715567	2.17e-27	130	2CYJV@1|root,2S4UE@2759|Eukaryota,3A98U@33154|Opisthokonta,3BV10@33208|Metazoa	33208|Metazoa	-	-	-	-	-	-	-	-	-	-	-	-	-	-	Phage_integrase	Core-binding (CB) domain-containing protein	Clytia hemisphaerica	252671	-	4	1	tr|A0A7M5VAT9|A0A7M5VAT9_9CNID Core-binding (CB) domain-containing protein OS=Clytia hemisphaerica OX=252671 PE=4 SV=1	928	532	5.14e-67	+	57.3276	15.7328	23.3836
unassigned	Tur_r2.0_p0302.1.g3316.t1	6087.XP_002165288.2	5.43e-30	123	KOG0649@1|root,KOG0649@2759|Eukaryota,38HN8@33154|Opisthokonta,3BCT2@33208|Metazoa	33208|Metazoa	M	viral mRNA export from host cell nucleus	THOC6	GO:0000346,GO:0000347,GO:0000445,GO:0005575,GO:0005622,GO:0005623,GO:0005634,GO:0005654,GO:0006139,GO:0006396,GO:0006397,GO:0006403,GO:0006405,GO:0006406,GO:0006611,GO:0006725,GO:0006807,GO:0006810,GO:0006886,GO:0006913,GO:0006950,GO:0007275,GO:0007399,GO:0007417,GO:0008104,GO:0008150,GO:0008152,GO:0008283,GO:0009266,GO:0009408,GO:0009628,GO:0009987,GO:0010467,GO:0010941,GO:0015031,GO:0015833,GO:…	-	ko:K13175	ko03013,map03013	M00405,M00406	-	-	ko00000,ko00001,ko00002,ko03019,ko03041	-	-	-	WD40	THO complex subunit 6 homolog	Hydra vulgaris	6087	LOC100211373	4	1	tr|A0A8B6XR88|A0A8B6XR88_HYDVU THO complex subunit 6 homolog OS=Hydra vulgaris OX=6087 GN=LOC100211373 PE=4 SV=1	138	328	3.73e-30	+	237.681	39.1304	52.1739
orthogroup	Tur_r2.0_p0302.1.g3325.t1	106582.XP_004558319.1	1.53e-17	98	KOG1056@1|root,KOG1056@2759|Eukaryota,39W6P@33154|Opisthokonta,3BCUB@33208|Metazoa,3D4ZU@33213|Bilateria,48CTQ@7711|Chordata,49A7X@7742|Vertebrata,49TPR@7898|Actinopterygii	33208|Metazoa	T	Extracellular calcium-sensing receptor-like	-	-	-	ko:K04612,ko:K04613	ko04621,map04621	-	-	-	ko00000,ko00001,ko04030	9.A.14.7.2	-	-	7tm_3,ANF_receptor,NCD3G	G_PROTEIN_RECEP_F3_4 domain-containing protein	Clytia hemisphaerica	252671	-	4	1	tr|A0A7M6DL01|A0A7M6DL01_9CNID G_PROTEIN_RECEP_F3_4 domain-containing protein OS=Clytia hemisphaerica OX=252671 PE=4 SV=1	782	761	3.46e-30	+	97.3146	13.555	25.3197
unassigned	Tur_r2.0_p0302.1.g3326.t1	No_hits	#	#	#	#	#	#	#	#	#	#	#	#	#	#	#	#	#	#	#	No_hits	#	#	#	#	#	No_hits	#	#	#	#	#	#	#
orthogroup	Tur_r2.0_p0302.1.g3328.t1	400682.PAC_15727632	2.4e-61	243	2CYJV@1|root,2S4UE@2759|Eukaryota,3A98U@33154|Opisthokonta,3BV10@33208|Metazoa	33208|Metazoa	-	-	-	-	-	-	-	-	-	-	-	-	-	-	Phage_integrase	uncharacterized protein LOC111120498	Crassostrea virginica	6565	LOC111120498	4	1	tr|A0A8B8CM75|A0A8B8CM75_CRAVI uncharacterized protein LOC111120498 OS=Crassostrea virginica OX=6565 GN=LOC111120498 PE=4 SV=1	1298	1399	7.8e-113	+	107.781	28.1202	47.5347
orthogroup	Tur_r2.0_p0302.1.g3330.t1	No_hits	#	#	#	#	#	#	#	#	#	#	#	#	#	#	#	#	#	#	#	Uncharacterized protein	Paramuricea clavata	317549	PACLA_6A051566	4	1	tr|A0A7D9ET60|A0A7D9ET60_PARCT Uncharacterized protein OS=Paramuricea clavata OX=317549 GN=PACLA_6A051566 PE=4 SV=1	264	403	8.05e-13	+	152.652	16.2879	24.6212
orthogroup	Tur_r2.0_p0302.1.g3332.t1	No_hits	#	#	#	#	#	#	#	#	#	#	#	#	#	#	#	#	#	#	#	uncharacterized protein LOC105850628	Hydra vulgaris	6087	LOC105850628	4	1	tr|A0A8B7E7M6|A0A8B7E7M6_HYDVU uncharacterized protein LOC105850628 OS=Hydra vulgaris OX=6087 GN=LOC105850628 PE=4 SV=1	533	376	4.54e-28	+	70.5441	19.137	34.334
unassigned	Tur_r2.0_p0302.1.g3339.t1	6087.XP_002161004.2	1.92e-32	128	KOG0590@1|root,KOG0590@2759|Eukaryota,38FJY@33154|Opisthokonta,3BDCN@33208|Metazoa	33208|Metazoa	T	regulation of transcription from RNA polymerase II promoter in response to UV-induced DNA damage	CHEK1	GO:0000018,GO:0000075,GO:0000076,GO:0000077,GO:0000086,GO:0000226,GO:0000228,GO:0000278,GO:0000724,GO:0000725,GO:0000785,GO:0000793,GO:0000794,GO:0001700,GO:0001701,GO:0001824,GO:0001832,GO:0001833,GO:0003674,GO:0003824,GO:0004672,GO:0004674,GO:0005488,GO:0005515,GO:0005575,GO:0005622,GO:0005623,GO:0005634,GO:0005654,GO:0005657,GO:0005694,GO:0005737,GO:0005813,GO:0005815,GO:0005829,GO:0005856,GO:…	2.7.11.1	ko:K02216	ko04110,ko04111,ko04113,ko04115,ko04218,ko05166,ko05203,map04110,map04111,map04113,map04115,map04218,map05166,map05203	M00691	-	-	ko00000,ko00001,ko00002,ko01000,ko01001,ko03400	-	-	-	Pkinase	Non-specific serine/threonine protein kinase (Fragment)	Hydra vulgaris	6087	CHEK1	2	1	tr|T2MJ26|T2MJ26_HYDVU Non-specific serine/threonine protein kinase (Fragment) OS=Hydra vulgaris OX=6087 GN=CHEK1 PE=2 SV=1	97	455	3.58e-32	+	469.072	64.9485	70.1031
unassigned	Tur_r2.0_p0302.1.g3340.t1	244447.XP_008311128.1	1.42e-22	112	KOG2563@1|root,KOG2563@2759|Eukaryota,38GTZ@33154|Opisthokonta,3BA29@33208|Metazoa,3CYWF@33213|Bilateria,47ZY1@7711|Chordata,48ZEW@7742|Vertebrata,49W5Y@7898|Actinopterygii	33208|Metazoa	S	Feline leukemia virus subgroup C	FLVCR2	GO:0003674,GO:0005215,GO:0005488,GO:0005575,GO:0005623,GO:0005886,GO:0006810,GO:0008150,GO:0015232,GO:0015886,GO:0016020,GO:0020037,GO:0022857,GO:0044464,GO:0046906,GO:0048037,GO:0051179,GO:0051181,GO:0051184,GO:0051234,GO:0055085,GO:0071702,GO:0071705,GO:0071944,GO:0097159,GO:1901363,GO:1901678	-	ko:K08220	-	-	-	-	ko00000,ko02000	2.A.1.28.1,2.A.1.28.4	-	-	MFS_1	Uncharacterized protein	Clytia hemisphaerica	252671	-	4	1	tr|A0A7M6DM33|A0A7M6DM33_9CNID Uncharacterized protein OS=Clytia hemisphaerica OX=252671 PE=4 SV=1	476	531	1.34e-64	+	111.555	31.7227	51.6807
orthogroup	Tur_r2.0_p0302.1.g3343.t1	45351.EDO33093	8.5e-05	50	2D0D8@1|root,2SDRG@2759|Eukaryota,3ABMK@33154|Opisthokonta	33154|Opisthokonta	K	Alcohol dehydrogenase transcription factor Myb/SANT-like	-	-	-	-	-	-	-	-	-	-	-	-	MADF_DNA_bdg	#	#	#	#	#	#	#	#	#	#	#	#	#	#
orthogroup	Tur_r2.0_p0302.1.g3350.t1	No_hits	#	#	#	#	#	#	#	#	#	#	#	#	#	#	#	#	#	#	#	Uncharacterized protein	Clytia hemisphaerica	252671	-	4	1	tr|A0A7M5WS73|A0A7M5WS73_9CNID Uncharacterized protein OS=Clytia hemisphaerica OX=252671 PE=4 SV=1	1475	686	4.66e-77	+	46.5085	12.1356	19.2542
orthogroup	Tur_r2.0_p0302.1.g3370.t1	400682.PAC_15708635	5.58e-81	287	2D1CA@1|root,2SHJZ@2759|Eukaryota,3AHZG@33154|Opisthokonta,3BXSV@33208|Metazoa	33154|Opisthokonta	-	-	-	-	-	-	-	-	-	-	-	-	-	-	DUF4371	Zinc finger MYM-type 1-like	Paramuricea clavata	317549	PACLA_6A087011	4	1	tr|A0A7D9LEK5|A0A7D9LEK5_PARCT Zinc finger MYM-type 1-like OS=Paramuricea clavata OX=317549 GN=PACLA_6A087011 PE=4 SV=1	491	570	2.52e-119	+	116.09	44.6029	59.6741
orthogroup	Tur_r2.0_p0302.1.g3381.t1	7070.TC001828-PA	0.000148	51	2CZRB@1|root,2SBCQ@2759|Eukaryota,3A99U@33154|Opisthokonta	33154|Opisthokonta	-	-	-	-	-	-	-	-	-	-	-	-	-	-	RNA_helicase	RNF213	Mytilus coruscus	42192	MCOR_36582	4	1	tr|A0A6J8D5T0|A0A6J8D5T0_MYTCO RNF213 OS=Mytilus coruscus OX=42192 GN=MCOR_36582 PE=4 SV=1	197	213	5.42e-48	+	108.122	43.6548	64.467
orthogroup	Tur_r2.0_p0801.1.g3390.t1	No_hits	#	#	#	#	#	#	#	#	#	#	#	#	#	#	#	#	#	#	#	Uncharacterized protein	Clytia hemisphaerica	252671	-	4	1	tr|A0A7M5V9S0|A0A7M5V9S0_9CNID Uncharacterized protein OS=Clytia hemisphaerica OX=252671 PE=4 SV=1	447	333	4.41e-90	+	74.4966	35.5705	43.8479
orthogroup	Tur_r2.0_p0801.1.g3402.t1	6087.XP_004212447.1	2.83e-20	108	2BKTD@1|root,2S1J7@2759|Eukaryota,3A0EW@33154|Opisthokonta,3BQ0H@33208|Metazoa	6087.XP_004212447.1|-	S	NACHT, LRR and PYD domains-containing protein	-	-	-	-	-	-	-	-	-	-	-	-	-	NACHT domain-containing protein	Clytia hemisphaerica	252671	-	4	1	tr|A0A7M5XI15|A0A7M5XI15_9CNID NACHT domain-containing protein OS=Clytia hemisphaerica OX=252671 PE=4 SV=1	1130	1232	2.27e-40	+	109.027	15.0442	24.9558
orthogroup	Tur_r2.0_p0801.1.g3414.t1	No_hits	#	#	#	#	#	#	#	#	#	#	#	#	#	#	#	#	#	#	#	uncharacterized protein LOC101235465	Hydra vulgaris	6087	LOC101235465	4	1	tr|A0A8B7DK12|A0A8B7DK12_HYDVU uncharacterized protein LOC101235465 OS=Hydra vulgaris OX=6087 GN=LOC101235465 PE=4 SV=1	181	1957	2.48e-17	+	1081.22	27.6243	37.0166
unassigned	Tur_r2.0_p0801.1.g3422.t1	No_hits	#	#	#	#	#	#	#	#	#	#	#	#	#	#	#	#	#	#	#	Uncharacterized protein	Mytilus galloprovincialis	29158	MGAL_10B092827	4	1	tr|A0A8B6C8B9|A0A8B6C8B9_MYTGA Uncharacterized protein OS=Mytilus galloprovincialis OX=29158 GN=MGAL_10B092827 PE=4 SV=1	713	1073	1.47e-22	+	150.491	17.1108	29.7335
orthogroup	Tur_r2.0_p0801.1.g3423.t1	No_hits	#	#	#	#	#	#	#	#	#	#	#	#	#	#	#	#	#	#	#	No_hits	#	#	#	#	#	No_hits	#	#	#	#	#	#	#
unassigned	Tur_r2.0_p0664.1.g3427.t2	6087.XP_002166592.2	0	1060	KOG1057@1|root,KOG4205@1|root,KOG1057@2759|Eukaryota,KOG4205@2759|Eukaryota,38DX6@33154|Opisthokonta,3BBTH@33208|Metazoa	33208|Metazoa	Z	5-diphosphoinositol pentakisphosphate 3-kinase activity	PPIP5K2	GO:0000166,GO:0000827,GO:0000828,GO:0000829,GO:0000832,GO:0003674,GO:0003824,GO:0005488,GO:0005524,GO:0005575,GO:0005622,GO:0005623,GO:0005737,GO:0005829,GO:0005975,GO:0006020,GO:0006066,GO:0006793,GO:0006796,GO:0008144,GO:0008150,GO:0008152,GO:0009058,GO:0009987,GO:0016301,GO:0016310,GO:0016740,GO:0016772,GO:0016776,GO:0017076,GO:0019637,GO:0019751,GO:0030554,GO:0032553,GO:0032555,GO:0032559,GO:…	2.7.4.24	ko:K12847,ko:K13024	ko03040,ko04070,map03040,map04070	M00354	R05799,R08964	RC00002	ko00000,ko00001,ko00002,ko01000,ko03041	-	-	-	His_Phos_2,RimK	Inositol hexakisphosphate and diphosphoinositol-pentakisphosphate kinase	Clytia hemisphaerica	252671	-	3	1	tr|A0A7M5V764|A0A7M5V764_9CNID Inositol hexakisphosphate and diphosphoinositol-pentakisphosphate kinase OS=Clytia hemisphaerica OX=252671 PE=3 SV=1	1055	1102	0	+	104.455	57.0616	69.8578
orthogroup	Tur_r2.0_p0664.1.g3433.t1	400682.PAC_15719315	2.52e-51	199	KOG3105@1|root,KOG3105@2759|Eukaryota,39NJJ@33154|Opisthokonta,3BR7T@33208|Metazoa	2759|Eukaryota	BD	DDE superfamily endonuclease	-	-	-	-	-	-	-	-	-	-	-	-	DDE_1	DDE-1 domain-containing protein (Fragment)	Pocillopora damicornis	46731	pdam_00024554	4	1	tr|A0A3M6USZ0|A0A3M6USZ0_POCDA DDE-1 domain-containing protein (Fragment) OS=Pocillopora damicornis OX=46731 GN=pdam_00024554 PE=4 SV=1	466	379	8.98e-61	+	81.3305	28.97	41.8455
orthogroup	Tur_r2.0_p0664.1.g3454.t1	No_hits	#	#	#	#	#	#	#	#	#	#	#	#	#	#	#	#	#	#	#	No_hits	#	#	#	#	#	No_hits	#	#	#	#	#	#	#
orthogroup	Tur_r2.0_p0664.1.g3456.t1	10224.XP_002733902.1	1.61e-09	69	28VDJ@1|root,2R252@2759|Eukaryota,39GDC@33154|Opisthokonta,3CK8F@33208|Metazoa,3DIAG@33213|Bilateria	33208|Metazoa	-	-	-	-	-	-	-	-	-	-	-	-	-	-	-	Uncharacterized protein	Clytia hemisphaerica	252671	-	4	1	tr|A0A7M5XDY2|A0A7M5XDY2_9CNID Uncharacterized protein OS=Clytia hemisphaerica OX=252671 PE=4 SV=1	365	342	7.19e-32	+	93.6986	27.9452	48.7671
orthogroup	Tur_r2.0_p0664.1.g3457.t1	7029.ACYPI39881-PA	1.59e-18	96	28PUT@1|root,2QWHD@2759|Eukaryota,38EA4@33154|Opisthokonta,3BMU4@33208|Metazoa,3CZSB@33213|Bilateria	33208|Metazoa	S	Transposase IS4	-	-	-	-	-	-	-	-	-	-	-	-	DDE_Tnp_1_7	DDE_Tnp_1_7 domain-containing protein	Paramuricea clavata	317549	PACLA_6A003731	4	1	tr|A0A7D9D7Q3|A0A7D9D7Q3_PARCT DDE_Tnp_1_7 domain-containing protein OS=Paramuricea clavata OX=317549 GN=PACLA_6A003731 PE=4 SV=1	306	635	1.55e-33	+	207.516	26.1438	35.9477
orthogroup	Tur_r2.0_p0664.1.g3467.t1	No_hits	#	#	#	#	#	#	#	#	#	#	#	#	#	#	#	#	#	#	#	No_hits	#	#	#	#	#	No_hits	#	#	#	#	#	#	#
orthogroup	Tur_r2.0_p0664.1.g3469.t1	No_hits	#	#	#	#	#	#	#	#	#	#	#	#	#	#	#	#	#	#	#	Uncharacterized protein	Mytilus coruscus	42192	MCOR_5231	4	1	tr|A0A6J8AA81|A0A6J8AA81_MYTCO Uncharacterized protein OS=Mytilus coruscus OX=42192 GN=MCOR_5231 PE=4 SV=1	138	200	3.11e-13	+	144.928	34.058	47.8261
orthogroup	Tur_r2.0_p1036.1.g3479.t1	No_hits	#	#	#	#	#	#	#	#	#	#	#	#	#	#	#	#	#	#	#	uncharacterized protein LOC105846782	Hydra vulgaris	6087	LOC105846782	4	1	tr|A0A8B7DTV5|A0A8B7DTV5_HYDVU uncharacterized protein LOC105846782 OS=Hydra vulgaris OX=6087 GN=LOC105846782 PE=4 SV=1	344	494	3.19e-29	+	143.605	26.7442	44.7674
orthogroup	Tur_r2.0_p0488.1.g3489.t1	No_hits	#	#	#	#	#	#	#	#	#	#	#	#	#	#	#	#	#	#	#	No_hits	#	#	#	#	#	No_hits	#	#	#	#	#	#	#
orthogroup	Tur_r2.0_p0488.1.g3505.t1	No_hits	#	#	#	#	#	#	#	#	#	#	#	#	#	#	#	#	#	#	#	No_hits	#	#	#	#	#	No_hits	#	#	#	#	#	#	#
unassigned	Tur_r2.0_p0488.1.g3509.t1	45351.EDO47009	3.12e-09	66	KOG3119@1|root,KOG3119@2759|Eukaryota,39U78@33154|Opisthokonta,3BHV1@33208|Metazoa	33208|Metazoa	K	Hepatic leukemia factor	HLF	GO:0000278,GO:0000976,GO:0000977,GO:0000981,GO:0000982,GO:0001012,GO:0001067,GO:0001077,GO:0001228,GO:0003674,GO:0003676,GO:0003677,GO:0003690,GO:0003700,GO:0005488,GO:0005575,GO:0005622,GO:0005623,GO:0005634,GO:0006139,GO:0006259,GO:0006260,GO:0006261,GO:0006351,GO:0006355,GO:0006357,GO:0006366,GO:0006725,GO:0006807,GO:0007049,GO:0007275,GO:0007517,GO:0007519,GO:0007584,GO:0007623,GO:0008150,GO:…	-	ko:K09057	ko04711,map04711	-	-	-	ko00000,ko00001,ko03000	-	-	-	bZIP_2	BZIP domain-containing protein	Clytia hemisphaerica	252671	-	4	1	tr|A0A7M5VD19|A0A7M5VD19_9CNID BZIP domain-containing protein OS=Clytia hemisphaerica OX=252671 PE=4 SV=1	248	266	5.5e-18	+	107.258	19.3548	29.0323
unassigned	Tur_r2.0_p0488.1.g3513.t1	10224.XP_006816476.1	8.53e-20	93	KOG3386@1|root,KOG3386@2759|Eukaryota,39XIY@33154|Opisthokonta,3BHI6@33208|Metazoa,3CUT3@33213|Bilateria	33208|Metazoa	P	copper ion transmembrane transporter activity	SLC31A1	GO:0000041,GO:0002027,GO:0003674,GO:0005215,GO:0005375,GO:0005488,GO:0005515,GO:0005575,GO:0005622,GO:0005623,GO:0005737,GO:0005768,GO:0005770,GO:0005886,GO:0005887,GO:0006810,GO:0006811,GO:0006812,GO:0006825,GO:0006855,GO:0006873,GO:0006875,GO:0006878,GO:0008016,GO:0008150,GO:0008324,GO:0009636,GO:0009987,GO:0012505,GO:0015075,GO:0015318,GO:0015677,GO:0015679,GO:0015893,GO:0016020,GO:0016021,GO:…	-	ko:K14686	ko01524,ko04978,map01524,map04978	-	-	-	ko00000,ko00001,ko02000	1.A.56.1	-	-	Ctr	Copper transport protein	Clytia hemisphaerica	252671	-	3	1	tr|A0A7M5V4Y2|A0A7M5V4Y2_9CNID Copper transport protein OS=Clytia hemisphaerica OX=252671 PE=3 SV=1	126	209	3.59e-21	+	165.873	44.4444	65.0794
orthogroup	Tur_r2.0_p0488.1.g3515.t1	No_hits	#	#	#	#	#	#	#	#	#	#	#	#	#	#	#	#	#	#	#	No_hits	#	#	#	#	#	No_hits	#	#	#	#	#	#	#
orthogroup	Tur_r2.0_p0007.1.g3555.t1	No_hits	#	#	#	#	#	#	#	#	#	#	#	#	#	#	#	#	#	#	#	Uncharacterized protein	Mytilus coruscus	42192	MCOR_21763	4	1	tr|A0A6J8BS11|A0A6J8BS11_MYTCO Uncharacterized protein OS=Mytilus coruscus OX=42192 GN=MCOR_21763 PE=4 SV=1	141	171	5.93e-36	+	121.277	48.9362	67.3759
orthogroup	Tur_r2.0_p0007.1.g3556.t1	No_hits	#	#	#	#	#	#	#	#	#	#	#	#	#	#	#	#	#	#	#	No_hits	#	#	#	#	#	No_hits	#	#	#	#	#	#	#
orthogroup	Tur_r2.0_p0007.1.g3559.t1	No_hits	#	#	#	#	#	#	#	#	#	#	#	#	#	#	#	#	#	#	#	Uncharacterized protein	Mytilus galloprovincialis	29158	MGAL_10B036018	4	1	tr|A0A8B6C2D8|A0A8B6C2D8_MYTGA Uncharacterized protein OS=Mytilus galloprovincialis OX=29158 GN=MGAL_10B036018 PE=4 SV=1	375	522	6.33e-115	+	139.2	51.4667	67.4667
orthogroup	Tur_r2.0_p0007.1.g3562.t1	No_hits	#	#	#	#	#	#	#	#	#	#	#	#	#	#	#	#	#	#	#	Skeletal matrix protein 11	Acropora digitifera	70779	-	2	1	tr|A0A1V0CMH4|A0A1V0CMH4_ACRDI Skeletal matrix protein 11 OS=Acropora digitifera OX=70779 PE=2 SV=1	133	109	2.3e-35	+	81.9549	45.1128	57.1429
unassigned	Tur_r2.0_p0007.1.g3576.t1	10224.XP_006817084.1	4.65e-08	57	290EG@1|root,2R79J@2759|Eukaryota,39XHS@33154|Opisthokonta,3BGHE@33208|Metazoa,3CX2T@33213|Bilateria	33208|Metazoa	S	COMM domain containing 3	COMMD3	GO:0001775,GO:0002252,GO:0002263,GO:0002274,GO:0002275,GO:0002283,GO:0002366,GO:0002376,GO:0002443,GO:0002444,GO:0002446,GO:0005575,GO:0005576,GO:0005622,GO:0005623,GO:0005737,GO:0006810,GO:0006887,GO:0006955,GO:0008150,GO:0009987,GO:0012505,GO:0016192,GO:0030141,GO:0031410,GO:0031974,GO:0031982,GO:0032940,GO:0036230,GO:0042119,GO:0043226,GO:0043227,GO:0043229,GO:0043233,GO:0043299,GO:0043312,GO:…	-	ko:K11459	ko04550,ko05202,ko05206,map04550,map05202,map05206	-	-	-	ko00000,ko00001,ko03036	-	-	-	COMM_domain	COMM domain-containing protein 3	Clytia hemisphaerica	252671	-	4	1	tr|A0A7M5WI82|A0A7M5WI82_9CNID COMM domain-containing protein 3 OS=Clytia hemisphaerica OX=252671 PE=4 SV=1	84	193	1.28e-12	+	229.762	33.3333	65.4762
unassigned	Tur_r2.0_p0007.1.g3584.t1	No_hits	#	#	#	#	#	#	#	#	#	#	#	#	#	#	#	#	#	#	#	No_hits	#	#	#	#	#	No_hits	#	#	#	#	#	#	#
unassigned	Tur_r2.0_p0007.1.g3585.t1	7918.ENSLOCP00000021604	7.19e-11	75	2CMPC@1|root,2QR6C@2759|Eukaryota,38EC9@33154|Opisthokonta,3BAMH@33208|Metazoa,3CSQ9@33213|Bilateria,482QW@7711|Chordata,494RX@7742|Vertebrata,4A035@7898|Actinopterygii	33208|Metazoa	T	SLIT and NTRK-like	SLITRK2	GO:0000902,GO:0000904,GO:0005575,GO:0005623,GO:0005886,GO:0007275,GO:0007399,GO:0007409,GO:0008150,GO:0009653,GO:0009987,GO:0016020,GO:0016021,GO:0016043,GO:0022008,GO:0030030,GO:0030154,GO:0030182,GO:0031175,GO:0031224,GO:0032501,GO:0032502,GO:0032989,GO:0032990,GO:0044087,GO:0044089,GO:0044425,GO:0044464,GO:0048468,GO:0048518,GO:0048522,GO:0048666,GO:0048667,GO:0048699,GO:0048731,GO:0048812,GO:…	-	-	-	-	-	-	-	-	-	-	LRR_8	No_hits	#	#	#	#	#	No_hits	#	#	#	#	#	#	#
orthogroup	Tur_r2.0_p0007.1.g3605.t1	7176.CPIJ017005-PA	9e-16	91	2CMYU@1|root,2QSU3@2759|Eukaryota,38FNT@33154|Opisthokonta,3BK37@33208|Metazoa,3D4E3@33213|Bilateria,42210@6656|Arthropoda,3SQI0@50557|Insecta,457MX@7147|Diptera	33208|Metazoa	S	Domain of unknown function (DUF4371)	-	-	-	-	-	-	-	-	-	-	-	-	DUF4371,Dimer_Tnp_hAT	E3 SUMO-protein ligase KIAA1586-like isoform X4	Crassostrea virginica	6565	LOC111108457	4	1	tr|A0A8B8B9H4|A0A8B8B9H4_CRAVI E3 SUMO-protein ligase KIAA1586-like isoform X4 OS=Crassostrea virginica OX=6565 GN=LOC111108457 PE=4 SV=1	568	606	1.09e-69	+	106.69	25.5282	41.1972
orthogroup	Tur_r2.0_p0007.1.g3606.t1	No_hits	#	#	#	#	#	#	#	#	#	#	#	#	#	#	#	#	#	#	#	#	#	#	#	#	#	#	#	#	#	#	#	#	#
orthogroup	Tur_r2.0_p0007.1.g3628.t1	6087.XP_002161231.2	5.78e-35	141	KOG1695@1|root,KOG1695@2759|Eukaryota,3A82T@33154|Opisthokonta,3BTBM@33208|Metazoa	33154|Opisthokonta	O	Glutathione S-transferase, C-terminal domain	-	-	2.5.1.18,5.3.99.2	ko:K04097	ko00480,ko00590,ko00980,ko00982,ko01100,ko05204,map00480,map00590,map00980,map00982,map01100,map05204	-	R02266,R03522,R07002,R07003,R07004,R07023,R07024,R07025,R07026,R07069,R07070,R07083,R07084,R07091,R07092,R07093,R07094,R07100,R07113,R07116,R08280,R09409	RC00004,RC00069,RC00672,RC00840,RC00948,RC01704,RC01705,RC01706,RC01758,RC01759,RC01765,RC01767,RC01769,RC02243,RC02527,RC02939,RC02940,RC02942,RC02943,RC02944	ko00000,ko00001,ko01000	-	-	-	GST_C_3,GST_N	Uncharacterized protein	Clytia hemisphaerica	252671	-	4	1	tr|A0A7M5WWC5|A0A7M5WWC5_9CNID Uncharacterized protein OS=Clytia hemisphaerica OX=252671 PE=4 SV=1	222	174	3.44e-49	+	78.3784	35.5856	56.7568
orthogroup	Tur_r2.0_p0007.1.g3631.t1	6087.XP_002162176.1	3.96e-32	133	KOG1695@1|root,KOG1695@2759|Eukaryota,3A82T@33154|Opisthokonta,3BTBM@33208|Metazoa	33154|Opisthokonta	O	Glutathione S-transferase, C-terminal domain	-	-	2.5.1.18,5.3.99.2	ko:K04097	ko00480,ko00590,ko00980,ko00982,ko01100,ko05204,map00480,map00590,map00980,map00982,map01100,map05204	-	R02266,R03522,R07002,R07003,R07004,R07023,R07024,R07025,R07026,R07069,R07070,R07083,R07084,R07091,R07092,R07093,R07094,R07100,R07113,R07116,R08280,R09409	RC00004,RC00069,RC00672,RC00840,RC00948,RC01704,RC01705,RC01706,RC01758,RC01759,RC01765,RC01767,RC01769,RC02243,RC02527,RC02939,RC02940,RC02942,RC02943,RC02944	ko00000,ko00001,ko01000	-	-	-	GST_C_3,GST_N	Uncharacterized protein	Clytia hemisphaerica	252671	-	4	1	tr|A0A7M5WWC5|A0A7M5WWC5_9CNID Uncharacterized protein OS=Clytia hemisphaerica OX=252671 PE=4 SV=1	221	174	1.83e-43	+	78.733	33.0317	54.2986
orthogroup	Tur_r2.0_p0007.1.g3636.t1	6087.XP_002162176.1	1.55e-29	126	KOG1695@1|root,KOG1695@2759|Eukaryota,3A82T@33154|Opisthokonta,3BTBM@33208|Metazoa	33154|Opisthokonta	O	Glutathione S-transferase, C-terminal domain	-	-	2.5.1.18,5.3.99.2	ko:K04097	ko00480,ko00590,ko00980,ko00982,ko01100,ko05204,map00480,map00590,map00980,map00982,map01100,map05204	-	R02266,R03522,R07002,R07003,R07004,R07023,R07024,R07025,R07026,R07069,R07070,R07083,R07084,R07091,R07092,R07093,R07094,R07100,R07113,R07116,R08280,R09409	RC00004,RC00069,RC00672,RC00840,RC00948,RC01704,RC01705,RC01706,RC01758,RC01759,RC01765,RC01767,RC01769,RC02243,RC02527,RC02939,RC02940,RC02942,RC02943,RC02944	ko00000,ko00001,ko01000	-	-	-	GST_C_3,GST_N	Uncharacterized protein	Clytia hemisphaerica	252671	-	4	1	tr|A0A7M5WWC5|A0A7M5WWC5_9CNID Uncharacterized protein OS=Clytia hemisphaerica OX=252671 PE=4 SV=1	222	174	5.57e-28	+	78.3784	27.9279	43.2432
unassigned	Tur_r2.0_p0007.1.g3639.t1	45351.EDO49566	9.83e-31	127	COG2233@1|root,KOG1292@2759|Eukaryota,39CFN@33154|Opisthokonta,3BCH2@33208|Metazoa	33208|Metazoa	F	sodium-dependent L-ascorbate transmembrane transporter activity	SLC23A2	GO:0003674,GO:0005215,GO:0005342,GO:0005343,GO:0005402,GO:0005575,GO:0005622,GO:0005623,GO:0005737,GO:0005886,GO:0005887,GO:0005903,GO:0005975,GO:0005996,GO:0006082,GO:0006139,GO:0006725,GO:0006732,GO:0006766,GO:0006767,GO:0006807,GO:0006810,GO:0006811,GO:0006812,GO:0006814,GO:0006820,GO:0006950,GO:0006979,GO:0007275,GO:0007399,GO:0007417,GO:0007420,GO:0008150,GO:0008152,GO:0008324,GO:0008509,GO:…	-	ko:K14611	-	-	-	-	ko00000,ko02000	2.A.40.6	-	-	Xan_ur_permease	Uncharacterized protein (Fragment)	Capitella teleta	283909	CAPTEDRAFT_107736	4	1	tr|R7TI23|R7TI23_CAPTE Uncharacterized protein (Fragment) OS=Capitella teleta OX=283909 GN=CAPTEDRAFT_107736 PE=4 SV=1	181	423	9.58e-33	+	233.702	32.0442	45.3039
orthogroup	Tur_r2.0_p0007.1.g3641.t1	45351.EDO43651	1.54e-85	299	COG2233@1|root,KOG1292@2759|Eukaryota,39CFN@33154|Opisthokonta,3BCH2@33208|Metazoa	33208|Metazoa	F	sodium-dependent L-ascorbate transmembrane transporter activity	SLC23A2	GO:0003674,GO:0005215,GO:0005342,GO:0005343,GO:0005402,GO:0005575,GO:0005622,GO:0005623,GO:0005737,GO:0005886,GO:0005887,GO:0005903,GO:0005975,GO:0005996,GO:0006082,GO:0006139,GO:0006725,GO:0006732,GO:0006766,GO:0006767,GO:0006807,GO:0006810,GO:0006811,GO:0006812,GO:0006814,GO:0006820,GO:0006950,GO:0006979,GO:0007275,GO:0007399,GO:0007417,GO:0007420,GO:0008150,GO:0008152,GO:0008324,GO:0008509,GO:…	-	ko:K14611	-	-	-	-	ko00000,ko02000	2.A.40.6	-	-	Xan_ur_permease	Uncharacterized protein	Clytia hemisphaerica	252671	-	3	1	tr|A0A7M6DKK4|A0A7M6DKK4_9CNID Uncharacterized protein OS=Clytia hemisphaerica OX=252671 PE=3 SV=1	456	557	5.19e-95	+	122.149	33.7719	47.3684
orthogroup	Tur_r2.0_p0007.1.g3656.t1	7029.ACYPI002104-PA	4.61e-33	138	28JAF@1|root,2QRPA@2759|Eukaryota	2759|Eukaryota	S	structural constituent of cell wall	-	-	-	-	-	-	-	-	-	-	-	-	DDE_1,HTH_psq	DDE-1 domain-containing protein	Clytia hemisphaerica	252671	-	4	1	tr|A0A7M6DNK7|A0A7M6DNK7_9CNID DDE-1 domain-containing protein OS=Clytia hemisphaerica OX=252671 PE=4 SV=1	268	651	5.38e-44	+	242.91	41.4179	60.4478
unassigned	Tur_r2.0_p0007.1.g3661.t1	No_hits	#	#	#	#	#	#	#	#	#	#	#	#	#	#	#	#	#	#	#	THAP-type domain-containing protein	Clytia hemisphaerica	252671	-	4	1	tr|A0A7M5XEY7|A0A7M5XEY7_9CNID THAP-type domain-containing protein OS=Clytia hemisphaerica OX=252671 PE=4 SV=1	196	263	4.33e-35	+	134.184	34.1837	47.9592
unassigned	Tur_r2.0_p0007.1.g3669.t1	No_hits	#	#	#	#	#	#	#	#	#	#	#	#	#	#	#	#	#	#	#	No_hits	#	#	#	#	#	No_hits	#	#	#	#	#	#	#
orthogroup	Tur_r2.0_p0007.1.g3672.t1	No_hits	#	#	#	#	#	#	#	#	#	#	#	#	#	#	#	#	#	#	#	Uncharacterized protein (Fragment)	Paramuricea clavata	317549	PACLA_6A066793	4	1	tr|A0A7D9HJG9|A0A7D9HJG9_PARCT Uncharacterized protein (Fragment) OS=Paramuricea clavata OX=317549 GN=PACLA_6A066793 PE=4 SV=1	264	175	6.64e-38	+	66.2879	26.8939	42.803
unassigned	Tur_r2.0_p0007.1.g3693.t1	69319.XP_008545418.1	3.44e-10	71	2DV71@1|root,2S6MR@2759|Eukaryota,3A6VT@33154|Opisthokonta,3BTVP@33208|Metazoa,3D9NB@33213|Bilateria,420FD@6656|Arthropoda,3SQK4@50557|Insecta	33208|Metazoa	-	-	-	-	-	-	-	-	-	-	-	-	-	-	-	Uncharacterized protein	Flavobacteriaceae bacterium	1871037	CMB97_00015	4	1	tr|A0A2D6S863|A0A2D6S863_9FLAO Uncharacterized protein OS=Flavobacteriaceae bacterium OX=1871037 GN=CMB97_00015 PE=4 SV=1	352	801	3.87e-18	+	227.557	22.7273	32.1023
orthogroup	Tur_r2.0_p0007.1.g3726.t1	10224.XP_006822890.1	1.28e-07	62	28TCR@1|root,2R035@2759|Eukaryota,39TI0@33154|Opisthokonta,3BAFE@33208|Metazoa,3D17K@33213|Bilateria	33208|Metazoa	-	-	KIAA1586	-	-	-	-	-	-	-	-	-	-	-	DUF4371,Dimer_Tnp_hAT	Uncharacterized protein	Capitella teleta	283909	-	4	1	tr|X1ZY99|X1ZY99_CAPTE Uncharacterized protein OS=Capitella teleta OX=283909 PE=4 SV=1	258	607	1.5e-14	+	235.271	26.3566	40.3101
orthogroup	Tur_r2.0_p0007.1.g3728.t1	27923.ML20763a-PA	0	1107	COG2319@1|root,KOG3602@2759|Eukaryota,38BD6@33154|Opisthokonta,3BAND@33208|Metazoa	33208|Metazoa	S	telomerase activity	-	-	-	ko:K11127	-	-	-	-	ko00000,ko03032	-	-	-	DUF4062,NACHT,WD40	Uncharacterized protein	Clytia hemisphaerica	252671	-	4	1	tr|A0A7M5XE46|A0A7M5XE46_9CNID Uncharacterized protein OS=Clytia hemisphaerica OX=252671 PE=4 SV=1	1487	1540	0	+	103.564	41.5602	61.1298
orthogroup	Tur_r2.0_p0007.1.g3731.t1	No_hits	#	#	#	#	#	#	#	#	#	#	#	#	#	#	#	#	#	#	#	No_hits	#	#	#	#	#	No_hits	#	#	#	#	#	#	#
unassigned	Tur_r2.0_p0007.1.g3764.t1	6087.XP_004210900.1	1.44e-28	115	COG5599@1|root,KOG4228@2759|Eukaryota,38C1K@33154|Opisthokonta,3BA83@33208|Metazoa	33208|Metazoa	T	Protein tyrosine phosphatase, receptor type	-	-	3.1.3.48	ko:K05695,ko:K06777,ko:K19599	ko04514,ko04520,ko04630,ko04910,ko04931,map04514,map04520,map04630,map04910,map04931	-	-	-	ko00000,ko00001,ko01000,ko01009,ko04516	-	-	-	I-set,Y_phosphatase,fn3	receptor-type tyrosine-protein phosphatase delta-like	Hydra vulgaris	6087	LOC101241026	4	1	tr|A0A8B7DYM9|A0A8B7DYM9_HYDVU receptor-type tyrosine-protein phosphatase delta-like OS=Hydra vulgaris OX=6087 GN=LOC101241026 PE=4 SV=1	72	223	1.25e-30	+	309.722	79.1667	87.5
unassigned	Tur_r2.0_p0007.1.g3770.t1	8010.XP_010883148.1	1.14e-05	54	COG0517@1|root,KOG1764@2759|Eukaryota,38BHA@33154|Opisthokonta,3BFEH@33208|Metazoa,3CTZC@33213|Bilateria,485D2@7711|Chordata,4976I@7742|Vertebrata,49UVR@7898|Actinopterygii	33208|Metazoa	C	Protein kinase, AMP-activated, gamma 2 non-catalytic subunit	PRKAG2	GO:0000166,GO:0001932,GO:0001933,GO:0001934,GO:0003674,GO:0003824,GO:0004672,GO:0004674,GO:0004679,GO:0004857,GO:0004860,GO:0004862,GO:0005488,GO:0005515,GO:0005524,GO:0005575,GO:0005622,GO:0005623,GO:0005634,GO:0005654,GO:0005737,GO:0005829,GO:0005975,GO:0005976,GO:0005977,GO:0006073,GO:0006091,GO:0006109,GO:0006110,GO:0006112,GO:0006139,GO:0006140,GO:0006163,GO:0006164,GO:0006464,GO:0006468,GO:…	-	ko:K07200,ko:K20346	ko04068,ko04152,ko04211,ko04213,ko04371,ko04530,ko04710,ko04714,ko04910,ko04920,ko04921,ko04922,ko04931,ko04932,ko05410,map04068,map04152,map04211,map04213,map04371,map04530,map04710,map04714,map04910,map04920,map04921,map04922,map04931,map04932,map05410	-	-	-	ko00000,ko00001,ko02000,ko04131	9.B.188	-	-	CBS	Uncharacterized protein	Clytia hemisphaerica	252671	-	4	1	tr|A0A7M5WVT9|A0A7M5WVT9_9CNID Uncharacterized protein OS=Clytia hemisphaerica OX=252671 PE=4 SV=1	175	446	7.06e-15	+	254.857	32	44.5714
unassigned	Tur_r2.0_p0007.1.g3781.t1	No_hits	#	#	#	#	#	#	#	#	#	#	#	#	#	#	#	#	#	#	#	No_hits	#	#	#	#	#	No_hits	#	#	#	#	#	#	#
orthogroup	Tur_r2.0_p0007.1.g3794.t1	45351.EDO48836	1.95e-24	108	2E24P@1|root,2S9D9@2759|Eukaryota,3A6X8@33154|Opisthokonta,3BYHR@33208|Metazoa	33208|Metazoa	-	-	-	-	-	-	-	-	-	-	-	-	-	-	RVT_1	Uncharacterized protein	Clytia hemisphaerica	252671	-	4	1	tr|A0A7M5UJG4|A0A7M5UJG4_9CNID Uncharacterized protein OS=Clytia hemisphaerica OX=252671 PE=4 SV=1	150	456	6.06e-38	+	304	46.6667	56.6667
unassigned	Tur_r2.0_p0007.1.g3817.t1	6087.XP_002163988.1	5.26e-214	677	COG0367@1|root,KOG0571@2759|Eukaryota,38H99@33154|Opisthokonta,3BECT@33208|Metazoa	33208|Metazoa	E	L-asparagine biosynthetic process	ASNS	GO:0001101,GO:0001889,GO:0003674,GO:0003824,GO:0004066,GO:0005488,GO:0005515,GO:0005575,GO:0005622,GO:0005623,GO:0005737,GO:0005829,GO:0006082,GO:0006520,GO:0006528,GO:0006529,GO:0006807,GO:0006950,GO:0006984,GO:0006986,GO:0007154,GO:0007165,GO:0007275,GO:0007346,GO:0008150,GO:0008152,GO:0008652,GO:0009058,GO:0009066,GO:0009067,GO:0009267,GO:0009314,GO:0009416,GO:0009605,GO:0009612,GO:0009628,GO:…	6.3.5.4	ko:K01953	ko00250,ko01100,ko01110,map00250,map01100,map01110	-	R00578	RC00010	ko00000,ko00001,ko01000,ko01002	-	-	-	Asn_synthase,GATase_7	Asparagine synthetase [glutamine-hydrolyzing]	Hydra vulgaris	6087	ASNS	2	1	tr|T2MH82|T2MH82_HYDVU Asparagine synthetase [glutamine-hydrolyzing] OS=Hydra vulgaris OX=6087 GN=ASNS PE=2 SV=1	556	553	1.38e-233	+	99.4604	57.554	72.6619
unassigned	Tur_r2.0_p0007.1.g3820.t1	10224.XP_006815839.1	4.63e-23	115	KOG3637@1|root,KOG3637@2759|Eukaryota,38CFX@33154|Opisthokonta,3B96W@33208|Metazoa,3CVH7@33213|Bilateria	33208|Metazoa	W	integrin-mediated signaling pathway	ina-1	GO:0000003,GO:0000902,GO:0000904,GO:0001667,GO:0001764,GO:0001891,GO:0001894,GO:0002009,GO:0002119,GO:0002164,GO:0002165,GO:0003002,GO:0003006,GO:0003008,GO:0003674,GO:0004888,GO:0005488,GO:0005515,GO:0005575,GO:0005623,GO:0005886,GO:0005887,GO:0005912,GO:0005924,GO:0005925,GO:0006928,GO:0006935,GO:0006996,GO:0007010,GO:0007015,GO:0007154,GO:0007155,GO:0007157,GO:0007165,GO:0007275,GO:0007389,GO:…	-	ko:K06485,ko:K06583	ko04151,ko04510,ko04512,ko04514,ko04640,ko04810,ko05145,ko05165,ko05200,ko05222,ko05410,ko05412,ko05414,map04151,map04510,map04512,map04514,map04640,map04810,map05145,map05165,map05200,map05222,map05410,map05412,map05414	-	-	-	ko00000,ko00001,ko04090,ko04147,ko04516	-	-	-	FG-GAP,Integrin_alpha,Integrin_alpha2	integrin alpha-8-like	Hydra vulgaris	6087	LOC100206667	4	1	tr|A0A8B7D6L6|A0A8B7D6L6_HYDVU integrin alpha-8-like OS=Hydra vulgaris OX=6087 GN=LOC100206667 PE=4 SV=1	714	990	7.91e-80	+	138.655	26.6106	44.8179
orthogroup	Tur_r2.0_p0007.1.g3821.t1	10224.XP_006816668.1	2.09e-20	107	COG2940@1|root,KOG1084@2759|Eukaryota,3AD7F@33154|Opisthokonta,3BW1P@33208|Metazoa,3DD07@33213|Bilateria	33208|Metazoa	K	DNA binding	-	-	2.3.2.26	ko:K22371	-	-	-	-	ko00000,ko01000,ko04121	-	-	-	HECT	Uncharacterized protein	Clytia hemisphaerica	252671	-	4	1	tr|A0A7M5UUV6|A0A7M5UUV6_9CNID Uncharacterized protein OS=Clytia hemisphaerica OX=252671 PE=4 SV=1	707	730	1.24e-97	+	103.253	24.4696	34.3706
unassigned	Tur_r2.0_p0007.1.g3849.t1	No_hits	#	#	#	#	#	#	#	#	#	#	#	#	#	#	#	#	#	#	#	No_hits	#	#	#	#	#	No_hits	#	#	#	#	#	#	#
orthogroup	Tur_r2.0_p0007.1.g3857.t1	48698.ENSPFOP00000025697	1.27e-26	124	29XPG@1|root,2RXSA@2759|Eukaryota,3A0Q8@33154|Opisthokonta,3BQ14@33208|Metazoa,3D6U2@33213|Bilateria,48J3H@7711|Chordata,49FSG@7742|Vertebrata,4A6HP@7898|Actinopterygii	33208|Metazoa	S	Si ch73-30l9.1	-	-	-	-	-	-	-	-	-	-	-	-	DDE_Tnp_IS1595,HECT	Uncharacterized protein	Stylophora pistillata	50429	AWC38_SpisGene11474	4	1	tr|A0A2B4RZQ2|A0A2B4RZQ2_STYPI Uncharacterized protein OS=Stylophora pistillata OX=50429 GN=AWC38_SpisGene11474 PE=4 SV=1	453	641	1.97e-50	+	141.501	31.1258	46.5784
orthogroup	Tur_r2.0_p0007.1.g3866.t1	7668.SPU_003399-tr	5.35e-05	53	2AENI@1|root,2RYW1@2759|Eukaryota,39ZI9@33154|Opisthokonta,3BE6W@33208|Metazoa,3D71Y@33213|Bilateria	33208|Metazoa	-	-	-	-	-	-	-	-	-	-	-	-	-	-	-	#	#	#	#	#	#	#	#	#	#	#	#	#	#
unassigned	Tur_r2.0_p0007.1.g3875.t1	6087.XP_002164125.2	1.49e-123	407	COG2132@1|root,KOG1263@2759|Eukaryota,39UM9@33154|Opisthokonta,3BCQ7@33208|Metazoa	33208|Metazoa	Q	iron assimilation by reduction and transport	-	-	-	-	-	-	-	-	-	-	-	-	Cu-oxidase,Cu-oxidase_2,Cu-oxidase_3	Uncharacterized protein	Clytia hemisphaerica	252671	-	4	1	tr|A0A7M5UW47|A0A7M5UW47_9CNID Uncharacterized protein OS=Clytia hemisphaerica OX=252671 PE=4 SV=1	408	513	2.33e-130	+	125.735	47.0588	65.9314
orthogroup	Tur_r2.0_p0850.1.g3877.t1	No_hits	#	#	#	#	#	#	#	#	#	#	#	#	#	#	#	#	#	#	#	Uncharacterized protein	Clytia hemisphaerica	252671	-	4	1	tr|A0A7M5V9S0|A0A7M5V9S0_9CNID Uncharacterized protein OS=Clytia hemisphaerica OX=252671 PE=4 SV=1	1477	333	5.48e-83	+	22.5457	10.7651	13.2701
orthogroup	Tur_r2.0_p0850.1.g3882.t1	48698.ENSPFOP00000025619	5.65e-57	207	28N67@1|root,2QURF@2759|Eukaryota,39Z70@33154|Opisthokonta,3BNIP@33208|Metazoa,3E4WC@33213|Bilateria,48CHQ@7711|Chordata,49ADN@7742|Vertebrata,49Y1K@7898|Actinopterygii	33208|Metazoa	-	-	-	-	-	-	-	-	-	-	-	-	-	-	-	Uncharacterized protein	Paramuricea clavata	317549	PACLA_6A032955	4	1	tr|A0A6S7HT52|A0A6S7HT52_PARCT Uncharacterized protein OS=Paramuricea clavata OX=317549 GN=PACLA_6A032955 PE=4 SV=1	257	378	4.46e-80	+	147.082	49.0272	66.1479
orthogroup	Tur_r2.0_p0850.1.g3886.t1	27923.ML070819a-PA	5.25e-36	152	2E24P@1|root,2S9D9@2759|Eukaryota,3A6X8@33154|Opisthokonta,3BYHR@33208|Metazoa	33208|Metazoa	-	-	-	-	-	-	-	-	-	-	-	-	-	-	RVT_1	C2H2-type domain-containing protein	Clytia hemisphaerica	252671	-	4	1	tr|A0A7M5X860|A0A7M5X860_9CNID C2H2-type domain-containing protein OS=Clytia hemisphaerica OX=252671 PE=4 SV=1	415	1069	1.52e-56	+	257.59	28.1928	44.8193
orthogroup	Tur_r2.0_p0850.1.g3890.t1	No_hits	#	#	#	#	#	#	#	#	#	#	#	#	#	#	#	#	#	#	#	uncharacterized protein LOC100197272	Hydra vulgaris	6087	LOC100197272	4	1	tr|A0A8B7DI59|A0A8B7DI59_HYDVU uncharacterized protein LOC100197272 OS=Hydra vulgaris OX=6087 GN=LOC100197272 PE=4 SV=1	310	624	1.53e-11	+	201.29	17.7419	29.6774
orthogroup	Tur_r2.0_p1061.1.g3915.t1	48698.ENSPFOP00000031234	3.25e-10	71	29XPG@1|root,2RXSA@2759|Eukaryota,3A0Q8@33154|Opisthokonta,3BQ14@33208|Metazoa,3D6U2@33213|Bilateria	33208|Metazoa	-	-	-	-	-	-	-	-	-	-	-	-	-	-	DDE_Tnp_IS1595,HECT	Uncharacterized protein	Paramuricea clavata	317549	PACLA_6A065078	4	1	tr|A0A7D9JLY6|A0A7D9JLY6_PARCT Uncharacterized protein OS=Paramuricea clavata OX=317549 GN=PACLA_6A065078 PE=4 SV=1	346	296	4.87e-21	+	85.5491	21.6763	35.5491
orthogroup	Tur_r2.0_p1061.1.g3926.t1	No_hits	#	#	#	#	#	#	#	#	#	#	#	#	#	#	#	#	#	#	#	No_hits	#	#	#	#	#	No_hits	#	#	#	#	#	#	#
unassigned	Tur_r2.0_p0829.1.g3931.t1	6087.XP_002165273.2	4.68e-72	249	KOG2354@1|root,KOG2354@2759|Eukaryota,38C3W@33154|Opisthokonta,3BCNR@33208|Metazoa	33208|Metazoa	K	DNA-directed RNA polymerase III subunit	POLR3E	GO:0000428,GO:0003674,GO:0005488,GO:0005515,GO:0005575,GO:0005622,GO:0005623,GO:0005634,GO:0005654,GO:0005666,GO:0005737,GO:0005829,GO:0030880,GO:0031974,GO:0031981,GO:0032991,GO:0043226,GO:0043227,GO:0043229,GO:0043231,GO:0043233,GO:0044422,GO:0044424,GO:0044428,GO:0044444,GO:0044446,GO:0044451,GO:0044464,GO:0055029,GO:0061695,GO:0070013,GO:1902494,GO:1990234	-	ko:K14721	ko00230,ko00240,ko03020,ko04623,ko05169,map00230,map00240,map03020,map04623,map05169	M00181	R00435,R00441,R00442,R00443	RC02795	br01611,ko00000,ko00001,ko00002,ko03021	-	-	-	Sin_N	RPC5_C domain-containing protein	Clytia hemisphaerica	252671	-	4	1	tr|A0A7M5UJA6|A0A7M5UJA6_9CNID RPC5_C domain-containing protein OS=Clytia hemisphaerica OX=252671 PE=4 SV=1	223	838	1.65e-79	+	375.785	60.9865	74.8879
orthogroup	Tur_r2.0_p0829.1.g3933.t1	7668.SPU_005051-tr	0	1051	COG2801@1|root,KOG0017@2759|Eukaryota,39TC6@33154|Opisthokonta,3BICY@33208|Metazoa,3D3BQ@33213|Bilateria	33208|Metazoa	L	Pao retrotransposon peptidase	-	-	-	-	-	-	-	-	-	-	-	-	Asp_protease_2,DUF1758,DUF1759,Peptidase_A17,rve	RNA-directed DNA polymerase	Scylla olivacea	85551	-	4	1	tr|A0A0P4W1E2|A0A0P4W1E2_SCYOL RNA-directed DNA polymerase OS=Scylla olivacea OX=85551 PE=4 SV=1	1875	1773	0	+	94.56	34.3467	52.0533
orthogroup	Tur_r2.0_p0216.1.g3955.t1	No_hits	#	#	#	#	#	#	#	#	#	#	#	#	#	#	#	#	#	#	#	No_hits	#	#	#	#	#	No_hits	#	#	#	#	#	#	#
unassigned	Tur_r2.0_p0216.1.g3962.t1	31033.ENSTRUP00000007704	1.78e-06	62	28Q10@1|root,2QWPN@2759|Eukaryota,39UWB@33154|Opisthokonta,3BES9@33208|Metazoa,3CWID@33213|Bilateria,485KB@7711|Chordata,48ZXN@7742|Vertebrata,49TRP@7898|Actinopterygii	33208|Metazoa	T	factor receptor	NGFR	GO:0000902,GO:0000904,GO:0001540,GO:0001568,GO:0001932,GO:0001934,GO:0001936,GO:0001937,GO:0001942,GO:0001944,GO:0002009,GO:0002237,GO:0002376,GO:0003008,GO:0003254,GO:0003674,GO:0004888,GO:0005031,GO:0005035,GO:0005102,GO:0005126,GO:0005165,GO:0005167,GO:0005168,GO:0005488,GO:0005515,GO:0005516,GO:0005575,GO:0005576,GO:0005622,GO:0005623,GO:0005634,GO:0005635,GO:0005654,GO:0005737,GO:0005739,GO:…	-	ko:K02583	ko04010,ko04014,ko04015,ko04060,ko04151,ko04215,ko04722,ko05202,map04010,map04014,map04015,map04060,map04151,map04215,map04722,map05202	-	-	-	ko00000,ko00001,ko04050,ko04090	-	-	-	Death,TNFR_c6	#	#	#	#	#	#	#	#	#	#	#	#	#	#
unassigned	Tur_r2.0_p0216.1.g3964.t1	7460.GB51226-PA	7.57e-06	59	COG0515@1|root,KOG0197@2759|Eukaryota,39R08@33154|Opisthokonta,3BCVU@33208|Metazoa,3CSQR@33213|Bilateria,41X1Y@6656|Arthropoda,3SGRQ@50557|Insecta,46JIT@7399|Hymenoptera	33208|Metazoa	T	Tyrosine kinase, catalytic domain	CSK	GO:0000003,GO:0000166,GO:0001817,GO:0001818,GO:0001894,GO:0001932,GO:0001933,GO:0001934,GO:0002119,GO:0002164,GO:0002253,GO:0002376,GO:0002429,GO:0002682,GO:0002684,GO:0002694,GO:0002696,GO:0002757,GO:0002764,GO:0002768,GO:0003006,GO:0003674,GO:0003824,GO:0004672,GO:0004713,GO:0004715,GO:0005102,GO:0005488,GO:0005515,GO:0005524,GO:0005575,GO:0005622,GO:0005623,GO:0005737,GO:0005829,GO:0005886,GO:…	2.7.10.2	ko:K05728,ko:K08888	ko04722,ko05120,map04722,map05120	-	-	-	ko00000,ko00001,ko01000,ko01001,ko04147	-	-	-	Pkinase_Tyr,SH2,SH3_1	#	#	#	#	#	#	#	#	#	#	#	#	#	#
orthogroup	Tur_r2.0_p0216.1.g3965.t1	6087.XP_004208325.1	2.59e-21	110	KOG0169@1|root,KOG1264@2759|Eukaryota	2759|Eukaryota	Z	phosphatidylinositol phospholipase C activity	-	-	3.1.4.11	ko:K05857	ko00562,ko01100,ko04020,ko04070,ko04919,ko04933,map00562,map01100,map04020,map04070,map04919,map04933	M00130	R03332,R03435,R10952	RC00017,RC00425	ko00000,ko00001,ko00002,ko01000,ko04131	-	-	-	C2,PI-PLC-X,PI-PLC-Y,SH2	#	#	#	#	#	#	#	#	#	#	#	#	#	#
orthogroup	Tur_r2.0_p0216.1.g3967.t1	6087.XP_004208325.1	3.55e-23	116	KOG0169@1|root,KOG1264@2759|Eukaryota	2759|Eukaryota	Z	phosphatidylinositol phospholipase C activity	-	-	3.1.4.11	ko:K05857	ko00562,ko01100,ko04020,ko04070,ko04919,ko04933,map00562,map01100,map04020,map04070,map04919,map04933	M00130	R03332,R03435,R10952	RC00017,RC00425	ko00000,ko00001,ko00002,ko01000,ko04131	-	-	-	C2,PI-PLC-X,PI-PLC-Y,SH2	formin-like protein 20 isoform X4	Actinia tenebrosa	6105	LOC116295751	4	1	tr|A0A6P8I404|A0A6P8I404_ACTTE formin-like protein 20 isoform X4 OS=Actinia tenebrosa OX=6105 GN=LOC116295751 PE=4 SV=1	718	616	6.68e-17	+	85.7939	7.38162	10.0279
unassigned	Tur_r2.0_p0216.1.g3971.t1	No_hits	#	#	#	#	#	#	#	#	#	#	#	#	#	#	#	#	#	#	#	No_hits	#	#	#	#	#	No_hits	#	#	#	#	#	#	#
orthogroup	Tur_r2.0_p0216.1.g3989.t1	7739.XP_002596245.1	3.81e-49	184	COG0605@1|root,KOG0876@2759|Eukaryota,396RM@33154|Opisthokonta,3BAMQ@33208|Metazoa,3CWP6@33213|Bilateria,480ZY@7711|Chordata	33208|Metazoa	P	age-dependent response to reactive oxygen species	-	-	1.15.1.1	ko:K04564	ko04013,ko04068,ko04146,ko04211,ko04212,ko04213,ko05016,map04013,map04068,map04146,map04211,map04212,map04213,map05016	-	-	-	ko00000,ko00001,ko01000	-	-	-	Sod_Fe_C,Sod_Fe_N	Superoxide dismutase	Clytia hemisphaerica	252671	-	3	1	tr|A0A7M5U0J9|A0A7M5U0J9_9CNID Superoxide dismutase OS=Clytia hemisphaerica OX=252671 PE=3 SV=1	253	255	9.47e-86	+	100.791	45.8498	69.5652
orthogroup	Tur_r2.0_p0216.1.g4002.t1	6087.XP_002161981.1	5.97e-62	244	COG5199@1|root,KOG2046@2759|Eukaryota,39VUB@33154|Opisthokonta,3BGB2@33208|Metazoa	33208|Metazoa	Z	actin binding	TAGLN3	GO:0000122,GO:0000976,GO:0000977,GO:0000978,GO:0000987,GO:0001012,GO:0001067,GO:0003008,GO:0003012,GO:0003674,GO:0003676,GO:0003677,GO:0003690,GO:0003779,GO:0005488,GO:0005515,GO:0005575,GO:0005622,GO:0005623,GO:0005634,GO:0005737,GO:0005856,GO:0005865,GO:0006355,GO:0006357,GO:0006936,GO:0006939,GO:0007154,GO:0007165,GO:0007275,GO:0007399,GO:0007417,GO:0008092,GO:0008150,GO:0009719,GO:0009725,GO:…	-	ko:K20526	-	-	-	-	ko00000,ko04131	-	-	-	CH,Calponin	Core-binding (CB) domain-containing protein	Clytia hemisphaerica	252671	-	4	1	tr|A0A7M5VAT9|A0A7M5VAT9_9CNID Core-binding (CB) domain-containing protein OS=Clytia hemisphaerica OX=252671 PE=4 SV=1	1212	532	9.37e-87	+	43.8944	14.2739	21.0396
unassigned	Tur_r2.0_p0216.1.g4012.t1	6087.XP_004207460.1	3.93e-12	70	COG5069@1|root,KOG0517@2759|Eukaryota	2759|Eukaryota	Z	actin binding	-	-	-	-	-	-	-	-	-	-	-	-	CH	Uncharacterized protein	Clytia hemisphaerica	252671	-	4	1	tr|A0A7M5XC01|A0A7M5XC01_9CNID Uncharacterized protein OS=Clytia hemisphaerica OX=252671 PE=4 SV=1	102	2404	7.29e-13	+	2356.86	34.3137	44.1176
unassigned	Tur_r2.0_p0216.1.g4017.t1	7719.XP_009859870.1	5.18e-54	201	28N67@1|root,2QURF@2759|Eukaryota,39Z70@33154|Opisthokonta,3BNIP@33208|Metazoa,3DCC9@33213|Bilateria,48QID@7711|Chordata	33208|Metazoa	-	-	-	-	-	-	-	-	-	-	-	-	-	-	-	uncharacterized protein LOC116293554	Actinia tenebrosa	6105	LOC116293554	4	1	tr|A0A6P8HW43|A0A6P8HW43_ACTTE uncharacterized protein LOC116293554 OS=Actinia tenebrosa OX=6105 GN=LOC116293554 PE=4 SV=1	314	409	4.91e-133	+	130.255	57.6433	75.7962
orthogroup	Tur_r2.0_p0216.1.g4018.t1	5911.EAR91308	3.66e-10	72	28NQ8@1|root,2QVA3@2759|Eukaryota,3ZDQ4@5878|Ciliophora	5878|Ciliophora	S	Alpha-kinase family	-	-	-	-	-	-	-	-	-	-	-	-	Alpha_kinase	Transient receptor potential cation channel subfamily M member 6-like	Paramuricea clavata	317549	PACLA_6A006154	4	1	tr|A0A7D9HA92|A0A7D9HA92_PARCT Transient receptor potential cation channel subfamily M member 6-like OS=Paramuricea clavata OX=317549 GN=PACLA_6A006154 PE=4 SV=1	445	439	8.7e-94	+	98.6517	42.0225	58.2022
orthogroup	Tur_r2.0_p0216.1.g4027.t1	6087.XP_002166799.2	3.46e-69	238	COG1960@1|root,KOG0135@2759|Eukaryota,39M88@33154|Opisthokonta,3B9Y8@33208|Metazoa	33208|Metazoa	IQ	acyl-CoA oxidase activity	-	-	1.3.3.6	ko:K00232	ko00071,ko00592,ko01040,ko01100,ko01110,ko01212,ko03320,ko04024,ko04146,map00071,map00592,map01040,map01100,map01110,map01212,map03320,map04024,map04146	M00087,M00113	R01175,R01279,R03777,R03857,R03990,R04751,R04754,R07888,R07892,R07896,R07934,R07950	RC00052,RC00076	ko00000,ko00001,ko00002,ko01000	-	-	-	ACOX,Acyl-CoA_dh_1,Acyl-CoA_dh_M	putative acyl-coenzyme A oxidase 3.2, peroxisomal	Hydra vulgaris	6087	LOC100209158	4	1	tr|A0A8B6XRK2|A0A8B6XRK2_HYDVU putative acyl-coenzyme A oxidase 3.2, peroxisomal OS=Hydra vulgaris OX=6087 GN=LOC100209158 PE=4 SV=1	173	641	1.4e-70	+	370.52	61.8497	72.8324
orthogroup	Tur_r2.0_p0216.1.g4030.t1	7029.ACYPI068728-PA	1.34e-07	56	COG0507@1|root,KOG0987@2759|Eukaryota	2759|Eukaryota	L	G-quadruplex DNA unwinding	-	-	3.6.4.12	ko:K08585,ko:K15255	-	-	-	-	ko00000,ko01000,ko01002,ko03029,ko03032	-	-	-	Helitron_like_N,PIF1	#	#	#	#	#	#	#	#	#	#	#	#	#	#
orthogroup	Tur_r2.0_p0216.1.g4032.t1	10224.XP_006815518.1	2.32e-22	113	KOG4328@1|root,KOG4328@2759|Eukaryota,38E0S@33154|Opisthokonta,3BGHI@33208|Metazoa,3D2B4@33213|Bilateria	33208|Metazoa	S	regulation of DNA damage checkpoint	WDR76	GO:0003674,GO:0003676,GO:0003677,GO:0005488,GO:0005575,GO:0005622,GO:0005623,GO:0005634,GO:0008150,GO:0043226,GO:0043227,GO:0043229,GO:0043231,GO:0044424,GO:0044464,GO:0048583,GO:0050789,GO:0050794,GO:0051726,GO:0065007,GO:0080134,GO:0080135,GO:0097159,GO:1901363,GO:1901976,GO:2000001,GO:2001020	-	-	-	-	-	-	-	-	-	-	WD40	Zinc finger 862-like	Paramuricea clavata	317549	PACLA_6A062147	4	1	tr|A0A6S7J1D1|A0A6S7J1D1_PARCT Zinc finger 862-like OS=Paramuricea clavata OX=317549 GN=PACLA_6A062147 PE=4 SV=1	785	568	5.82e-68	+	72.3567	22.0382	31.5924
orthogroup	Tur_r2.0_p0216.1.g4040.t1	No_hits	#	#	#	#	#	#	#	#	#	#	#	#	#	#	#	#	#	#	#	Uncharacterized protein	Clytia hemisphaerica	252671	-	4	1	tr|A0A7M5X0M5|A0A7M5X0M5_9CNID Uncharacterized protein OS=Clytia hemisphaerica OX=252671 PE=4 SV=1	497	589	1.12e-26	+	118.511	23.1388	38.0282
orthogroup	Tur_r2.0_p0472.1.g4070.t1	6087.XP_002170009.2	1.57e-94	354	2E0UB@1|root,2RW48@2759|Eukaryota,39ISU@33154|Opisthokonta,3C59P@33208|Metazoa	33208|Metazoa	-	-	-	-	-	-	-	-	-	-	-	-	-	-	-	SWIM-type domain-containing protein	Clytia hemisphaerica	252671	-	4	1	tr|A0A7M5XM29|A0A7M5XM29_9CNID SWIM-type domain-containing protein OS=Clytia hemisphaerica OX=252671 PE=4 SV=1	1961	1305	1.04e-151	+	66.5477	18.562	27.7409
orthogroup	Tur_r2.0_p0472.1.g4076.t1	No_hits	#	#	#	#	#	#	#	#	#	#	#	#	#	#	#	#	#	#	#	No_hits	#	#	#	#	#	No_hits	#	#	#	#	#	#	#
orthogroup	Tur_r2.0_p0472.1.g4088.t1	6087.XP_002166575.2	2.53e-32	140	KOG1388@1|root,KOG1388@2759|Eukaryota,38HYA@33154|Opisthokonta,3BIC4@33208|Metazoa	33208|Metazoa	TV	platelet-activating factor acetyltransferase activity	PAFAH1B2	GO:0000003,GO:0001650,GO:0001775,GO:0002252,GO:0002263,GO:0002274,GO:0002275,GO:0002283,GO:0002366,GO:0002376,GO:0002443,GO:0002444,GO:0002446,GO:0003674,GO:0003824,GO:0004620,GO:0004623,GO:0005488,GO:0005515,GO:0005575,GO:0005576,GO:0005622,GO:0005623,GO:0005634,GO:0005730,GO:0005737,GO:0005829,GO:0005886,GO:0006629,GO:0006810,GO:0006887,GO:0006955,GO:0007275,GO:0007276,GO:0007283,GO:0007399,GO:…	3.1.1.47	ko:K16795	ko00565,ko01100,map00565,map01100	-	R04452	RC00037,RC00094	ko00000,ko00001,ko01000	-	-	-	Lipase_GDSL_2	Uncharacterized protein	Clytia hemisphaerica	252671	-	4	1	tr|A0A7M5X8E0|A0A7M5X8E0_9CNID Uncharacterized protein OS=Clytia hemisphaerica OX=252671 PE=4 SV=1	402	426	1.94e-23	+	105.97	34.5771	44.2786
unassigned	Tur_r2.0_p0472.1.g4093.t1	No_hits	#	#	#	#	#	#	#	#	#	#	#	#	#	#	#	#	#	#	#	No_hits	#	#	#	#	#	No_hits	#	#	#	#	#	#	#
orthogroup	Tur_r2.0_p0633.1.g4120.t1	No_hits	#	#	#	#	#	#	#	#	#	#	#	#	#	#	#	#	#	#	#	#	#	#	#	#	#	#	#	#	#	#	#	#	#
orthogroup	Tur_r2.0_p0633.1.g4121.t1	No_hits	#	#	#	#	#	#	#	#	#	#	#	#	#	#	#	#	#	#	#	No_hits	#	#	#	#	#	No_hits	#	#	#	#	#	#	#
orthogroup	Tur_r2.0_p0633.1.g4122.t1	No_hits	#	#	#	#	#	#	#	#	#	#	#	#	#	#	#	#	#	#	#	No_hits	#	#	#	#	#	No_hits	#	#	#	#	#	#	#
orthogroup	Tur_r2.0_p0633.1.g4127.t1	No_hits	#	#	#	#	#	#	#	#	#	#	#	#	#	#	#	#	#	#	#	#	#	#	#	#	#	#	#	#	#	#	#	#	#
orthogroup	Tur_r2.0_p0633.1.g4128.t1	No_hits	#	#	#	#	#	#	#	#	#	#	#	#	#	#	#	#	#	#	#	No_hits	#	#	#	#	#	No_hits	#	#	#	#	#	#	#
orthogroup	Tur_r2.0_p0633.1.g4134.t1	No_hits	#	#	#	#	#	#	#	#	#	#	#	#	#	#	#	#	#	#	#	No_hits	#	#	#	#	#	No_hits	#	#	#	#	#	#	#
orthogroup	Tur_r2.0_p0633.1.g4135.t1	No_hits	#	#	#	#	#	#	#	#	#	#	#	#	#	#	#	#	#	#	#	No_hits	#	#	#	#	#	No_hits	#	#	#	#	#	#	#
orthogroup	Tur_r2.0_p0633.1.g4148.t1	45351.EDO34411	2.47e-79	289	2ED36@1|root,2SITK@2759|Eukaryota,39IIK@33154|Opisthokonta,3C3PY@33208|Metazoa	33208|Metazoa	-	-	-	-	-	-	-	-	-	-	-	-	-	-	-	CXC domain-containing protein	Paramuricea clavata	317549	PACLA_6A057312	4	1	tr|A0A7D9L9X0|A0A7D9L9X0_PARCT CXC domain-containing protein OS=Paramuricea clavata OX=317549 GN=PACLA_6A057312 PE=4 SV=1	677	1027	1.47e-100	+	151.699	35.0074	51.6987
orthogroup	Tur_r2.0_p0633.1.g4162.t1	No_hits	#	#	#	#	#	#	#	#	#	#	#	#	#	#	#	#	#	#	#	Uncharacterized protein	Clytia hemisphaerica	252671	-	4	1	tr|A0A7M5XHU2|A0A7M5XHU2_9CNID Uncharacterized protein OS=Clytia hemisphaerica OX=252671 PE=4 SV=1	468	563	1.84e-90	+	120.299	42.9487	59.8291
orthogroup	Tur_r2.0_p1371.1.g4169.t1	No_hits	#	#	#	#	#	#	#	#	#	#	#	#	#	#	#	#	#	#	#	Uncharacterized protein	Mytilus coruscus	42192	MCOR_21763	4	1	tr|A0A6J8BS11|A0A6J8BS11_MYTCO Uncharacterized protein OS=Mytilus coruscus OX=42192 GN=MCOR_21763 PE=4 SV=1	141	171	1.69e-35	+	121.277	48.9362	68.0851
orthogroup	Tur_r2.0_p1371.1.g4171.t1	No_hits	#	#	#	#	#	#	#	#	#	#	#	#	#	#	#	#	#	#	#	No_hits	#	#	#	#	#	No_hits	#	#	#	#	#	#	#
unassigned	Tur_r2.0_p0684.1.g4178.t1	No_hits	#	#	#	#	#	#	#	#	#	#	#	#	#	#	#	#	#	#	#	No_hits	#	#	#	#	#	No_hits	#	#	#	#	#	#	#
orthogroup	Tur_r2.0_p0684.1.g4212.t1	No_hits	#	#	#	#	#	#	#	#	#	#	#	#	#	#	#	#	#	#	#	No_hits	#	#	#	#	#	No_hits	#	#	#	#	#	#	#
orthogroup	Tur_r2.0_p0684.1.g4229.t1	No_hits	#	#	#	#	#	#	#	#	#	#	#	#	#	#	#	#	#	#	#	Uncharacterized protein	Mytilus galloprovincialis	29158	MGAL_10B062029	4	1	tr|A0A8B6ETJ3|A0A8B6ETJ3_MYTGA Uncharacterized protein OS=Mytilus galloprovincialis OX=29158 GN=MGAL_10B062029 PE=4 SV=1	266	323	2.15e-78	+	121.429	46.9925	68.4211
orthogroup	Tur_r2.0_p0319.1.g4250.t1	No_hits	#	#	#	#	#	#	#	#	#	#	#	#	#	#	#	#	#	#	#	No_hits	#	#	#	#	#	No_hits	#	#	#	#	#	#	#
orthogroup	Tur_r2.0_p0319.1.g4253.t1	No_hits	#	#	#	#	#	#	#	#	#	#	#	#	#	#	#	#	#	#	#	No_hits	#	#	#	#	#	No_hits	#	#	#	#	#	#	#
unassigned	Tur_r2.0_p0319.1.g4254.t1	No_hits	#	#	#	#	#	#	#	#	#	#	#	#	#	#	#	#	#	#	#	No_hits	#	#	#	#	#	No_hits	#	#	#	#	#	#	#
orthogroup	Tur_r2.0_p0319.1.g4255.t1	No_hits	#	#	#	#	#	#	#	#	#	#	#	#	#	#	#	#	#	#	#	No_hits	#	#	#	#	#	No_hits	#	#	#	#	#	#	#
orthogroup	Tur_r2.0_p0319.1.g4258.t1	400682.PAC_15723978	2.5e-62	245	2CYJV@1|root,2S4UE@2759|Eukaryota,3A98U@33154|Opisthokonta,3BV10@33208|Metazoa	33208|Metazoa	-	-	-	-	-	-	-	-	-	-	-	-	-	-	Phage_integrase	uncharacterized protein LOC111120498	Crassostrea virginica	6565	LOC111120498	4	1	tr|A0A8B8CM75|A0A8B8CM75_CRAVI uncharacterized protein LOC111120498 OS=Crassostrea virginica OX=6565 GN=LOC111120498 PE=4 SV=1	1085	1399	1.83e-92	+	128.94	29.2166	49.9539
unassigned	Tur_r2.0_p0319.1.g4272.t1	6087.XP_004210534.1	4.14e-08	61	COG1404@1|root,KOG3525@2759|Eukaryota,38C1N@33154|Opisthokonta,3B9FW@33208|Metazoa	33208|Metazoa	O	positive regulation of smooth muscle cell-matrix adhesion	-	-	3.4.21.93	ko:K01359,ko:K08654	-	-	-	-	ko00000,ko01000,ko01002,ko03110	-	-	-	Furin-like_2,GF_recep_IV,P_proprotein,Peptidase_S8,S8_pro-domain	#	#	#	#	#	#	#	#	#	#	#	#	#	#
unassigned	Tur_r2.0_p0319.1.g4274.t1	7739.XP_002604894.1	6.25e-32	138	28XKR@1|root,2R4E0@2759|Eukaryota,39TX3@33154|Opisthokonta,3BKT1@33208|Metazoa,3D3E1@33213|Bilateria,48JDM@7711|Chordata	33208|Metazoa	-	-	-	-	-	-	-	-	-	-	-	-	-	-	-	CXC domain-containing protein	Clytia hemisphaerica	252671	-	3	1	tr|A0A7M5X2P1|A0A7M5X2P1_9CNID CXC domain-containing protein OS=Clytia hemisphaerica OX=252671 PE=3 SV=1	349	295	5.76e-46	+	84.5272	23.2092	33.5244
orthogroup	Tur_r2.0_p0319.1.g4277.t1	6087.XP_002168576.2	1.16e-13	76	COG2096@1|root,2QS64@2759|Eukaryota,399ET@33154|Opisthokonta,3BDEZ@33208|Metazoa	33208|Metazoa	S	cob(I)yrinic acid a,c-diamide adenosyltransferase activity	-	-	2.5.1.17	ko:K00798	ko00860,ko01100,map00860,map01100	M00122	R01492,R05220,R07268	RC00533	ko00000,ko00001,ko00002,ko01000	-	-	-	Cob_adeno_trans	Corrinoid adenosyltransferase	Hydra vulgaris	6087	MMAB	2	1	tr|T2M7P1|T2M7P1_HYDVU Corrinoid adenosyltransferase OS=Hydra vulgaris OX=6087 GN=MMAB PE=2 SV=1	141	221	4.66e-14	+	156.738	26.2411	31.2057
unassigned	Tur_r2.0_p0319.1.g4305.t1	No_hits	#	#	#	#	#	#	#	#	#	#	#	#	#	#	#	#	#	#	#	No_hits	#	#	#	#	#	No_hits	#	#	#	#	#	#	#
unassigned	Tur_r2.0_p0319.1.g4312.t1	No_hits	#	#	#	#	#	#	#	#	#	#	#	#	#	#	#	#	#	#	#	No_hits	#	#	#	#	#	No_hits	#	#	#	#	#	#	#
orthogroup	Tur_r2.0_p0319.1.g4322.t1	No_hits	#	#	#	#	#	#	#	#	#	#	#	#	#	#	#	#	#	#	#	Uncharacterized protein	Mytilus galloprovincialis	29158	MGAL_10B061715	4	1	tr|A0A8B6FTX9|A0A8B6FTX9_MYTGA Uncharacterized protein OS=Mytilus galloprovincialis OX=29158 GN=MGAL_10B061715 PE=4 SV=1	121	122	2.58e-24	+	100.826	40.4959	59.5041
orthogroup	Tur_r2.0_p0063.1.g4339.t1	6087.XP_002164046.1	4.15e-32	147	COG2340@1|root,KOG3017@2759|Eukaryota,3A626@33154|Opisthokonta,3BGGC@33208|Metazoa	33208|Metazoa	S	positive regulation of epithelial to mesenchymal transition	-	-	-	-	-	-	-	-	-	-	-	-	CAP	Uncharacterized protein	Clytia hemisphaerica	252671	-	4	1	tr|A0A7M5UPI7|A0A7M5UPI7_9CNID Uncharacterized protein OS=Clytia hemisphaerica OX=252671 PE=4 SV=1	1638	1238	1.7e-69	+	75.58	12.3321	19.4139
unassigned	Tur_r2.0_p0063.1.g4355.t1	No_hits	#	#	#	#	#	#	#	#	#	#	#	#	#	#	#	#	#	#	#	No_hits	#	#	#	#	#	No_hits	#	#	#	#	#	#	#
orthogroup	Tur_r2.0_p0063.1.g4356.t1	45351.EDO48558	2.64e-54	216	2E3PW@1|root,2SAQV@2759|Eukaryota,3A9YK@33154|Opisthokonta,3BU80@33208|Metazoa	33208|Metazoa	-	-	-	-	-	-	-	-	-	-	-	-	-	-	HECT	HECT domain-containing protein	Clytia hemisphaerica	252671	-	4	1	tr|A0A7M5UM95|A0A7M5UM95_9CNID HECT domain-containing protein OS=Clytia hemisphaerica OX=252671 PE=4 SV=1	770	451	1.64e-94	+	58.5714	22.4675	34.2857
unassigned	Tur_r2.0_p0063.1.g4363.t1	45351.EDO42141	3.21e-06	51	2C9J7@1|root,2SDDQ@2759|Eukaryota,3ACT0@33154|Opisthokonta,3BVFF@33208|Metazoa	33208|Metazoa	-	-	-	-	-	-	-	-	-	-	-	-	-	-	-	#	#	#	#	#	#	#	#	#	#	#	#	#	#
unassigned	Tur_r2.0_p0063.1.g4382.t1	6087.XP_002157741.1	7.48e-59	231	KOG3714@1|root,KOG3714@2759|Eukaryota,39V2U@33154|Opisthokonta,3BIEC@33208|Metazoa	33208|Metazoa	O	glutamic-type peptidase activity	ASTL	GO:0000003,GO:0001775,GO:0003674,GO:0003824,GO:0004175,GO:0004222,GO:0005575,GO:0005622,GO:0005623,GO:0005737,GO:0005886,GO:0006508,GO:0006807,GO:0007155,GO:0007338,GO:0007343,GO:0008150,GO:0008152,GO:0008233,GO:0008237,GO:0009566,GO:0009893,GO:0009987,GO:0010468,GO:0010604,GO:0010628,GO:0010954,GO:0012505,GO:0016020,GO:0016787,GO:0019222,GO:0019538,GO:0019953,GO:0022414,GO:0022610,GO:0030133,GO:…	3.4.24.66,3.4.24.67	ko:K08778,ko:K18542,ko:K18543	-	-	-	-	ko00000,ko01000,ko01002	-	-	-	Astacin,CUB	Metalloendopeptidase	Clytia hemisphaerica	252671	-	4	1	tr|A0A7M5WXA0|A0A7M5WXA0_9CNID Metalloendopeptidase OS=Clytia hemisphaerica OX=252671 PE=4 SV=1	870	260	1.1e-67	+	29.8851	14.2529	17.5862
orthogroup	Tur_r2.0_p0063.1.g4391.t1	No_hits	#	#	#	#	#	#	#	#	#	#	#	#	#	#	#	#	#	#	#	No_hits	#	#	#	#	#	No_hits	#	#	#	#	#	#	#
orthogroup	Tur_r2.0_p0063.1.g4414.t1	No_hits	#	#	#	#	#	#	#	#	#	#	#	#	#	#	#	#	#	#	#	No_hits	#	#	#	#	#	No_hits	#	#	#	#	#	#	#
orthogroup	Tur_r2.0_p0063.1.g4416.t1	45351.EDO48836	4.19e-73	254	2E24P@1|root,2S9D9@2759|Eukaryota,3A6X8@33154|Opisthokonta,3BYHR@33208|Metazoa	33208|Metazoa	-	-	-	-	-	-	-	-	-	-	-	-	-	-	RVT_1	Uncharacterized protein	Clytia hemisphaerica	252671	-	4	1	tr|A0A7M5WUJ6|A0A7M5WUJ6_9CNID Uncharacterized protein OS=Clytia hemisphaerica OX=252671 PE=4 SV=1	255	294	3.16e-91	+	115.294	51.3725	67.451
orthogroup	Tur_r2.0_p0063.1.g4420.t1	No_hits	#	#	#	#	#	#	#	#	#	#	#	#	#	#	#	#	#	#	#	No_hits	#	#	#	#	#	No_hits	#	#	#	#	#	#	#
orthogroup	Tur_r2.0_p0063.1.g4422.t1	No_hits	#	#	#	#	#	#	#	#	#	#	#	#	#	#	#	#	#	#	#	No_hits	#	#	#	#	#	No_hits	#	#	#	#	#	#	#
orthogroup	Tur_r2.0_p0063.1.g4432.t1	400682.PAC_15719315	8.72e-41	164	KOG3105@1|root,KOG3105@2759|Eukaryota,39NJJ@33154|Opisthokonta,3BR7T@33208|Metazoa	2759|Eukaryota	BD	DDE superfamily endonuclease	-	-	-	-	-	-	-	-	-	-	-	-	DDE_1	Uncharacterized protein	Stylophora pistillata	50429	AWC38_SpisGene18630	4	1	tr|A0A2B4RIP2|A0A2B4RIP2_STYPI Uncharacterized protein OS=Stylophora pistillata OX=50429 GN=AWC38_SpisGene18630 PE=4 SV=1	344	629	5.4e-59	+	182.849	31.3953	45.6395
orthogroup	Tur_r2.0_p0063.1.g4464.t1	No_hits	#	#	#	#	#	#	#	#	#	#	#	#	#	#	#	#	#	#	#	No_hits	#	#	#	#	#	No_hits	#	#	#	#	#	#	#
unassigned	Tur_r2.0_p0063.1.g4473.t1	No_hits	#	#	#	#	#	#	#	#	#	#	#	#	#	#	#	#	#	#	#	No_hits	#	#	#	#	#	No_hits	#	#	#	#	#	#	#
unassigned	Tur_r2.0_p0063.1.g4480.t1	No_hits	#	#	#	#	#	#	#	#	#	#	#	#	#	#	#	#	#	#	#	No_hits	#	#	#	#	#	No_hits	#	#	#	#	#	#	#
orthogroup	Tur_r2.0_p0725.1.g4508.t1	No_hits	#	#	#	#	#	#	#	#	#	#	#	#	#	#	#	#	#	#	#	No_hits	#	#	#	#	#	No_hits	#	#	#	#	#	#	#
orthogroup	Tur_r2.0_p0725.1.g4511.t1	7029.ACYPI55587-PA	2.06e-09	68	2E5JB@1|root,2SCCI@2759|Eukaryota,3AD73@33154|Opisthokonta,3BVI4@33208|Metazoa,3DCBT@33213|Bilateria,421UE@6656|Arthropoda	33208|Metazoa	K	DNA binding	-	GO:0001098,GO:0001099,GO:0003674,GO:0003700,GO:0003712,GO:0003713,GO:0005488,GO:0005515,GO:0005575,GO:0005622,GO:0005623,GO:0005634,GO:0006355,GO:0008150,GO:0009889,GO:0009891,GO:0009893,GO:0010468,GO:0010556,GO:0010557,GO:0010604,GO:0019219,GO:0019222,GO:0031323,GO:0031325,GO:0031326,GO:0031328,GO:0043226,GO:0043227,GO:0043229,GO:0043231,GO:0044424,GO:0044464,GO:0045935,GO:0048518,GO:0048522,GO:…	-	-	-	-	-	-	-	-	-	-	BESS,MADF_DNA_bdg	Transcription factor Adf-1-like isoform X2	Paramuricea clavata	317549	PACLA_6A046852	4	1	tr|A0A7D9EUI4|A0A7D9EUI4_PARCT Transcription factor Adf-1-like isoform X2 OS=Paramuricea clavata OX=317549 GN=PACLA_6A046852 PE=4 SV=1	328	308	4.16e-47	+	93.9024	31.4024	47.2561
orthogroup	Tur_r2.0_p0725.1.g4527.t1	No_hits	#	#	#	#	#	#	#	#	#	#	#	#	#	#	#	#	#	#	#	No_hits	#	#	#	#	#	No_hits	#	#	#	#	#	#	#
orthogroup	Tur_r2.0_p0604.1.g4546.t1	7668.SPU_026939-tr	1.08e-37	162	COG0507@1|root,KOG0987@2759|Eukaryota,39RYU@33154|Opisthokonta,3BK87@33208|Metazoa,3D4JP@33213|Bilateria	33208|Metazoa	L	Belongs to the helicase family	-	-	3.6.4.12	ko:K15255	-	-	-	-	ko00000,ko01000,ko03029,ko03032	-	-	-	Helitron_like_N,Herpes_Helicase,Herpes_teg_N,PIF1	ATP-dependent DNA helicase	Actinia tenebrosa	6105	LOC116306975	3	1	tr|A0A6P8IZK2|A0A6P8IZK2_ACTTE ATP-dependent DNA helicase OS=Actinia tenebrosa OX=6105 GN=LOC116306975 PE=3 SV=1	662	547	2.35e-71	+	82.6284	20.0906	29.4562
orthogroup	Tur_r2.0_p0604.1.g4560.t1	No_hits	#	#	#	#	#	#	#	#	#	#	#	#	#	#	#	#	#	#	#	No_hits	#	#	#	#	#	No_hits	#	#	#	#	#	#	#
orthogroup	Tur_r2.0_p0604.1.g4568.t1	7668.SPU_004779-tr	3.6e-43	181	COG0695@1|root,COG1249@1|root,KOG1752@2759|Eukaryota,KOG4716@2759|Eukaryota	2759|Eukaryota	C	thioredoxin-disulfide reductase activity	-	-	-	ko:K03676	-	-	-	-	ko00000,ko03110	-	-	-	Glutaredoxin	Zinc finger 862-like	Paramuricea clavata	317549	PACLA_6A062147	4	1	tr|A0A6S7J1D1|A0A6S7J1D1_PARCT Zinc finger 862-like OS=Paramuricea clavata OX=317549 GN=PACLA_6A062147 PE=4 SV=1	800	568	2.92e-72	+	71	21.875	36
orthogroup	Tur_r2.0_p0604.1.g4582.t1	No_hits	#	#	#	#	#	#	#	#	#	#	#	#	#	#	#	#	#	#	#	No_hits	#	#	#	#	#	No_hits	#	#	#	#	#	#	#
orthogroup	Tur_r2.0_p0604.1.g4583.t1	No_hits	#	#	#	#	#	#	#	#	#	#	#	#	#	#	#	#	#	#	#	No_hits	#	#	#	#	#	No_hits	#	#	#	#	#	#	#
orthogroup	Tur_r2.0_p0224.1.g4606.t1	7668.SPU_018280-tr	1.16e-09	67	COG2801@1|root,KOG0017@2759|Eukaryota,39ZQV@33154|Opisthokonta,3BIZ8@33208|Metazoa,3D69X@33213|Bilateria	33208|Metazoa	L	protein heterodimerization activity	-	-	-	-	-	-	-	-	-	-	-	-	Phage_integrase,RVT_1,RVT_3,zf-CCHC	CCHC-type domain-containing protein	Mytilus galloprovincialis	29158	MGAL_10B016775	4	1	tr|A0A8B6HM95|A0A8B6HM95_MYTGA CCHC-type domain-containing protein OS=Mytilus galloprovincialis OX=29158 GN=MGAL_10B016775 PE=4 SV=1	227	244	9.69e-28	+	107.489	32.5991	49.7797
orthogroup	Tur_r2.0_p0224.1.g4607.t1	No_hits	#	#	#	#	#	#	#	#	#	#	#	#	#	#	#	#	#	#	#	No_hits	#	#	#	#	#	No_hits	#	#	#	#	#	#	#
unassigned	Tur_r2.0_p0224.1.g4614.t1	45351.EDO45216	2.52e-15	89	KOG3614@1|root,KOG3614@2759|Eukaryota,38Y9N@33154|Opisthokonta,3BVR3@33208|Metazoa	33208|Metazoa	PT	Alpha-kinase family	-	-	-	-	-	-	-	-	-	-	-	-	Alpha_kinase	Alpha-type protein kinase domain-containing protein	Clytia hemisphaerica	252671	-	4	1	tr|A0A7M5TWE5|A0A7M5TWE5_9CNID Alpha-type protein kinase domain-containing protein OS=Clytia hemisphaerica OX=252671 PE=4 SV=1	491	453	7.24e-112	+	92.2607	43.3809	58.4521
unassigned	Tur_r2.0_p0224.1.g4618.t1	45351.EDO44643	3.23e-19	100	2CHSS@1|root,2TCMS@2759|Eukaryota,3AB97@33154|Opisthokonta	45351.EDO44643|-	S	Sterile alpha motif.	-	-	-	-	-	-	-	-	-	-	-	-	-	uncharacterized protein LOC105849096	Hydra vulgaris	6087	LOC105849096	4	1	tr|A0A8B7E2P8|A0A8B7E2P8_HYDVU uncharacterized protein LOC105849096 OS=Hydra vulgaris OX=6087 GN=LOC105849096 PE=4 SV=1	390	455	4.47e-47	+	116.667	33.3333	56.6667
orthogroup	Tur_r2.0_p0224.1.g4620.t1	6087.XP_002156733.2	2.33e-37	163	COG5599@1|root,KOG4228@2759|Eukaryota	2759|Eukaryota	T	protein tyrosine phosphatase activity	-	-	-	-	-	-	-	-	-	-	-	-	Y_phosphatase,fn3	Protein-tyrosine-phosphatase	Clytia hemisphaerica	252671	-	4	1	tr|A0A7M5UYL8|A0A7M5UYL8_9CNID Protein-tyrosine-phosphatase OS=Clytia hemisphaerica OX=252671 PE=4 SV=1	964	1628	7.16e-51	+	168.88	23.444	39.9378
orthogroup	Tur_r2.0_p0224.1.g4622.t1	7668.SPU_005749-tr	7.01e-53	196	29RJ7@1|root,2RXBE@2759|Eukaryota,39V4K@33154|Opisthokonta,3BJZ7@33208|Metazoa,3D3HW@33213|Bilateria	33208|Metazoa	S	Helix-turn-helix of DDE superfamily endonuclease	-	-	-	-	-	-	-	-	-	-	-	-	DDE_Tnp_4,HTH_Tnp_4,THAP	Uncharacterized protein	Mytilus galloprovincialis	29158	MGAL_10B037658	4	1	tr|A0A8B6HLA7|A0A8B6HLA7_MYTGA Uncharacterized protein OS=Mytilus galloprovincialis OX=29158 GN=MGAL_10B037658 PE=4 SV=1	274	319	1.33e-58	+	116.423	34.3066	41.9708
orthogroup	Tur_r2.0_p0224.1.g4626.t1	6087.XP_004206447.1	3.14e-65	256	KOG4193@1|root,KOG4193@2759|Eukaryota,38BU2@33154|Opisthokonta,3BJP4@33208|Metazoa	33208|Metazoa	T	G-protein coupled receptor activity	-	-	-	-	-	-	-	-	-	-	-	-	7tm_2,GPS	uncharacterized protein LOC100198789	Hydra vulgaris	6087	LOC100198789	4	1	tr|A0A8B7DEP7|A0A8B7DEP7_HYDVU uncharacterized protein LOC100198789 OS=Hydra vulgaris OX=6087 GN=LOC100198789 PE=4 SV=1	1288	1457	3.75e-67	+	113.121	15.8385	26.087
orthogroup	Tur_r2.0_p0224.1.g4630.t1	45351.EDO35261	1.43e-65	233	2E24P@1|root,2S9D9@2759|Eukaryota,3A6X8@33154|Opisthokonta,3BYHR@33208|Metazoa	33208|Metazoa	-	-	-	-	-	-	-	-	-	-	-	-	-	-	RVT_1	Sulfatase-modifying factor 1	Paramuricea clavata	317549	PACLA_6A068189	3	1	tr|A0A6S7HKN4|A0A6S7HKN4_PARCT Sulfatase-modifying factor 1 OS=Paramuricea clavata OX=317549 GN=PACLA_6A068189 PE=3 SV=1	288	829	1.07e-97	+	287.847	49.6528	70.1389
orthogroup	Tur_r2.0_p0224.1.g4631.t1	45351.EDO48836	2.76e-65	231	2E24P@1|root,2S9D9@2759|Eukaryota,3A6X8@33154|Opisthokonta,3BYHR@33208|Metazoa	33208|Metazoa	-	-	-	-	-	-	-	-	-	-	-	-	-	-	RVT_1	C2H2-type domain-containing protein	Clytia hemisphaerica	252671	-	4	1	tr|A0A7M5X860|A0A7M5X860_9CNID C2H2-type domain-containing protein OS=Clytia hemisphaerica OX=252671 PE=4 SV=1	265	1069	1.02e-96	+	403.396	57.3585	75.0943
orthogroup	Tur_r2.0_p0224.1.g4649.t1	400682.PAC_15723978	8.23e-57	228	2CYJV@1|root,2S4UE@2759|Eukaryota,3A98U@33154|Opisthokonta,3BV10@33208|Metazoa	33208|Metazoa	-	-	-	-	-	-	-	-	-	-	-	-	-	-	Phage_integrase	uncharacterized protein LOC111120498	Crassostrea virginica	6565	LOC111120498	4	1	tr|A0A8B8CM75|A0A8B8CM75_CRAVI uncharacterized protein LOC111120498 OS=Crassostrea virginica OX=6565 GN=LOC111120498 PE=4 SV=1	1254	1399	6.46e-104	+	111.563	27.512	45.933
orthogroup	Tur_r2.0_p0224.1.g4653.t1	7070.TC005078-PA	1.13e-66	239	2CNB3@1|root,2QUY7@2759|Eukaryota,39V11@33154|Opisthokonta,3BJZU@33208|Metazoa,3D4BC@33213|Bilateria,41YQ2@6656|Arthropoda,3SMWP@50557|Insecta	33208|Metazoa	-	-	-	-	-	-	-	-	-	-	-	-	-	-	-	Uncharacterized protein	Clytia hemisphaerica	252671	-	4	1	tr|A0A7M5TXY9|A0A7M5TXY9_9CNID Uncharacterized protein OS=Clytia hemisphaerica OX=252671 PE=4 SV=1	345	387	1.13e-139	+	112.174	55.0725	73.6232
orthogroup	Tur_r2.0_p0224.1.g4654.t1	48698.ENSPFOP00000025697	9.01e-45	177	29XPG@1|root,2RXSA@2759|Eukaryota,3A0Q8@33154|Opisthokonta,3BQ14@33208|Metazoa,3D6U2@33213|Bilateria,48J3H@7711|Chordata,49FSG@7742|Vertebrata,4A6HP@7898|Actinopterygii	33208|Metazoa	S	Si ch73-30l9.1	-	-	-	-	-	-	-	-	-	-	-	-	DDE_Tnp_IS1595,HECT	Uncharacterized protein	Stylophora pistillata	50429	AWC38_SpisGene11474	4	1	tr|A0A2B4RZQ2|A0A2B4RZQ2_STYPI Uncharacterized protein OS=Stylophora pistillata OX=50429 GN=AWC38_SpisGene11474 PE=4 SV=1	389	641	6.46e-75	+	164.781	35.7326	51.928
orthogroup	Tur_r2.0_p0224.1.g4655.t1	No_hits	#	#	#	#	#	#	#	#	#	#	#	#	#	#	#	#	#	#	#	No_hits	#	#	#	#	#	No_hits	#	#	#	#	#	#	#
orthogroup	Tur_r2.0_p0224.1.g4656.t1	No_hits	#	#	#	#	#	#	#	#	#	#	#	#	#	#	#	#	#	#	#	No_hits	#	#	#	#	#	No_hits	#	#	#	#	#	#	#
orthogroup	Tur_r2.0_p0224.1.g4660.t1	No_hits	#	#	#	#	#	#	#	#	#	#	#	#	#	#	#	#	#	#	#	No_hits	#	#	#	#	#	No_hits	#	#	#	#	#	#	#
unassigned	Tur_r2.0_p0224.1.g4664.t1	400682.PAC_15703564	8.13e-05	51	28PQB@1|root,2QWCK@2759|Eukaryota,38GZA@33154|Opisthokonta,3BHV7@33208|Metazoa	33208|Metazoa	S	response to biotic stimulus	PRRT1	GO:0005575,GO:0016020	-	-	-	-	-	-	-	-	-	-	CD225	#	#	#	#	#	#	#	#	#	#	#	#	#	#
orthogroup	Tur_r2.0_p0905.1.g4676.t1	7739.XP_002603208.1	1.54e-28	130	KOG3645@1|root,KOG3645@2759|Eukaryota,38DW9@33154|Opisthokonta,3BGRM@33208|Metazoa,3CRRD@33213|Bilateria,48224@7711|Chordata	33208|Metazoa	T	acetylcholine-gated cation-selective channel activity	nAChRa5	-	-	ko:K05312	-	-	-	-	ko00000,ko04040	1.A.9.1	-	-	Neur_chan_LBD,Neur_chan_memb	Uncharacterized protein	Clytia hemisphaerica	252671	-	3	1	tr|A0A7M5VH05|A0A7M5VH05_9CNID Uncharacterized protein OS=Clytia hemisphaerica OX=252671 PE=3 SV=1	474	451	5.29e-59	+	95.1477	28.0591	45.1477
orthogroup	Tur_r2.0_p0905.1.g4687.t1	391587.KAOT1_03332	5.68e-19	100	2EEG2@1|root,3389X@2|Bacteria	2|Bacteria	-	-	-	-	-	-	-	-	-	-	-	-	-	-	-	Endotoxin_N domain-containing protein	Alphaproteobacteria bacterium	1913988	E6G97_25490	3	1	tr|A0A537KS41|A0A537KS41_9PROT Endotoxin_N domain-containing protein OS=Alphaproteobacteria bacterium OX=1913988 GN=E6G97_25490 PE=3 SV=1	412	283	5.11e-31	+	68.6893	17.9612	26.4563
orthogroup	Tur_r2.0_p0905.1.g4694.t1	7668.SPU_004772-tr	4.55e-213	734	COG0507@1|root,KOG0987@2759|Eukaryota,39RYU@33154|Opisthokonta,3BK87@33208|Metazoa,3D4JP@33213|Bilateria	33208|Metazoa	L	Belongs to the helicase family	-	-	3.6.4.12	ko:K15255	-	-	-	-	ko00000,ko01000,ko03029,ko03032	-	-	-	Helitron_like_N,Herpes_Helicase,Herpes_teg_N,PIF1	ATP-dependent DNA helicase	Clytia hemisphaerica	252671	-	3	1	tr|A0A7M5U8C0|A0A7M5U8C0_9CNID ATP-dependent DNA helicase OS=Clytia hemisphaerica OX=252671 PE=3 SV=1	2171	2255	0	+	103.869	40.8107	55.6426
orthogroup	Tur_r2.0_p1248.1.g4703.t1	6087.XP_002159980.2	5.32e-41	171	KOG3714@1|root,KOG3714@2759|Eukaryota,3A0FD@33154|Opisthokonta,3BPMC@33208|Metazoa	33208|Metazoa	O	Astacin (Peptidase family M12A)	-	-	3.4.21.7	ko:K01315	ko04080,ko04610,ko05150,ko05164,map04080,map04610,map05150,map05164	-	-	-	ko00000,ko00001,ko01000,ko01002,ko04147,ko04516	-	-	-	Astacin,Kringle,ShK	Metalloendopeptidase	Podocoryna carnea	6096	PMP1	2	1	tr|O62558|O62558_PODCA Metalloendopeptidase OS=Podocoryna carnea OX=6096 GN=PMP1 PE=2 SV=1	607	290	7.15e-46	+	47.7759	14.4975	18.7809
orthogroup	Tur_r2.0_p1248.1.g4712.t1	No_hits	#	#	#	#	#	#	#	#	#	#	#	#	#	#	#	#	#	#	#	Uncharacterized protein	Mytilus galloprovincialis	29158	MGAL_10B067403	4	1	tr|A0A8B6BQ97|A0A8B6BQ97_MYTGA Uncharacterized protein OS=Mytilus galloprovincialis OX=29158 GN=MGAL_10B067403 PE=4 SV=1	424	443	2.43e-39	+	104.481	25	32.5472
orthogroup	Tur_r2.0_p1082.1.g4723.t1	59196.RICGR_0420	6.01e-35	155	COG0666@1|root,COG1672@1|root,COG0666@2|Bacteria,COG1672@2|Bacteria,1QVBB@1224|Proteobacteria,1T2B2@1236|Gammaproteobacteria,1JGFI@118969|Legionellales	2|Bacteria	S	Annotation was generated automatically without manual curation	anK3	-	-	-	-	-	-	-	-	-	-	-	Ank_2,Ank_3,Ank_4,Ank_5,NB-ARC,SUFU,TPR_12	uncharacterized protein LOC112459356	Temnothorax curvispinosus	300111	LOC112459356	4	1	tr|A0A6J1QEN6|A0A6J1QEN6_9HYME uncharacterized protein LOC112459356 OS=Temnothorax curvispinosus OX=300111 GN=LOC112459356 PE=4 SV=1	961	1848	2.66e-35	+	192.3	12.3829	20.8117
unassigned	Tur_r2.0_p1082.1.g4725.t1	400682.PAC_15722809	7.42e-24	106	KOG4585@1|root,KOG4585@2759|Eukaryota,3AJKR@33154|Opisthokonta,3BZRM@33208|Metazoa	33208|Metazoa	L	DDE superfamily endonuclease	-	-	-	-	-	-	-	-	-	-	-	-	DDE_Tnp_4	DDE Tnp4 domain-containing protein	Paramuricea clavata	317549	PACLA_6A002532	3	1	tr|A0A7D9DF29|A0A7D9DF29_PARCT DDE Tnp4 domain-containing protein OS=Paramuricea clavata OX=317549 GN=PACLA_6A002532 PE=3 SV=1	160	391	3.29e-29	+	244.375	43.125	55.625
orthogroup	Tur_r2.0_p1082.1.g4735.t1	6087.XP_002158213.2	7.46e-298	988	KOG3604@1|root,KOG3604@2759|Eukaryota,38FMN@33154|Opisthokonta,3BBNX@33208|Metazoa	33208|Metazoa	Z	Pecanex protein (C-terminus)	-	-	-	-	-	-	-	-	-	-	-	-	Pecanex_C	Pecanex-like protein	Clytia hemisphaerica	252671	-	3	1	tr|A0A7M5X2F1|A0A7M5X2F1_9CNID Pecanex-like protein OS=Clytia hemisphaerica OX=252671 PE=3 SV=1	2081	1861	0	+	89.4282	29.3128	37.9625
unassigned	Tur_r2.0_p0260.1.g4740.t1	No_hits	#	#	#	#	#	#	#	#	#	#	#	#	#	#	#	#	#	#	#	No_hits	#	#	#	#	#	No_hits	#	#	#	#	#	#	#
unassigned	Tur_r2.0_p0260.1.g4741.t1	No_hits	#	#	#	#	#	#	#	#	#	#	#	#	#	#	#	#	#	#	#	No_hits	#	#	#	#	#	No_hits	#	#	#	#	#	#	#
orthogroup	Tur_r2.0_p0260.1.g4756.t1	No_hits	#	#	#	#	#	#	#	#	#	#	#	#	#	#	#	#	#	#	#	No_hits	#	#	#	#	#	No_hits	#	#	#	#	#	#	#
orthogroup	Tur_r2.0_p0260.1.g4768.t1	45351.EDO48836	3.75e-35	143	2E24P@1|root,2S9D9@2759|Eukaryota,3A6X8@33154|Opisthokonta,3BYHR@33208|Metazoa	33208|Metazoa	-	-	-	-	-	-	-	-	-	-	-	-	-	-	RVT_1	C2H2-type domain-containing protein	Clytia hemisphaerica	252671	-	4	1	tr|A0A7M5X860|A0A7M5X860_9CNID C2H2-type domain-containing protein OS=Clytia hemisphaerica OX=252671 PE=4 SV=1	245	1069	5.35e-54	+	436.327	39.1837	52.2449
unassigned	Tur_r2.0_p0260.1.g4776.t1	No_hits	#	#	#	#	#	#	#	#	#	#	#	#	#	#	#	#	#	#	#	No_hits	#	#	#	#	#	No_hits	#	#	#	#	#	#	#
orthogroup	Tur_r2.0_p0260.1.g4777.t1	No_hits	#	#	#	#	#	#	#	#	#	#	#	#	#	#	#	#	#	#	#	No_hits	#	#	#	#	#	No_hits	#	#	#	#	#	#	#
unassigned	Tur_r2.0_p0260.1.g4778.t1	7668.SPU_022728-tr	9.59e-48	184	29QV0@1|root,2RX9E@2759|Eukaryota,39YJ4@33154|Opisthokonta,3BIE9@33208|Metazoa,3D8SA@33213|Bilateria	33208|Metazoa	S	Transposase protein	-	-	-	-	-	-	-	-	-	-	-	-	THAP,Tnp_P_element	Uncharacterized protein	Clytia hemisphaerica	252671	-	4	1	tr|A0A7M5XKE0|A0A7M5XKE0_9CNID Uncharacterized protein OS=Clytia hemisphaerica OX=252671 PE=4 SV=1	336	892	1.04e-90	+	265.476	55.3571	74.1071
orthogroup	Tur_r2.0_p0260.1.g4784.t1	6500.XP_005089822.1	7.61e-05	53	2D0QI@1|root,2SEZZ@2759|Eukaryota,3ACSY@33154|Opisthokonta,3BVMI@33208|Metazoa	33208|Metazoa	S	Myb/SANT-like DNA-binding domain	-	-	-	-	-	-	-	-	-	-	-	-	Myb_DNA-bind_5	uncharacterized protein LOC111123711	Crassostrea virginica	6565	LOC111123711	4	1	tr|A0A8B8D541|A0A8B8D541_CRAVI uncharacterized protein LOC111123711 OS=Crassostrea virginica OX=6565 GN=LOC111123711 PE=4 SV=1	230	248	1.6e-22	+	107.826	24.3478	31.7391
unassigned	Tur_r2.0_p0260.1.g4790.t1	No_hits	#	#	#	#	#	#	#	#	#	#	#	#	#	#	#	#	#	#	#	No_hits	#	#	#	#	#	No_hits	#	#	#	#	#	#	#
unassigned	Tur_r2.0_p0260.1.g4791.t1	No_hits	#	#	#	#	#	#	#	#	#	#	#	#	#	#	#	#	#	#	#	No_hits	#	#	#	#	#	No_hits	#	#	#	#	#	#	#
orthogroup	Tur_r2.0_p0260.1.g4792.t1	7668.SPU_004772-tr	5.32e-208	716	COG0507@1|root,KOG0987@2759|Eukaryota,39RYU@33154|Opisthokonta,3BK87@33208|Metazoa,3D4JP@33213|Bilateria	33208|Metazoa	L	Belongs to the helicase family	-	-	3.6.4.12	ko:K15255	-	-	-	-	ko00000,ko01000,ko03029,ko03032	-	-	-	Helitron_like_N,Herpes_Helicase,Herpes_teg_N,PIF1	ATP-dependent DNA helicase	Clytia hemisphaerica	252671	-	3	1	tr|A0A7M5U8C0|A0A7M5U8C0_9CNID ATP-dependent DNA helicase OS=Clytia hemisphaerica OX=252671 PE=3 SV=1	2052	2255	0	+	109.893	45.7602	62.6706
unassigned	Tur_r2.0_p0260.1.g4798.t1	No_hits	#	#	#	#	#	#	#	#	#	#	#	#	#	#	#	#	#	#	#	Transcription factor Adf-1-like	Paramuricea clavata	317549	PACLA_6A013545	4	1	tr|A0A6S7GLW1|A0A6S7GLW1_PARCT Transcription factor Adf-1-like OS=Paramuricea clavata OX=317549 GN=PACLA_6A013545 PE=4 SV=1	313	345	9.12e-25	+	110.224	26.5176	41.2141
unassigned	Tur_r2.0_p0260.1.g4802.t1	No_hits	#	#	#	#	#	#	#	#	#	#	#	#	#	#	#	#	#	#	#	No_hits	#	#	#	#	#	No_hits	#	#	#	#	#	#	#
unassigned	Tur_r2.0_p0260.1.g4803.t1	45351.EDO35029	8.5e-12	76	KOG4219@1|root,KOG4219@2759|Eukaryota,39NGR@33154|Opisthokonta	33154|Opisthokonta	T	7 transmembrane receptor (rhodopsin family)	-	-	-	-	-	-	-	-	-	-	-	-	7tm_1	substance-K receptor-like	Hydra vulgaris	6087	LOC105845629	4	1	tr|A0A8B7DMK4|A0A8B7DMK4_HYDVU substance-K receptor-like OS=Hydra vulgaris OX=6087 GN=LOC105845629 PE=4 SV=1	357	338	5.57e-32	+	94.6779	23.5294	44.2577
orthogroup	Tur_r2.0_p0260.1.g4806.t1	No_hits	#	#	#	#	#	#	#	#	#	#	#	#	#	#	#	#	#	#	#	No_hits	#	#	#	#	#	No_hits	#	#	#	#	#	#	#
unassigned	Tur_r2.0_p0260.1.g4820.t1	185453.XP_006834039.1	7.42e-20	99	KOG4564@1|root,KOG4564@2759|Eukaryota,39SE0@33154|Opisthokonta,3BFI5@33208|Metazoa,3CWRG@33213|Bilateria,484VJ@7711|Chordata,493XX@7742|Vertebrata,3J96E@40674|Mammalia,34Y6F@311790|Afrotheria	33208|Metazoa	M	Nicotinamide N-methyltransferase	NNMT	GO:0003674,GO:0003824,GO:0005575,GO:0005622,GO:0005623,GO:0005737,GO:0005829,GO:0006139,GO:0006725,GO:0006732,GO:0006733,GO:0006753,GO:0006793,GO:0006796,GO:0006807,GO:0008112,GO:0008150,GO:0008152,GO:0008168,GO:0008170,GO:0008757,GO:0009058,GO:0009108,GO:0009117,GO:0009165,GO:0009435,GO:0009987,GO:0016740,GO:0016741,GO:0018130,GO:0019359,GO:0019362,GO:0019363,GO:0019438,GO:0019637,GO:0019674,GO:…	2.1.1.1,2.1.1.49,2.1.1.96	ko:K00541,ko:K00562	ko00380,ko00450,ko00760,ko01100,map00380,map00450,map00760,map01100	-	R01269,R02174,R02910,R09370	RC00003,RC00060,RC00484,RC02501	ko00000,ko00001,ko01000,ko03036	-	-	-	NNMT_PNMT_TEMT	Uncharacterized protein	Monodelphis domestica	13616	NNMT	3	3	tr|F6SV98|F6SV98_MONDO Uncharacterized protein OS=Monodelphis domestica OX=13616 GN=NNMT PE=3 SV=3	264	260	6.85e-21	+	98.4848	27.2727	45.8333
orthogroup	Tur_r2.0_p0260.1.g4824.t1	No_hits	#	#	#	#	#	#	#	#	#	#	#	#	#	#	#	#	#	#	#	Uncharacterized protein	Clytia hemisphaerica	252671	-	4	1	tr|A0A7M5V171|A0A7M5V171_9CNID Uncharacterized protein OS=Clytia hemisphaerica OX=252671 PE=4 SV=1	171	349	1.11e-31	+	204.094	42.1053	52.0468
unassigned	Tur_r2.0_p0085.1.g4856.t1	No_hits	#	#	#	#	#	#	#	#	#	#	#	#	#	#	#	#	#	#	#	No_hits	#	#	#	#	#	No_hits	#	#	#	#	#	#	#
unassigned	Tur_r2.0_p0085.1.g4857.t1	No_hits	#	#	#	#	#	#	#	#	#	#	#	#	#	#	#	#	#	#	#	#	#	#	#	#	#	#	#	#	#	#	#	#	#
unassigned	Tur_r2.0_p0085.1.g4866.t1	No_hits	#	#	#	#	#	#	#	#	#	#	#	#	#	#	#	#	#	#	#	No_hits	#	#	#	#	#	No_hits	#	#	#	#	#	#	#
orthogroup	Tur_r2.0_p0085.1.g4868.t1	No_hits	#	#	#	#	#	#	#	#	#	#	#	#	#	#	#	#	#	#	#	No_hits	#	#	#	#	#	No_hits	#	#	#	#	#	#	#
orthogroup	Tur_r2.0_p0085.1.g4878.t1	2880.D7FXH0	4.42e-105	386	COG0457@1|root,KOG1840@2759|Eukaryota	2759|Eukaryota	C	determination of stomach left/right asymmetry	-	-	-	ko:K10407	ko05132,map05132	-	-	-	ko00000,ko00001,ko03019,ko04812	-	-	-	NB-ARC,TPR_10,TPR_12,TPR_16,TPR_4,TPR_7,TPR_8	Uncharacterized protein	Clytia hemisphaerica	252671	-	4	1	tr|A0A7M5UCB7|A0A7M5UCB7_9CNID Uncharacterized protein OS=Clytia hemisphaerica OX=252671 PE=4 SV=1	1560	937	9.01e-36	+	60.0641	8.65385	15.8974
orthogroup	Tur_r2.0_p0085.1.g4886.t1	765914.ThisiDRAFT_1399	8.77e-13	77	COG0388@1|root,COG1247@1|root,COG0388@2|Bacteria,COG1247@2|Bacteria,1MX4I@1224|Proteobacteria,1RP30@1236|Gammaproteobacteria,1WW4Z@135613|Chromatiales	135613|Chromatiales	K	Nitrilase cyanide hydratase and apolipoprotein N-acyltransferase	-	-	-	-	-	-	-	-	-	-	-	-	Acetyltransf_1,CN_hydrolase	GNAT family N-acetyltransferase	Proteobacteria bacterium	1977087	DWQ09_06310	4	1	tr|A0A6M8W8X7|A0A6M8W8X7_9PROT GNAT family N-acetyltransferase OS=Proteobacteria bacterium OX=1977087 GN=DWQ09_06310 PE=4 SV=1	231	522	6.08e-12	+	225.974	20.7792	31.1688
orthogroup	Tur_r2.0_p0085.1.g4887.t1	34740.HMEL008292-PA	0.0008628	49	2EKQI@1|root,2SQJ9@2759|Eukaryota,3AP72@33154|Opisthokonta,3C1G7@33208|Metazoa,3DT1Q@33213|Bilateria,422UE@6656|Arthropoda,3SRJ5@50557|Insecta,447MP@7088|Lepidoptera	33208|Metazoa	K	Alcohol dehydrogenase transcription factor Myb/SANT-like	-	-	-	-	-	-	-	-	-	-	-	-	MADF_DNA_bdg	No_hits	#	#	#	#	#	No_hits	#	#	#	#	#	#	#
orthogroup	Tur_r2.0_p0085.1.g4911.t1	No_hits	#	#	#	#	#	#	#	#	#	#	#	#	#	#	#	#	#	#	#	No_hits	#	#	#	#	#	No_hits	#	#	#	#	#	#	#
orthogroup	Tur_r2.0_p0085.1.g4912.t1	No_hits	#	#	#	#	#	#	#	#	#	#	#	#	#	#	#	#	#	#	#	Uncharacterized protein	Mytilus galloprovincialis	29158	MGAL_10B067403	4	1	tr|A0A8B6BQ97|A0A8B6BQ97_MYTGA Uncharacterized protein OS=Mytilus galloprovincialis OX=29158 GN=MGAL_10B067403 PE=4 SV=1	430	443	1.04e-40	+	103.023	24.6512	31.6279
orthogroup	Tur_r2.0_p0085.1.g4916.t1	No_hits	#	#	#	#	#	#	#	#	#	#	#	#	#	#	#	#	#	#	#	Uncharacterized protein	Mytilus galloprovincialis	29158	MGAL_10B017142	4	1	tr|A0A8B6C3V0|A0A8B6C3V0_MYTGA Uncharacterized protein OS=Mytilus galloprovincialis OX=29158 GN=MGAL_10B017142 PE=4 SV=1	439	585	4.56e-129	+	133.257	47.6082	62.1868
orthogroup	Tur_r2.0_p0085.1.g4917.t1	No_hits	#	#	#	#	#	#	#	#	#	#	#	#	#	#	#	#	#	#	#	No_hits	#	#	#	#	#	No_hits	#	#	#	#	#	#	#
orthogroup	Tur_r2.0_p0085.1.g4920.t1	No_hits	#	#	#	#	#	#	#	#	#	#	#	#	#	#	#	#	#	#	#	Uncharacterized protein	Clytia hemisphaerica	252671	-	4	1	tr|A0A7M5XHU2|A0A7M5XHU2_9CNID Uncharacterized protein OS=Clytia hemisphaerica OX=252671 PE=4 SV=1	444	563	2.75e-59	+	126.802	36.036	54.0541
orthogroup	Tur_r2.0_p0085.1.g4924.t1	5786.XP_003287797.1	2.85e-06	57	KOG2325@1|root,KOG2325@2759|Eukaryota,3X9PD@554915|Amoebozoa	554915|Amoebozoa	S	Major Facilitator Superfamily	-	-	-	ko:K12307	ko04142,map04142	-	-	-	ko00000,ko00001,ko02000	2.A.1	-	-	MFS_1	uncharacterized protein LOC101237375	Hydra vulgaris	6087	LOC101237375	4	1	tr|A0A8B7DTR3|A0A8B7DTR3_HYDVU uncharacterized protein LOC101237375 OS=Hydra vulgaris OX=6087 GN=LOC101237375 PE=4 SV=1	248	475	7.91e-29	+	191.532	27.4194	42.7419
orthogroup	Tur_r2.0_p0085.1.g4930.t1	7668.SPU_023358-tr	2.96e-112	393	COG0507@1|root,KOG0987@2759|Eukaryota,39RYU@33154|Opisthokonta,3BK87@33208|Metazoa,3D4JP@33213|Bilateria	33208|Metazoa	L	Belongs to the helicase family	-	-	3.6.4.12	ko:K15255	-	-	-	-	ko00000,ko01000,ko03029,ko03032	-	-	-	Helitron_like_N,Herpes_Helicase,Herpes_teg_N,PIF1	ATP-dependent DNA helicase	Clytia hemisphaerica	252671	-	3	1	tr|A0A7M5U8C0|A0A7M5U8C0_9CNID ATP-dependent DNA helicase OS=Clytia hemisphaerica OX=252671 PE=3 SV=1	849	2255	1.84e-220	+	265.607	46.9965	63.9576
orthogroup	Tur_r2.0_p0085.1.g4932.t1	5786.XP_003287797.1	3.94e-07	60	KOG2325@1|root,KOG2325@2759|Eukaryota,3X9PD@554915|Amoebozoa	554915|Amoebozoa	S	Major Facilitator Superfamily	-	-	-	ko:K12307	ko04142,map04142	-	-	-	ko00000,ko00001,ko02000	2.A.1	-	-	MFS_1	uncharacterized protein LOC101237375	Hydra vulgaris	6087	LOC101237375	4	1	tr|A0A8B7DTR3|A0A8B7DTR3_HYDVU uncharacterized protein LOC101237375 OS=Hydra vulgaris OX=6087 GN=LOC101237375 PE=4 SV=1	254	475	1.72e-27	+	187.008	27.1654	44.0945
orthogroup	Tur_r2.0_p0085.1.g4938.t1	No_hits	#	#	#	#	#	#	#	#	#	#	#	#	#	#	#	#	#	#	#	Sperm receptor for egg jelly-like	Paramuricea clavata	317549	PACLA_6A078246	4	1	tr|A0A7D9EX32|A0A7D9EX32_PARCT Sperm receptor for egg jelly-like OS=Paramuricea clavata OX=317549 GN=PACLA_6A078246 PE=4 SV=1	905	891	2.38e-112	+	98.453	30.0552	47.8453
orthogroup	Tur_r2.0_p0085.1.g4946.t1	6087.XP_004212913.1	5.26e-67	256	COG0507@1|root,KOG0987@2759|Eukaryota,38G2J@33154|Opisthokonta,3BIV7@33208|Metazoa	33208|Metazoa	D	DNA helicase activity	-	-	-	-	-	-	-	-	-	-	-	-	Helitron_like_N,PIF1	ATP-dependent DNA helicase PIF1-like	Hydra vulgaris	6087	LOC105843047	4	1	tr|A0A8B7DS30|A0A8B7DS30_HYDVU ATP-dependent DNA helicase PIF1-like OS=Hydra vulgaris OX=6087 GN=LOC105843047 PE=4 SV=1	801	241	1.12e-70	+	30.0874	14.7316	19.6005
orthogroup	Tur_r2.0_p0085.1.g4970.t1	438753.AZC_1228	3.07e-11	72	COG3703@1|root,COG3703@2|Bacteria,1RDNV@1224|Proteobacteria,2V6KA@28211|Alphaproteobacteria,3F1H4@335928|Xanthobacteraceae	28211|Alphaproteobacteria	P	Catalyzes the cleavage of glutathione into 5-oxo-L- proline and a Cys-Gly dipeptide. Acts specifically on glutathione, but not on other gamma-glutamyl peptides	-	-	-	-	-	-	-	-	-	-	-	-	-	Uncharacterized protein	Clytia hemisphaerica	252671	-	4	1	tr|A0A7M5XF47|A0A7M5XF47_9CNID Uncharacterized protein OS=Clytia hemisphaerica OX=252671 PE=4 SV=1	227	255	3.95e-73	+	112.335	46.696	53.7445
unassigned	Tur_r2.0_p0085.1.g4981.t1	No_hits	#	#	#	#	#	#	#	#	#	#	#	#	#	#	#	#	#	#	#	No_hits	#	#	#	#	#	No_hits	#	#	#	#	#	#	#
orthogroup	Tur_r2.0_p0085.1.g4993.t1	45351.EDO35261	1.2e-130	438	2E24P@1|root,2S9D9@2759|Eukaryota,3A6X8@33154|Opisthokonta,3BYHR@33208|Metazoa	33208|Metazoa	-	-	-	-	-	-	-	-	-	-	-	-	-	-	RVT_1	Uncharacterized protein	Paramuricea clavata	317549	PACLA_6A051163	4	1	tr|A0A6S7LRV0|A0A6S7LRV0_PARCT Uncharacterized protein OS=Paramuricea clavata OX=317549 GN=PACLA_6A051163 PE=4 SV=1	619	932	1.67e-140	+	150.565	42.3263	63.4895
orthogroup	Tur_r2.0_p0085.1.g4998.t1	400682.PAC_15703752	1.83e-06	59	COG2940@1|root,KOG1084@2759|Eukaryota,39V5C@33154|Opisthokonta,3BNPJ@33208|Metazoa	33208|Metazoa	K	Si ch211-37e10.1	-	-	2.3.2.26	ko:K22371	-	-	-	-	ko00000,ko01000,ko04121	-	-	-	HECT	RING-type domain-containing protein	Clytia hemisphaerica	252671	-	4	1	tr|A0A7M5X009|A0A7M5X009_9CNID RING-type domain-containing protein OS=Clytia hemisphaerica OX=252671 PE=4 SV=1	284	444	5.21e-27	+	156.338	31.6901	51.0563
orthogroup	Tur_r2.0_p0085.1.g5001.t1	No_hits	#	#	#	#	#	#	#	#	#	#	#	#	#	#	#	#	#	#	#	Uncharacterized protein	Mytilus galloprovincialis	29158	MGAL_10B017142	4	1	tr|A0A8B6C3V0|A0A8B6C3V0_MYTGA Uncharacterized protein OS=Mytilus galloprovincialis OX=29158 GN=MGAL_10B017142 PE=4 SV=1	439	585	3.64e-128	+	133.257	47.3804	62.1868
orthogroup	Tur_r2.0_p0085.1.g5004.t1	No_hits	#	#	#	#	#	#	#	#	#	#	#	#	#	#	#	#	#	#	#	Uncharacterized protein	Mytilus coruscus	42192	MCOR_21763	4	1	tr|A0A6J8BS11|A0A6J8BS11_MYTCO Uncharacterized protein OS=Mytilus coruscus OX=42192 GN=MCOR_21763 PE=4 SV=1	218	171	2.33e-31	+	78.4404	29.8165	42.2018
unassigned	Tur_r2.0_p0756.1.g5047.t1	No_hits	#	#	#	#	#	#	#	#	#	#	#	#	#	#	#	#	#	#	#	#	#	#	#	#	#	#	#	#	#	#	#	#	#
orthogroup	Tur_r2.0_p0756.1.g5055.t1	No_hits	#	#	#	#	#	#	#	#	#	#	#	#	#	#	#	#	#	#	#	Hypothetical protein	Rotaria magnacalcarata	392030	UXM345_LOCUS9760	4	1	tr|A0A819GNS2|A0A819GNS2_9BILA Hypothetical protein OS=Rotaria magnacalcarata OX=392030 GN=UXM345_LOCUS9760 PE=4 SV=1	552	490	1.36e-33	+	88.7681	18.8406	26.6304
orthogroup	Tur_r2.0_p0583.1.g5077.t1	No_hits	#	#	#	#	#	#	#	#	#	#	#	#	#	#	#	#	#	#	#	Uncharacterized protein	Mytilus galloprovincialis	29158	MGAL_10B017142	4	1	tr|A0A8B6C3V0|A0A8B6C3V0_MYTGA Uncharacterized protein OS=Mytilus galloprovincialis OX=29158 GN=MGAL_10B017142 PE=4 SV=1	602	585	3.27e-171	+	97.1761	47.3422	65.2824
unassigned	Tur_r2.0_p0583.1.g5108.t1	No_hits	#	#	#	#	#	#	#	#	#	#	#	#	#	#	#	#	#	#	#	No_hits	#	#	#	#	#	No_hits	#	#	#	#	#	#	#
orthogroup	Tur_r2.0_p0583.1.g5112.t1	No_hits	#	#	#	#	#	#	#	#	#	#	#	#	#	#	#	#	#	#	#	No_hits	#	#	#	#	#	No_hits	#	#	#	#	#	#	#
unassigned	Tur_r2.0_p0583.1.g5113.t1	No_hits	#	#	#	#	#	#	#	#	#	#	#	#	#	#	#	#	#	#	#	No_hits	#	#	#	#	#	No_hits	#	#	#	#	#	#	#
orthogroup	Tur_r2.0_p0583.1.g5114.t1	7668.SPU_028076-tr	3.87e-20	98	COG0507@1|root,KOG0987@2759|Eukaryota,39RYU@33154|Opisthokonta,3BK87@33208|Metazoa,3D4JP@33213|Bilateria	33208|Metazoa	L	Belongs to the helicase family	-	-	3.6.4.12	ko:K15255	-	-	-	-	ko00000,ko01000,ko03029,ko03032	-	-	-	Helitron_like_N,Herpes_Helicase,Herpes_teg_N,PIF1	ATP-dependent DNA helicase	Clytia hemisphaerica	252671	-	3	1	tr|A0A7M5V9S6|A0A7M5V9S6_9CNID ATP-dependent DNA helicase OS=Clytia hemisphaerica OX=252671 PE=3 SV=1	208	1627	8.17e-43	+	782.212	39.4231	44.7115
unassigned	Tur_r2.0_p0795.1.g5131.t1	7918.ENSLOCP00000010060	2.38e-112	365	KOG0272@1|root,KOG0272@2759|Eukaryota,3AFR9@33154|Opisthokonta,3B9C4@33208|Metazoa,3CZSY@33213|Bilateria,489VX@7711|Chordata,493NG@7742|Vertebrata,4A0H0@7898|Actinopterygii	33208|Metazoa	A	Dynein assembly factor with WDR repeat domains	DAW1	GO:0000226,GO:0001539,GO:0001578,GO:0005575,GO:0005622,GO:0005623,GO:0005737,GO:0006928,GO:0006996,GO:0007010,GO:0007017,GO:0007275,GO:0007368,GO:0007389,GO:0008150,GO:0009799,GO:0009855,GO:0009987,GO:0016043,GO:0022607,GO:0030030,GO:0030031,GO:0032501,GO:0032502,GO:0034622,GO:0035082,GO:0040011,GO:0043933,GO:0044085,GO:0044424,GO:0044464,GO:0044782,GO:0048856,GO:0048870,GO:0051179,GO:0051674,GO:…	-	ko:K19760	-	-	-	-	ko00000,ko04812	-	-	-	WD40	Dynein assembly factor with WDR repeat domains 1	Lonchura striata domestica	299123	DAW1	4	1	tr|A0A218UZ39|A0A218UZ39_9PASE Dynein assembly factor with WDR repeat domains 1 OS=Lonchura striata domestica OX=299123 GN=DAW1 PE=4 SV=1	220	210	8.25e-12	+	95.4545	14.5455	18.1818
orthogroup	Tur_r2.0_p0795.1.g5136.t1	No_hits	#	#	#	#	#	#	#	#	#	#	#	#	#	#	#	#	#	#	#	No_hits	#	#	#	#	#	No_hits	#	#	#	#	#	#	#
orthogroup	Tur_r2.0_p0795.1.g5137.t1	No_hits	#	#	#	#	#	#	#	#	#	#	#	#	#	#	#	#	#	#	#	No_hits	#	#	#	#	#	No_hits	#	#	#	#	#	#	#
orthogroup	Tur_r2.0_p0232.1.g5154.t1	No_hits	#	#	#	#	#	#	#	#	#	#	#	#	#	#	#	#	#	#	#	No_hits	#	#	#	#	#	No_hits	#	#	#	#	#	#	#
unassigned	Tur_r2.0_p0232.1.g5159.t1	No_hits	#	#	#	#	#	#	#	#	#	#	#	#	#	#	#	#	#	#	#	No_hits	#	#	#	#	#	No_hits	#	#	#	#	#	#	#
unassigned	Tur_r2.0_p0232.1.g5164.t1	6087.XP_002163784.1	4.2e-32	129	28JVU@1|root,2QS9X@2759|Eukaryota,38GPB@33154|Opisthokonta,3B9BS@33208|Metazoa	33208|Metazoa	-	-	-	-	-	-	-	-	-	-	-	-	-	-	Cupin_8	Uncharacterized protein	Clytia hemisphaerica	252671	-	4	1	tr|A0A7M5XB51|A0A7M5XB51_9CNID Uncharacterized protein OS=Clytia hemisphaerica OX=252671 PE=4 SV=1	135	327	5.86e-39	+	242.222	45.1852	54.0741
orthogroup	Tur_r2.0_p0232.1.g5165.t1	No_hits	#	#	#	#	#	#	#	#	#	#	#	#	#	#	#	#	#	#	#	Zinc finger MYM-type protein 1	Stylophora pistillata	50429	ZMYM1	4	1	tr|A0A2B4SSF1|A0A2B4SSF1_STYPI Zinc finger MYM-type protein 1 OS=Stylophora pistillata OX=50429 GN=ZMYM1 PE=4 SV=1	141	880	1.78e-32	+	624.113	44.6809	63.1206
unassigned	Tur_r2.0_p0232.1.g5185.t1	45351.EDO43110	5.54e-54	210	COG1948@1|root,COG5531@1|root,KOG1215@1|root,KOG1215@2759|Eukaryota,KOG1946@2759|Eukaryota,KOG2379@2759|Eukaryota,39UCZ@33154|Opisthokonta,3BNKX@33208|Metazoa	33208|Metazoa	K	SWIB/MDM2 domain	-	GO:0003674,GO:0005488,GO:0005515,GO:0005575,GO:0005622,GO:0005623,GO:0005634,GO:0006139,GO:0006351,GO:0006725,GO:0006807,GO:0008134,GO:0008150,GO:0008152,GO:0009058,GO:0009059,GO:0009987,GO:0010467,GO:0016070,GO:0018130,GO:0019438,GO:0032774,GO:0034641,GO:0034645,GO:0034654,GO:0043170,GO:0043226,GO:0043227,GO:0043229,GO:0043231,GO:0044237,GO:0044238,GO:0044249,GO:0044260,GO:0044271,GO:0044424,GO:…	-	ko:K15223	-	-	-	-	ko00000,ko03021	-	-	-	DEK_C,SWIB	crossover junction endonuclease MUS81-like isoform X1	Actinia tenebrosa	6105	LOC116303531	3	1	tr|A0A6P8IRS0|A0A6P8IRS0_ACTTE crossover junction endonuclease MUS81-like isoform X1 OS=Actinia tenebrosa OX=6105 GN=LOC116303531 PE=3 SV=1	553	668	2.08e-77	+	120.796	31.1031	42.3146
unassigned	Tur_r2.0_p0232.1.g5193.t1	No_hits	#	#	#	#	#	#	#	#	#	#	#	#	#	#	#	#	#	#	#	No_hits	#	#	#	#	#	No_hits	#	#	#	#	#	#	#
orthogroup	Tur_r2.0_p0232.1.g5205.t1	6087.XP_002168628.2	8.24e-57	203	2EBK2@1|root,2SHNC@2759|Eukaryota	2759|Eukaryota	-	-	-	-	-	-	-	-	-	-	-	-	-	-	-	Uncharacterized protein	Paramuricea clavata	317549	PACLA_6A087228	4	1	tr|A0A7D9IQ69|A0A7D9IQ69_PARCT Uncharacterized protein OS=Paramuricea clavata OX=317549 GN=PACLA_6A087228 PE=4 SV=1	190	227	5.04e-55	+	119.474	46.3158	68.9474
unassigned	Tur_r2.0_p0232.1.g5214.t1	6087.XP_002158214.2	1.37e-78	273	COG1075@1|root,KOG4773@1|root,KOG2541@2759|Eukaryota,KOG4773@2759|Eukaryota,39GME@33154|Opisthokonta,3CNVE@33208|Metazoa	33208|Metazoa	T	PX domain	SH3PXD2B	GO:0001667,GO:0001755,GO:0002102,GO:0003674,GO:0005488,GO:0005543,GO:0005575,GO:0005622,GO:0005623,GO:0005737,GO:0005856,GO:0006801,GO:0006928,GO:0006996,GO:0007275,GO:0008047,GO:0008150,GO:0008152,GO:0008289,GO:0009888,GO:0009987,GO:0014031,GO:0014032,GO:0014033,GO:0015629,GO:0016043,GO:0016176,GO:0016477,GO:0022607,GO:0030154,GO:0030234,GO:0032501,GO:0032502,GO:0032991,GO:0035091,GO:0040011,GO:…	-	-	-	-	-	-	-	-	-	-	PX,SH3_1,SH3_2	Uncharacterized protein	Clytia hemisphaerica	252671	-	3	1	tr|A0A7M5TRP7|A0A7M5TRP7_9CNID Uncharacterized protein OS=Clytia hemisphaerica OX=252671 PE=3 SV=1	315	371	4.03e-90	+	117.778	43.1746	59.0476
unassigned	Tur_r2.0_p0232.1.g5217.t1	6087.XP_002158214.2	2.85e-65	231	COG1075@1|root,KOG4773@1|root,KOG2541@2759|Eukaryota,KOG4773@2759|Eukaryota,39GME@33154|Opisthokonta,3CNVE@33208|Metazoa	33208|Metazoa	T	PX domain	SH3PXD2B	GO:0001667,GO:0001755,GO:0002102,GO:0003674,GO:0005488,GO:0005543,GO:0005575,GO:0005622,GO:0005623,GO:0005737,GO:0005856,GO:0006801,GO:0006928,GO:0006996,GO:0007275,GO:0008047,GO:0008150,GO:0008152,GO:0008289,GO:0009888,GO:0009987,GO:0014031,GO:0014032,GO:0014033,GO:0015629,GO:0016043,GO:0016176,GO:0016477,GO:0022607,GO:0030154,GO:0030234,GO:0032501,GO:0032502,GO:0032991,GO:0035091,GO:0040011,GO:…	-	-	-	-	-	-	-	-	-	-	PX,SH3_1,SH3_2	Uncharacterized protein	Clytia hemisphaerica	252671	-	3	1	tr|A0A7M5UZG6|A0A7M5UZG6_9CNID Uncharacterized protein OS=Clytia hemisphaerica OX=252671 PE=3 SV=1	258	293	9.97e-73	+	113.566	48.062	62.0155
orthogroup	Tur_r2.0_p0232.1.g5224.t1	10224.XP_002737623.1	1.4e-220	736	COG2801@1|root,KOG0017@2759|Eukaryota,38F42@33154|Opisthokonta,3BA5H@33208|Metazoa,3CWAK@33213|Bilateria	33208|Metazoa	E	K02A2.6-like	-	-	-	-	-	-	-	-	-	-	-	-	Asp_protease_2,RVT_1,rve,zf-CCHC	Ribonuclease H	Oryzias latipes	8090	-	3	1	tr|A0A3B3IJW8|A0A3B3IJW8_ORYLA Ribonuclease H OS=Oryzias latipes OX=8090 PE=3 SV=1	1434	1328	4.89e-250	+	92.6081	32.9847	49.7211
unassigned	Tur_r2.0_p0232.1.g5227.t1	6087.XP_002166224.1	1.96e-34	142	KOG0145@1|root,KOG0145@2759|Eukaryota	2759|Eukaryota	DU	RNA binding	-	-	-	ko:K13208	-	-	-	-	ko00000,ko03019,ko03041	-	-	-	RRM_1	Uncharacterized protein	Clytia hemisphaerica	252671	-	4	1	tr|A0A7M5WZT8|A0A7M5WZT8_9CNID Uncharacterized protein OS=Clytia hemisphaerica OX=252671 PE=4 SV=1	276	351	3.03e-36	+	127.174	32.971	41.3043
unassigned	Tur_r2.0_p0232.1.g5243.t2	6087.XP_002166592.2	0	1060	KOG1057@1|root,KOG4205@1|root,KOG1057@2759|Eukaryota,KOG4205@2759|Eukaryota,38DX6@33154|Opisthokonta,3BBTH@33208|Metazoa	33208|Metazoa	Z	5-diphosphoinositol pentakisphosphate 3-kinase activity	PPIP5K2	GO:0000166,GO:0000827,GO:0000828,GO:0000829,GO:0000832,GO:0003674,GO:0003824,GO:0005488,GO:0005524,GO:0005575,GO:0005622,GO:0005623,GO:0005737,GO:0005829,GO:0005975,GO:0006020,GO:0006066,GO:0006793,GO:0006796,GO:0008144,GO:0008150,GO:0008152,GO:0009058,GO:0009987,GO:0016301,GO:0016310,GO:0016740,GO:0016772,GO:0016776,GO:0017076,GO:0019637,GO:0019751,GO:0030554,GO:0032553,GO:0032555,GO:0032559,GO:…	2.7.4.24	ko:K12847,ko:K13024	ko03040,ko04070,map03040,map04070	M00354	R05799,R08964	RC00002	ko00000,ko00001,ko00002,ko01000,ko03041	-	-	-	His_Phos_2,RimK	Inositol hexakisphosphate and diphosphoinositol-pentakisphosphate kinase	Clytia hemisphaerica	252671	-	3	1	tr|A0A7M5V764|A0A7M5V764_9CNID Inositol hexakisphosphate and diphosphoinositol-pentakisphosphate kinase OS=Clytia hemisphaerica OX=252671 PE=3 SV=1	1055	1102	0	+	104.455	57.0616	69.8578
orthogroup	Tur_r2.0_p0232.1.g5249.t1	No_hits	#	#	#	#	#	#	#	#	#	#	#	#	#	#	#	#	#	#	#	Uncharacterized protein	Clytia hemisphaerica	252671	-	4	1	tr|A0A7M5X9B1|A0A7M5X9B1_9CNID Uncharacterized protein OS=Clytia hemisphaerica OX=252671 PE=4 SV=1	635	307	1.57e-29	+	48.3465	14.1732	21.5748
unassigned	Tur_r2.0_p0232.1.g5250.t1	6669.EFX65216	1.55e-05	59	2E497@1|root,2SB76@2759|Eukaryota,3A86R@33154|Opisthokonta,3CN58@33208|Metazoa,3DKE5@33213|Bilateria	33208|Metazoa	-	-	-	-	-	-	-	-	-	-	-	-	-	-	-	Uncharacterized protein	Mytilus galloprovincialis	29158	MGAL_10B092827	4	1	tr|A0A8B6C8B9|A0A8B6C8B9_MYTGA Uncharacterized protein OS=Mytilus galloprovincialis OX=29158 GN=MGAL_10B092827 PE=4 SV=1	940	1073	6.68e-49	+	114.149	21.5957	33.2979
orthogroup	Tur_r2.0_p0320.1.g5260.t1	No_hits	#	#	#	#	#	#	#	#	#	#	#	#	#	#	#	#	#	#	#	No_hits	#	#	#	#	#	No_hits	#	#	#	#	#	#	#
orthogroup	Tur_r2.0_p0320.1.g5288.t1	6087.XP_002169599.2	1.72e-75	261	COG0507@1|root,KOG0987@2759|Eukaryota,38G2J@33154|Opisthokonta,3BIV7@33208|Metazoa	33208|Metazoa	D	DNA helicase activity	-	-	-	-	-	-	-	-	-	-	-	-	Helitron_like_N,PIF1	ATP-dependent DNA helicase PIF1-like	Hydra vulgaris	6087	LOC105843047	4	1	tr|A0A8B7DS30|A0A8B7DS30_HYDVU ATP-dependent DNA helicase PIF1-like OS=Hydra vulgaris OX=6087 GN=LOC105843047 PE=4 SV=1	274	241	9.76e-83	+	87.9562	45.2555	60.5839
orthogroup	Tur_r2.0_p0320.1.g5307.t1	48698.ENSPFOP00000029511	3.33e-05	56	2E3PW@1|root,2SAQV@2759|Eukaryota,39NMV@33154|Opisthokonta,3CQ66@33208|Metazoa,3E6BC@33213|Bilateria	33208|Metazoa	-	-	-	-	-	-	-	-	-	-	-	-	-	-	-	Uncharacterized protein	Paramuricea clavata	317549	PACLA_6A077375	4	1	tr|A0A7D9HC36|A0A7D9HC36_PARCT Uncharacterized protein OS=Paramuricea clavata OX=317549 GN=PACLA_6A077375 PE=4 SV=1	422	355	7.26e-15	+	84.1232	9.47867	13.2701
orthogroup	Tur_r2.0_p0320.1.g5308.t1	7668.SPU_005749-tr	6.99e-20	100	29RJ7@1|root,2RXBE@2759|Eukaryota,39V4K@33154|Opisthokonta,3BJZ7@33208|Metazoa,3D3HW@33213|Bilateria	33208|Metazoa	S	Helix-turn-helix of DDE superfamily endonuclease	-	-	-	-	-	-	-	-	-	-	-	-	DDE_Tnp_4,HTH_Tnp_4,THAP	THAP-type domain-containing protein	Scylla olivacea	85551	-	4	1	tr|A0A0P4WG75|A0A0P4WG75_SCYOL THAP-type domain-containing protein OS=Scylla olivacea OX=85551 PE=4 SV=1	287	258	9.15e-37	+	89.8955	32.4042	48.4321
orthogroup	Tur_r2.0_p0320.1.g5370.t1	7739.XP_002603652.1	1.39e-15	84	28XKR@1|root,2R4E0@2759|Eukaryota,39TX3@33154|Opisthokonta,3BKT1@33208|Metazoa	33208|Metazoa	-	-	-	-	-	-	-	-	-	-	-	-	-	-	-	CRC domain-containing protein	Paramuricea clavata	317549	PACLA_6A073715	3	1	tr|A0A7D9IK18|A0A7D9IK18_PARCT CRC domain-containing protein OS=Paramuricea clavata OX=317549 GN=PACLA_6A073715 PE=3 SV=1	196	529	7.38e-19	+	269.898	23.9796	30.102
orthogroup	Tur_r2.0_p0320.1.g5372.t1	No_hits	#	#	#	#	#	#	#	#	#	#	#	#	#	#	#	#	#	#	#	No_hits	#	#	#	#	#	No_hits	#	#	#	#	#	#	#
orthogroup	Tur_r2.0_p0320.1.g5376.t1	No_hits	#	#	#	#	#	#	#	#	#	#	#	#	#	#	#	#	#	#	#	No_hits	#	#	#	#	#	No_hits	#	#	#	#	#	#	#
unassigned	Tur_r2.0_p0741.1.g5400.t1	6087.XP_002157161.1	1.22e-43	162	COG5391@1|root,KOG2273@2759|Eukaryota,38H15@33154|Opisthokonta,3BCVZ@33208|Metazoa	33208|Metazoa	U	phosphatidylinositol binding	SNX30	GO:0003674,GO:0005488,GO:0005543,GO:0005575,GO:0005622,GO:0005623,GO:0005737,GO:0005768,GO:0006810,GO:0006897,GO:0006996,GO:0008150,GO:0008289,GO:0009987,GO:0012505,GO:0016020,GO:0016043,GO:0016050,GO:0016192,GO:0019898,GO:0031410,GO:0031982,GO:0035091,GO:0043167,GO:0043168,GO:0043226,GO:0043227,GO:0043229,GO:0044424,GO:0044425,GO:0044444,GO:0044464,GO:0051179,GO:0051234,GO:0071840,GO:0097708,GO:…	3.4.11.18	ko:K01265,ko:K17921	-	-	-	-	ko00000,ko01000,ko01002	-	-	-	BAR,PX,Vps5	PX domain-containing protein	Clytia hemisphaerica	252671	-	3	1	tr|A0A7M5XI07|A0A7M5XI07_9CNID PX domain-containing protein OS=Clytia hemisphaerica OX=252671 PE=3 SV=1	141	485	8.99e-46	+	343.972	61.7021	78.7234
orthogroup	Tur_r2.0_p0598.1.g5417.t1	6087.XP_004205704.1	3.53e-26	127	KOG1121@1|root,KOG1121@2759|Eukaryota	2759|Eukaryota	E	protein dimerization activity	-	-	-	-	-	-	-	-	-	-	-	-	-	NACHT domain-containing protein	Clytia hemisphaerica	252671	-	4	1	tr|A0A7M5XI15|A0A7M5XI15_9CNID NACHT domain-containing protein OS=Clytia hemisphaerica OX=252671 PE=4 SV=1	1083	1232	1.13e-37	+	113.758	15.8818	27.3315
orthogroup	Tur_r2.0_p0598.1.g5421.t1	No_hits	#	#	#	#	#	#	#	#	#	#	#	#	#	#	#	#	#	#	#	acyl-CoA synthetase family member 2, mitochondrial-like	Hydra vulgaris	6087	LOC101237250	4	1	tr|A0A8B7DVG5|A0A8B7DVG5_HYDVU acyl-CoA synthetase family member 2, mitochondrial-like OS=Hydra vulgaris OX=6087 GN=LOC101237250 PE=4 SV=1	364	337	5.46e-14	+	92.5824	11.2637	17.033
orthogroup	Tur_r2.0_p0598.1.g5426.t1	6087.XP_004205704.1	1.86e-24	121	KOG1121@1|root,KOG1121@2759|Eukaryota	2759|Eukaryota	E	protein dimerization activity	-	-	-	-	-	-	-	-	-	-	-	-	-	NACHT domain-containing protein	Clytia hemisphaerica	252671	-	4	1	tr|A0A7M5VB30|A0A7M5VB30_9CNID NACHT domain-containing protein OS=Clytia hemisphaerica OX=252671 PE=4 SV=1	981	1376	1.11e-36	+	140.265	13.3537	24.9745
orthogroup	Tur_r2.0_p0598.1.g5432.t1	No_hits	#	#	#	#	#	#	#	#	#	#	#	#	#	#	#	#	#	#	#	No_hits	#	#	#	#	#	No_hits	#	#	#	#	#	#	#
orthogroup	Tur_r2.0_p0598.1.g5433.t1	No_hits	#	#	#	#	#	#	#	#	#	#	#	#	#	#	#	#	#	#	#	No_hits	#	#	#	#	#	No_hits	#	#	#	#	#	#	#
orthogroup	Tur_r2.0_p0598.1.g5434.t1	No_hits	#	#	#	#	#	#	#	#	#	#	#	#	#	#	#	#	#	#	#	No_hits	#	#	#	#	#	No_hits	#	#	#	#	#	#	#
orthogroup	Tur_r2.0_p0598.1.g5447.t1	No_hits	#	#	#	#	#	#	#	#	#	#	#	#	#	#	#	#	#	#	#	No_hits	#	#	#	#	#	No_hits	#	#	#	#	#	#	#
orthogroup	Tur_r2.0_p0598.1.g5450.t4	298654.FraEuI1c_3005	3.3e-25	123	COG0457@1|root,COG0457@2|Bacteria,2GIWN@201174|Actinobacteria,4ETW8@85013|Frankiales	201174|Actinobacteria	K	PFAM NB-ARC domain	-	-	-	-	-	-	-	-	-	-	-	-	NB-ARC,TIR_2,TPR_12,TPR_7	No_hits	#	#	#	#	#	No_hits	#	#	#	#	#	#	#
orthogroup	Tur_r2.0_p0645.1.g5475.t1	6087.XP_004206956.1	1.17e-34	142	2CXTH@1|root,2RZKM@2759|Eukaryota,3A38H@33154|Opisthokonta,3BQSZ@33208|Metazoa	33208|Metazoa	-	-	-	-	-	-	-	-	-	-	-	-	-	-	YqaJ	uncharacterized protein LOC101240403 isoform X2	Hydra vulgaris	6087	LOC101240403	4	1	tr|A0A8B7D9M5|A0A8B7D9M5_HYDVU uncharacterized protein LOC101240403 isoform X2 OS=Hydra vulgaris OX=6087 GN=LOC101240403 PE=4 SV=1	251	255	8.32e-37	+	101.594	31.8725	52.1912
orthogroup	Tur_r2.0_p0645.1.g5482.t1	7668.SPU_004772-tr	1.08e-207	715	COG0507@1|root,KOG0987@2759|Eukaryota,39RYU@33154|Opisthokonta,3BK87@33208|Metazoa,3D4JP@33213|Bilateria	33208|Metazoa	L	Belongs to the helicase family	-	-	3.6.4.12	ko:K15255	-	-	-	-	ko00000,ko01000,ko03029,ko03032	-	-	-	Helitron_like_N,Herpes_Helicase,Herpes_teg_N,PIF1	ATP-dependent DNA helicase	Clytia hemisphaerica	252671	-	3	1	tr|A0A7M5U8C0|A0A7M5U8C0_9CNID ATP-dependent DNA helicase OS=Clytia hemisphaerica OX=252671 PE=3 SV=1	2059	2255	0	+	109.519	46.236	63.4288
orthogroup	Tur_r2.0_p0461.1.g5494.t1	No_hits	#	#	#	#	#	#	#	#	#	#	#	#	#	#	#	#	#	#	#	No_hits	#	#	#	#	#	No_hits	#	#	#	#	#	#	#
orthogroup	Tur_r2.0_p1240.1.g5563.t1	No_hits	#	#	#	#	#	#	#	#	#	#	#	#	#	#	#	#	#	#	#	Uncharacterized protein	Mytilus coruscus	42192	MCOR_21763	4	1	tr|A0A6J8BS11|A0A6J8BS11_MYTCO Uncharacterized protein OS=Mytilus coruscus OX=42192 GN=MCOR_21763 PE=4 SV=1	101	171	2.6e-14	+	169.307	36.6337	52.4752
orthogroup	Tur_r2.0_p0690.1.g5582.t1	6087.XP_004208447.1	1.92e-06	61	2BXPG@1|root,2S2FM@2759|Eukaryota,3A3WK@33154|Opisthokonta,3BRCR@33208|Metazoa	33208|Metazoa	-	-	-	-	-	-	-	-	-	-	-	-	-	-	-	#	#	#	#	#	#	#	#	#	#	#	#	#	#
unassigned	Tur_r2.0_p0690.1.g5588.t1	10116.ENSRNOP00000011384	1.05e-180	584	COG0685@1|root,KOG0564@2759|Eukaryota,38D0F@33154|Opisthokonta,3BH35@33208|Metazoa,3CT0Y@33213|Bilateria,482MM@7711|Chordata,495HX@7742|Vertebrata,3J6GM@40674|Mammalia,35JT8@314146|Euarchontoglires,4Q2VM@9989|Rodentia	33208|Metazoa	E	Methylenetetrahydrofolate reductase	MTHFR	GO:0000096,GO:0000097,GO:0000166,GO:0003008,GO:0003013,GO:0003674,GO:0003824,GO:0004489,GO:0005488,GO:0005575,GO:0005622,GO:0005623,GO:0005737,GO:0005829,GO:0006082,GO:0006325,GO:0006520,GO:0006555,GO:0006575,GO:0006725,GO:0006730,GO:0006732,GO:0006760,GO:0006766,GO:0006767,GO:0006790,GO:0006807,GO:0006996,GO:0008015,GO:0008150,GO:0008152,GO:0008652,GO:0009058,GO:0009066,GO:0009067,GO:0009086,GO:…	1.5.1.20	ko:K00297	ko00670,ko00720,ko01100,ko01120,ko01200,ko01523,map00670,map00720,map01100,map01120,map01200,map01523	M00377	R01224,R07168	RC00081	ko00000,ko00001,ko00002,ko01000	-	-	-	MTHFR	Methylenetetrahydrofolate reductase	Pocillopora damicornis	46731	pdam_00013582	3	1	tr|A0A3M6U6U4|A0A3M6U6U4_POCDA Methylenetetrahydrofolate reductase OS=Pocillopora damicornis OX=46731 GN=pdam_00013582 PE=3 SV=1	620	650	1.8e-202	+	104.839	46.9355	66.9355
orthogroup	Tur_r2.0_p0690.1.g5608.t1	No_hits	#	#	#	#	#	#	#	#	#	#	#	#	#	#	#	#	#	#	#	No_hits	#	#	#	#	#	No_hits	#	#	#	#	#	#	#
orthogroup	Tur_r2.0_p0420.1.g5617.t2	No_hits	#	#	#	#	#	#	#	#	#	#	#	#	#	#	#	#	#	#	#	No_hits	#	#	#	#	#	No_hits	#	#	#	#	#	#	#
orthogroup	Tur_r2.0_p0420.1.g5627.t1	No_hits	#	#	#	#	#	#	#	#	#	#	#	#	#	#	#	#	#	#	#	No_hits	#	#	#	#	#	No_hits	#	#	#	#	#	#	#
orthogroup	Tur_r2.0_p0420.1.g5632.t1	No_hits	#	#	#	#	#	#	#	#	#	#	#	#	#	#	#	#	#	#	#	No_hits	#	#	#	#	#	No_hits	#	#	#	#	#	#	#
unassigned	Tur_r2.0_p0420.1.g5633.t1	No_hits	#	#	#	#	#	#	#	#	#	#	#	#	#	#	#	#	#	#	#	No_hits	#	#	#	#	#	No_hits	#	#	#	#	#	#	#
orthogroup	Tur_r2.0_p0420.1.g5639.t1	1463845.JOIG01000006_gene967	7.84e-09	69	COG0419@1|root,COG0457@1|root,COG0419@2|Bacteria,COG0457@2|Bacteria,2GIWN@201174|Actinobacteria	201174|Actinobacteria	D	FOG TPR repeat	-	-	-	-	-	-	-	-	-	-	-	-	NB-ARC,TIR_2,TPR_10,TPR_12	HEPN_DZIP3 domain-containing protein	Clytia hemisphaerica	252671	-	4	1	tr|A0A7M5VD81|A0A7M5VD81_9CNID HEPN_DZIP3 domain-containing protein OS=Clytia hemisphaerica OX=252671 PE=4 SV=1	848	932	5.96e-48	+	109.906	19.3396	36.4387
orthogroup	Tur_r2.0_p0420.1.g5640.t1	No_hits	#	#	#	#	#	#	#	#	#	#	#	#	#	#	#	#	#	#	#	Uncharacterized protein	Clytia hemisphaerica	252671	-	4	1	tr|A0A7M5XCG0|A0A7M5XCG0_9CNID Uncharacterized protein OS=Clytia hemisphaerica OX=252671 PE=4 SV=1	247	1475	1.96e-14	+	597.166	30.3644	44.9393
orthogroup	Tur_r2.0_p0420.1.g5646.t1	4572.TRIUR3_11214-P1	8.36e-05	56	KOG4658@1|root,KOG4658@2759|Eukaryota,38226@33090|Viridiplantae,3GV17@35493|Streptophyta,3M3C0@4447|Liliopsida,3IMJN@38820|Poales	35493|Streptophyta	T	Disease resistance protein RPP13	-	-	-	-	-	-	-	-	-	-	-	-	NB-ARC	Ankyrin repeat domain protein	Wolbachia endosymbiont of Drosophila simulans wNo	1236908	wNo_01030	4	1	tr|M9WNA0|M9WNA0_9RICK Ankyrin repeat domain protein OS=Wolbachia endosymbiont of Drosophila simulans wNo OX=1236908 GN=wNo_01030 PE=4 SV=1	777	2380	9.64e-30	+	306.306	15.444	28.5714
unassigned	Tur_r2.0_p0420.1.g5648.t1	No_hits	#	#	#	#	#	#	#	#	#	#	#	#	#	#	#	#	#	#	#	No_hits	#	#	#	#	#	No_hits	#	#	#	#	#	#	#
orthogroup	Tur_r2.0_p0420.1.g5660.t1	No_hits	#	#	#	#	#	#	#	#	#	#	#	#	#	#	#	#	#	#	#	No_hits	#	#	#	#	#	No_hits	#	#	#	#	#	#	#
orthogroup	Tur_r2.0_p0420.1.g5661.t1	No_hits	#	#	#	#	#	#	#	#	#	#	#	#	#	#	#	#	#	#	#	No_hits	#	#	#	#	#	No_hits	#	#	#	#	#	#	#
orthogroup	Tur_r2.0_p0420.1.g5668.t1	No_hits	#	#	#	#	#	#	#	#	#	#	#	#	#	#	#	#	#	#	#	Uncharacterized protein	Mytilus coruscus	42192	MCOR_35486	4	1	tr|A0A6J8CXY6|A0A6J8CXY6_MYTCO Uncharacterized protein OS=Mytilus coruscus OX=42192 GN=MCOR_35486 PE=4 SV=1	168	172	4.46e-17	+	102.381	24.4048	33.3333
orthogroup	Tur_r2.0_p0100.1.g5672.t1	No_hits	#	#	#	#	#	#	#	#	#	#	#	#	#	#	#	#	#	#	#	No_hits	#	#	#	#	#	No_hits	#	#	#	#	#	#	#
orthogroup	Tur_r2.0_p0100.1.g5676.t1	6087.XP_004210133.1	1.94e-08	68	COG5108@1|root,KOG1038@2759|Eukaryota,3AN8F@33154|Opisthokonta	33154|Opisthokonta	KL	DNA-directed RNA polymerase N-terminal	-	-	-	-	-	-	-	-	-	-	-	-	RNA_pol,RPOL_N	Uncharacterized protein	Clytia hemisphaerica	252671	-	4	1	tr|A0A7M5WVX8|A0A7M5WVX8_9CNID Uncharacterized protein OS=Clytia hemisphaerica OX=252671 PE=4 SV=1	897	356	1.9e-30	+	39.6878	7.58082	13.6009
orthogroup	Tur_r2.0_p0100.1.g5687.t1	7668.SPU_023358-tr	5.18e-63	230	COG0507@1|root,KOG0987@2759|Eukaryota,39RYU@33154|Opisthokonta,3BK87@33208|Metazoa,3D4JP@33213|Bilateria	33208|Metazoa	L	Belongs to the helicase family	-	-	3.6.4.12	ko:K15255	-	-	-	-	ko00000,ko01000,ko03029,ko03032	-	-	-	Helitron_like_N,Herpes_Helicase,Herpes_teg_N,PIF1	ATP-dependent DNA helicase	Clytia hemisphaerica	252671	-	3	1	tr|A0A7M5U8C0|A0A7M5U8C0_9CNID ATP-dependent DNA helicase OS=Clytia hemisphaerica OX=252671 PE=3 SV=1	372	2255	1.21e-171	+	606.183	69.6237	83.3333
orthogroup	Tur_r2.0_p0100.1.g5690.t1	No_hits	#	#	#	#	#	#	#	#	#	#	#	#	#	#	#	#	#	#	#	No_hits	#	#	#	#	#	No_hits	#	#	#	#	#	#	#
orthogroup	Tur_r2.0_p0100.1.g5695.t1	No_hits	#	#	#	#	#	#	#	#	#	#	#	#	#	#	#	#	#	#	#	#	#	#	#	#	#	#	#	#	#	#	#	#	#
orthogroup	Tur_r2.0_p0100.1.g5704.t1	No_hits	#	#	#	#	#	#	#	#	#	#	#	#	#	#	#	#	#	#	#	No_hits	#	#	#	#	#	No_hits	#	#	#	#	#	#	#
orthogroup	Tur_r2.0_p0100.1.g5714.t1	No_hits	#	#	#	#	#	#	#	#	#	#	#	#	#	#	#	#	#	#	#	MHCK/EF2 kinase domain containing protein	Acanthamoeba castellanii str. Neff	1257118	ACA1_063130	3	1	tr|L8GWF6|L8GWF6_ACACA MHCK/EF2 kinase domain containing protein OS=Acanthamoeba castellanii str. Neff OX=1257118 GN=ACA1_063130 PE=3 SV=1	226	493	8.19e-19	+	218.142	24.3363	37.6106
orthogroup	Tur_r2.0_p0100.1.g5722.t1	No_hits	#	#	#	#	#	#	#	#	#	#	#	#	#	#	#	#	#	#	#	Uncharacterized protein	Mytilus galloprovincialis	29158	MGAL_10B067403	4	1	tr|A0A8B6BQ97|A0A8B6BQ97_MYTGA Uncharacterized protein OS=Mytilus galloprovincialis OX=29158 GN=MGAL_10B067403 PE=4 SV=1	430	443	9.06e-34	+	103.023	23.4884	30.2326
orthogroup	Tur_r2.0_p0100.1.g5725.t1	45351.EDO41481	3.31e-153	507	2DCSR@1|root,2S5KN@2759|Eukaryota	2759|Eukaryota	-	-	-	-	-	-	-	-	-	-	-	-	-	-	DDE_1	Predicted protein	Nematostella vectensis	45351	v1g242754	4	1	tr|A7S4A1|A7S4A1_NEMVE Predicted protein OS=Nematostella vectensis OX=45351 GN=v1g242754 PE=4 SV=1	691	675	7.63e-164	+	97.6845	41.3893	58.0318
orthogroup	Tur_r2.0_p0100.1.g5732.t1	No_hits	#	#	#	#	#	#	#	#	#	#	#	#	#	#	#	#	#	#	#	No_hits	#	#	#	#	#	No_hits	#	#	#	#	#	#	#
orthogroup	Tur_r2.0_p0100.1.g5733.t1	27923.ML070819a-PA	1.43e-30	132	2E24P@1|root,2S9D9@2759|Eukaryota,3A6X8@33154|Opisthokonta,3BYHR@33208|Metazoa	33208|Metazoa	-	-	-	-	-	-	-	-	-	-	-	-	-	-	RVT_1	Uncharacterized protein	Paramuricea clavata	317549	PACLA_6A062652	4	1	tr|A0A7D9ESG5|A0A7D9ESG5_PARCT Uncharacterized protein OS=Paramuricea clavata OX=317549 GN=PACLA_6A062652 PE=4 SV=1	294	548	1.24e-43	+	186.395	32.6531	50
orthogroup	Tur_r2.0_p0100.1.g5734.t1	No_hits	#	#	#	#	#	#	#	#	#	#	#	#	#	#	#	#	#	#	#	Predicted protein	Nematostella vectensis	45351	v1g247836	4	1	tr|A7SWP4|A7SWP4_NEMVE Predicted protein OS=Nematostella vectensis OX=45351 GN=v1g247836 PE=4 SV=1	288	417	2.33e-41	+	144.792	35.4167	51.3889
orthogroup	Tur_r2.0_p0100.1.g5735.t1	6087.XP_004212114.1	2.46e-06	60	2ETN4@1|root,2SVYF@2759|Eukaryota,39IPJ@33154|Opisthokonta,3C43B@33208|Metazoa	6087.XP_004212114.1|-	-	-	-	-	-	-	-	-	-	-	-	-	-	-	-	#	#	#	#	#	#	#	#	#	#	#	#	#	#
orthogroup	Tur_r2.0_p0100.1.g5740.t1	No_hits	#	#	#	#	#	#	#	#	#	#	#	#	#	#	#	#	#	#	#	No_hits	#	#	#	#	#	No_hits	#	#	#	#	#	#	#
orthogroup	Tur_r2.0_p0100.1.g5747.t1	No_hits	#	#	#	#	#	#	#	#	#	#	#	#	#	#	#	#	#	#	#	uncharacterized protein LOC101235465	Hydra vulgaris	6087	LOC101235465	4	1	tr|A0A8B7DK12|A0A8B7DK12_HYDVU uncharacterized protein LOC101235465 OS=Hydra vulgaris OX=6087 GN=LOC101235465 PE=4 SV=1	325	1957	8.07e-62	+	602.154	36.9231	56.3077
orthogroup	Tur_r2.0_p0100.1.g5757.t1	No_hits	#	#	#	#	#	#	#	#	#	#	#	#	#	#	#	#	#	#	#	#	#	#	#	#	#	#	#	#	#	#	#	#	#
orthogroup	Tur_r2.0_p0100.1.g5762.t1	No_hits	#	#	#	#	#	#	#	#	#	#	#	#	#	#	#	#	#	#	#	No_hits	#	#	#	#	#	No_hits	#	#	#	#	#	#	#
orthogroup	Tur_r2.0_p0100.1.g5770.t2	No_hits	#	#	#	#	#	#	#	#	#	#	#	#	#	#	#	#	#	#	#	#	#	#	#	#	#	#	#	#	#	#	#	#	#
orthogroup	Tur_r2.0_p0100.1.g5772.t1	No_hits	#	#	#	#	#	#	#	#	#	#	#	#	#	#	#	#	#	#	#	No_hits	#	#	#	#	#	No_hits	#	#	#	#	#	#	#
orthogroup	Tur_r2.0_p0100.1.g5775.t1	No_hits	#	#	#	#	#	#	#	#	#	#	#	#	#	#	#	#	#	#	#	No_hits	#	#	#	#	#	No_hits	#	#	#	#	#	#	#
orthogroup	Tur_r2.0_p0100.1.g5776.t1	No_hits	#	#	#	#	#	#	#	#	#	#	#	#	#	#	#	#	#	#	#	uncharacterized protein LOC100200066	Hydra vulgaris	6087	LOC100200066	4	1	tr|A0A8B7DFW0|A0A8B7DFW0_HYDVU uncharacterized protein LOC100200066 OS=Hydra vulgaris OX=6087 GN=LOC100200066 PE=4 SV=1	692	379	1.67e-30	+	54.7688	14.0173	21.6763
unassigned	Tur_r2.0_p0100.1.g5777.t1	7668.SPU_028943-tr	1.66e-38	162	COG2801@1|root,KOG0017@2759|Eukaryota,39TC6@33154|Opisthokonta,3BHT2@33208|Metazoa,3D2MB@33213|Bilateria	33208|Metazoa	J	transposition, RNA-mediated	-	-	-	-	-	-	-	-	-	-	-	-	DUF1759,Peptidase_A17,rve	Uncharacterized protein	Stylophora pistillata	50429	AWC38_SpisGene22037	4	1	tr|A0A2B4RC22|A0A2B4RC22_STYPI Uncharacterized protein OS=Stylophora pistillata OX=50429 GN=AWC38_SpisGene22037 PE=4 SV=1	537	683	1.26e-42	+	127.188	18.0633	24.581
orthogroup	Tur_r2.0_p0100.1.g5780.t1	7029.ACYPI55587-PA	1.55e-09	69	2E5JB@1|root,2SCCI@2759|Eukaryota,3AD73@33154|Opisthokonta,3BVI4@33208|Metazoa,3DCBT@33213|Bilateria,421UE@6656|Arthropoda	33208|Metazoa	K	DNA binding	-	GO:0001098,GO:0001099,GO:0003674,GO:0003700,GO:0003712,GO:0003713,GO:0005488,GO:0005515,GO:0005575,GO:0005622,GO:0005623,GO:0005634,GO:0006355,GO:0008150,GO:0009889,GO:0009891,GO:0009893,GO:0010468,GO:0010556,GO:0010557,GO:0010604,GO:0019219,GO:0019222,GO:0031323,GO:0031325,GO:0031326,GO:0031328,GO:0043226,GO:0043227,GO:0043229,GO:0043231,GO:0044424,GO:0044464,GO:0045935,GO:0048518,GO:0048522,GO:…	-	-	-	-	-	-	-	-	-	-	BESS,MADF_DNA_bdg	Transcription factor Adf-1-like isoform X2	Paramuricea clavata	317549	PACLA_6A046852	4	1	tr|A0A7D9EUI4|A0A7D9EUI4_PARCT Transcription factor Adf-1-like isoform X2 OS=Paramuricea clavata OX=317549 GN=PACLA_6A046852 PE=4 SV=1	328	308	5.85e-47	+	93.9024	31.7073	47.2561
orthogroup	Tur_r2.0_p0100.1.g5787.t1	7668.SPU_022601-tr	5.43e-104	349	KOG4740@1|root,KOG4740@2759|Eukaryota,3A4S6@33154|Opisthokonta,3BS37@33208|Metazoa,3D8DB@33213|Bilateria	33208|Metazoa	S	proton channel activity	-	-	-	-	-	-	-	-	-	-	-	-	DUF4817,HTH_24	Uncharacterized protein	Strongylocentrotus purpuratus	7668	-	4	1	tr|A0A7M7N457|A0A7M7N457_STRPU Uncharacterized protein OS=Strongylocentrotus purpuratus OX=7668 PE=4 SV=1	366	198	5.47e-60	+	54.0984	24.8634	33.6066
orthogroup	Tur_r2.0_p0100.1.g5803.t1	No_hits	#	#	#	#	#	#	#	#	#	#	#	#	#	#	#	#	#	#	#	Uncharacterized protein	Clytia hemisphaerica	252671	-	4	1	tr|A0A7M6DQR2|A0A7M6DQR2_9CNID Uncharacterized protein OS=Clytia hemisphaerica OX=252671 PE=4 SV=1	877	1342	3.21e-229	+	153.022	39.9088	59.179
unassigned	Tur_r2.0_p0100.1.g5809.t1	6087.XP_004207663.1	2.21e-136	442	COG0151@1|root,COG0299@1|root,KOG0237@2759|Eukaryota,KOG3076@2759|Eukaryota,38BPB@33154|Opisthokonta,3BDXA@33208|Metazoa	33208|Metazoa	F	Trifunctional purine biosynthetic protein	GART	GO:0001505,GO:0003674,GO:0003824,GO:0004637,GO:0004641,GO:0004644,GO:0005575,GO:0005622,GO:0005623,GO:0005737,GO:0005829,GO:0006082,GO:0006139,GO:0006144,GO:0006163,GO:0006164,GO:0006188,GO:0006189,GO:0006520,GO:0006544,GO:0006575,GO:0006725,GO:0006732,GO:0006753,GO:0006760,GO:0006793,GO:0006796,GO:0006807,GO:0008150,GO:0008152,GO:0009058,GO:0009069,GO:0009108,GO:0009112,GO:0009113,GO:0009117,GO:…	2.1.2.2,6.3.3.1,6.3.4.13	ko:K11787	ko00230,ko00670,ko01100,ko01110,ko01130,ko01523,map00230,map00670,map01100,map01110,map01130,map01523	M00048	R04144,R04208,R04325,R04326	RC00026,RC00090,RC00166,RC00197,RC01100,RC01128	ko00000,ko00001,ko00002,ko01000	-	-	-	AIRS,AIRS_C,Formyl_trans_N,GARS_A,GARS_C,GARS_N	Phosphoribosylamine--glycine ligase	Sinocyclocheilus rhinocerous	307959	gart	3	1	tr|A0A673K7S8|A0A673K7S8_9TELE Phosphoribosylamine--glycine ligase OS=Sinocyclocheilus rhinocerous OX=307959 GN=gart PE=3 SV=1	363	440	6.09e-147	+	121.212	56.4738	74.9311
unassigned	Tur_r2.0_p0100.1.g5816.t1	No_hits	#	#	#	#	#	#	#	#	#	#	#	#	#	#	#	#	#	#	#	No_hits	#	#	#	#	#	No_hits	#	#	#	#	#	#	#
orthogroup	Tur_r2.0_p0100.1.g5833.t1	No_hits	#	#	#	#	#	#	#	#	#	#	#	#	#	#	#	#	#	#	#	No_hits	#	#	#	#	#	No_hits	#	#	#	#	#	#	#
unassigned	Tur_r2.0_p0100.1.g5841.t1	No_hits	#	#	#	#	#	#	#	#	#	#	#	#	#	#	#	#	#	#	#	#	#	#	#	#	#	#	#	#	#	#	#	#	#
orthogroup	Tur_r2.0_p0100.1.g5861.t1	6087.XP_004209361.1	2.98e-104	351	arCOG07452@1|root,2QRCP@2759|Eukaryota,38HK2@33154|Opisthokonta,3BGN2@33208|Metazoa	33208|Metazoa	S	Hexosaminidase (glycosyl hydrolase family 20, catalytic domain) containing	-	-	2.3.2.26,3.2.1.52	ko:K04678,ko:K14459	ko00511,ko00513,ko01100,ko04120,ko04144,ko04340,ko04341,ko04350,map00511,map00513,map01100,map04120,map04144,map04340,map04341,map04350	-	R09323	-	ko00000,ko00001,ko01000,ko03029,ko04121,ko04131	-	GH20	-	Glyco_hydro_20	hexosaminidase D-like	Hydra vulgaris	6087	LOC100200264	4	1	tr|A0A8B7DPL7|A0A8B7DPL7_HYDVU hexosaminidase D-like OS=Hydra vulgaris OX=6087 GN=LOC100200264 PE=4 SV=1	406	635	2.68e-109	+	156.404	40.6404	61.8227
orthogroup	Tur_r2.0_p0247.1.g5862.t1	No_hits	#	#	#	#	#	#	#	#	#	#	#	#	#	#	#	#	#	#	#	No_hits	#	#	#	#	#	No_hits	#	#	#	#	#	#	#
unassigned	Tur_r2.0_p0247.1.g5870.t1	No_hits	#	#	#	#	#	#	#	#	#	#	#	#	#	#	#	#	#	#	#	No_hits	#	#	#	#	#	No_hits	#	#	#	#	#	#	#
orthogroup	Tur_r2.0_p0247.1.g5902.t1	No_hits	#	#	#	#	#	#	#	#	#	#	#	#	#	#	#	#	#	#	#	Uncharacterized protein	Clytia hemisphaerica	252671	-	4	1	tr|A0A7M5WI45|A0A7M5WI45_9CNID Uncharacterized protein OS=Clytia hemisphaerica OX=252671 PE=4 SV=1	306	327	1.59e-35	+	106.863	32.0261	49.6732
orthogroup	Tur_r2.0_p0247.1.g5907.t1	No_hits	#	#	#	#	#	#	#	#	#	#	#	#	#	#	#	#	#	#	#	No_hits	#	#	#	#	#	No_hits	#	#	#	#	#	#	#
unassigned	Tur_r2.0_p0247.1.g5947.t1	No_hits	#	#	#	#	#	#	#	#	#	#	#	#	#	#	#	#	#	#	#	C2H2-type domain-containing protein	Stylophora pistillata	50429	AWC38_SpisGene18294	4	1	tr|A0A2B4RKQ9|A0A2B4RKQ9_STYPI C2H2-type domain-containing protein OS=Stylophora pistillata OX=50429 GN=AWC38_SpisGene18294 PE=4 SV=1	236	390	7.86e-19	+	165.254	29.2373	49.1525
orthogroup	Tur_r2.0_p0247.1.g5957.t1	10224.XP_006815028.1	1.32e-09	68	KOG3599@1|root,KOG3599@2759|Eukaryota,393HE@33154|Opisthokonta,3BCY5@33208|Metazoa,3CUZR@33213|Bilateria	33208|Metazoa	PT	detection of mechanical stimulus	PKD1L2	GO:0001965,GO:0003008,GO:0003674,GO:0005215,GO:0005216,GO:0005261,GO:0005262,GO:0005488,GO:0005515,GO:0005575,GO:0006810,GO:0006811,GO:0006812,GO:0006816,GO:0006950,GO:0007600,GO:0008150,GO:0008324,GO:0009266,GO:0009409,GO:0009581,GO:0009582,GO:0009605,GO:0009612,GO:0009628,GO:0009987,GO:0015075,GO:0015085,GO:0015267,GO:0015318,GO:0016020,GO:0016048,GO:0022803,GO:0022838,GO:0022857,GO:0022890,GO:…	-	ko:K04986,ko:K04988,ko:K04989	ko04742,map04742	-	-	-	ko00000,ko00001,ko03036,ko04040	1.A.5.1,1.A.5.1.2,1.A.5.2.1,1.A.5.2.4	-	-	GPS,Gal_Lectin,Lectin_C,PKD_channel,PLAT,REJ	Uncharacterized protein	Clytia hemisphaerica	252671	-	4	1	tr|A0A7M5X4H9|A0A7M5X4H9_9CNID Uncharacterized protein OS=Clytia hemisphaerica OX=252671 PE=4 SV=1	289	265	1.78e-61	+	91.6955	39.1003	52.9412
orthogroup	Tur_r2.0_p0247.1.g5959.t1	32507.XP_006793685.1	1.11e-10	67	KOG1911@1|root,KOG1911@2759|Eukaryota,39NYD@33154|Opisthokonta,3CQGJ@33208|Metazoa,3E6P2@33213|Bilateria,48S8B@7711|Chordata,49NQI@7742|Vertebrata	33208|Metazoa	B	methylated histone binding	-	-	-	-	-	-	-	-	-	-	-	-	-	uncharacterized protein LOC117562561	Gymnodraco acuticeps	8218	LOC117562561	4	1	tr|A0A6P8X8B7|A0A6P8X8B7_GYMAC uncharacterized protein LOC117562561 OS=Gymnodraco acuticeps OX=8218 GN=LOC117562561 PE=4 SV=1	131	139	1.7e-11	+	106.107	33.5878	53.4351
orthogroup	Tur_r2.0_p0247.1.g5960.t1	7955.ENSDARP00000100486	4.58e-108	390	COG2940@1|root,KOG1085@2759|Eukaryota,39NCT@33154|Opisthokonta,3CPXG@33208|Metazoa,3E62K@33213|Bilateria,48J36@7711|Chordata,49EWQ@7742|Vertebrata,4A638@7898|Actinopterygii	33208|Metazoa	S	SET (Su(var)3-9, Enhancer-of-zeste, Trithorax) domain	-	-	2.1.1.43	ko:K11428	ko00310,map00310	-	R03875,R03938,R04866,R04867	RC00003,RC00060,RC00181,RC00496	ko00000,ko00001,ko01000,ko03036	-	-	-	SET	Uncharacterized protein	Elysia chlorotica	188477	EGW08_011685	4	1	tr|A0A3S0ZLI5|A0A3S0ZLI5_ELYCH Uncharacterized protein OS=Elysia chlorotica OX=188477 GN=EGW08_011685 PE=4 SV=1	1176	743	2.07e-117	+	63.1803	18.2823	27.466
orthogroup	Tur_r2.0_p0581.1.g5989.t1	6087.XP_004211053.1	0.0005959	50	2CMP4@1|root,2QR56@2759|Eukaryota,3AFGE@33154|Opisthokonta,3BZBX@33208|Metazoa	33208|Metazoa	-	-	-	-	-	-	-	-	-	-	-	-	-	-	Asp_protease_2,DUF1759,Peptidase_A17,rve	Uncharacterized protein	Clytia hemisphaerica	252671	-	4	1	tr|A0A7M5XM06|A0A7M5XM06_9CNID Uncharacterized protein OS=Clytia hemisphaerica OX=252671 PE=4 SV=1	230	894	2.77e-19	+	388.696	20.8696	26.5217
unassigned	Tur_r2.0_p0581.1.g6010.t1	6087.XP_004211844.1	2.54e-62	219	KOG4585@1|root,KOG4585@2759|Eukaryota,3AKU9@33154|Opisthokonta,3C0VA@33208|Metazoa	33208|Metazoa	L	DDE superfamily endonuclease	-	-	-	-	-	-	-	-	-	-	-	-	DDE_Tnp_4	uncharacterized protein LOC101238960	Hydra vulgaris	6087	LOC101238960	4	1	tr|A0A8B6Y1Z2|A0A8B6Y1Z2_HYDVU uncharacterized protein LOC101238960 OS=Hydra vulgaris OX=6087 GN=LOC101238960 PE=4 SV=1	188	269	1.87e-66	+	143.085	66.4894	76.0638
orthogroup	Tur_r2.0_p0581.1.g6014.t1	6087.XP_002168659.2	5.18e-55	203	KOG1565@1|root,KOG1565@2759|Eukaryota,38CRR@33154|Opisthokonta,3B9IY@33208|Metazoa	33208|Metazoa	O	Belongs to the peptidase M10A family	-	-	3.4.24.80	ko:K07763	ko04668,ko04912,map04668,map04912	-	-	-	ko00000,ko00001,ko01000,ko01002	-	-	-	Hemopexin,PG_binding_1,Peptidase_M10	Uncharacterized protein	Octopus bimaculoides	37653	OCBIM_22022755mg	4	1	tr|A0A0L8FFZ7|A0A0L8FFZ7_OCTBM Uncharacterized protein OS=Octopus bimaculoides OX=37653 GN=OCBIM_22022755mg PE=4 SV=1	302	426	2.24e-40	+	141.06	26.8212	40.3974
orthogroup	Tur_r2.0_p0581.1.g6015.t1	6087.XP_002168659.2	6.25e-52	189	KOG1565@1|root,KOG1565@2759|Eukaryota,38CRR@33154|Opisthokonta,3B9IY@33208|Metazoa	33208|Metazoa	O	Belongs to the peptidase M10A family	-	-	3.4.24.80	ko:K07763	ko04668,ko04912,map04668,map04912	-	-	-	ko00000,ko00001,ko01000,ko01002	-	-	-	Hemopexin,PG_binding_1,Peptidase_M10	Uncharacterized protein	Octopus bimaculoides	37653	OCBIM_22016121mg	4	1	tr|A0A0L8HEX3|A0A0L8HEX3_OCTBM Uncharacterized protein OS=Octopus bimaculoides OX=37653 GN=OCBIM_22016121mg PE=4 SV=1	195	140	8.53e-24	+	71.7949	27.6923	38.9744
unassigned	Tur_r2.0_p0581.1.g6030.t1	45351.EDO49304	2.33e-12	72	COG0666@1|root,KOG0504@2759|Eukaryota,39S8I@33154|Opisthokonta,3BKQB@33208|Metazoa	33208|Metazoa	S	positive regulation of DNA-binding transcription factor activity	FANK1	GO:0005575,GO:0005622,GO:0005623,GO:0005634,GO:0005654,GO:0005737,GO:0005829,GO:0005929,GO:0006355,GO:0008150,GO:0009889,GO:0009891,GO:0009893,GO:0010468,GO:0010556,GO:0010557,GO:0010604,GO:0010628,GO:0010941,GO:0010942,GO:0019219,GO:0019222,GO:0031323,GO:0031325,GO:0031326,GO:0031328,GO:0031974,GO:0031981,GO:0042981,GO:0042995,GO:0043065,GO:0043066,GO:0043067,GO:0043068,GO:0043069,GO:0043226,GO:…	-	-	-	-	-	-	-	-	-	-	Ank,Ank_2,Ank_4,Ank_5	uncharacterized protein LOC116298037	Actinia tenebrosa	6105	LOC116298037	4	1	tr|A0A6P8I448|A0A6P8I448_ACTTE uncharacterized protein LOC116298037 OS=Actinia tenebrosa OX=6105 GN=LOC116298037 PE=4 SV=1	146	243	1.55e-19	+	166.438	30.8219	44.5205
orthogroup	Tur_r2.0_p0523.1.g6055.t1	45351.EDO48836	2.66e-15	79	2E24P@1|root,2S9D9@2759|Eukaryota,3A6X8@33154|Opisthokonta,3BYHR@33208|Metazoa	33208|Metazoa	-	-	-	-	-	-	-	-	-	-	-	-	-	-	RVT_1	Uncharacterized protein	Stylophora pistillata	50429	AWC38_SpisGene9888	4	1	tr|A0A2B4S9L7|A0A2B4S9L7_STYPI Uncharacterized protein OS=Stylophora pistillata OX=50429 GN=AWC38_SpisGene9888 PE=4 SV=1	109	646	3.3e-15	+	592.661	34.8624	55.0459
orthogroup	Tur_r2.0_p0523.1.g6059.t1	No_hits	#	#	#	#	#	#	#	#	#	#	#	#	#	#	#	#	#	#	#	No_hits	#	#	#	#	#	No_hits	#	#	#	#	#	#	#
unassigned	Tur_r2.0_p0523.1.g6066.t1	No_hits	#	#	#	#	#	#	#	#	#	#	#	#	#	#	#	#	#	#	#	No_hits	#	#	#	#	#	No_hits	#	#	#	#	#	#	#
orthogroup	Tur_r2.0_p0523.1.g6075.t1	No_hits	#	#	#	#	#	#	#	#	#	#	#	#	#	#	#	#	#	#	#	No_hits	#	#	#	#	#	No_hits	#	#	#	#	#	#	#
orthogroup	Tur_r2.0_p0523.1.g6078.t1	No_hits	#	#	#	#	#	#	#	#	#	#	#	#	#	#	#	#	#	#	#	No_hits	#	#	#	#	#	No_hits	#	#	#	#	#	#	#
orthogroup	Tur_r2.0_p0523.1.g6086.t1	6412.HelroP86113	6.54e-05	57	COG0666@1|root,KOG0504@2759|Eukaryota,38FSA@33154|Opisthokonta,3BB34@33208|Metazoa,3D3K3@33213|Bilateria	33208|Metazoa	S	Ankyrin repeat	ANKRD16	-	-	-	-	-	-	-	-	-	-	-	Ank,Ank_2,Ank_3,Ank_4	#	#	#	#	#	#	#	#	#	#	#	#	#	#
orthogroup	Tur_r2.0_p0478.1.g9869.t1	No_hits	#	#	#	#	#	#	#	#	#	#	#	#	#	#	#	#	#	#	#	C-type lectin domain-containing protein	Mytilus galloprovincialis	29158	MGAL_10B082004	4	1	tr|A0A8B6D7Z8|A0A8B6D7Z8_MYTGA C-type lectin domain-containing protein OS=Mytilus galloprovincialis OX=29158 GN=MGAL_10B082004 PE=4 SV=1	130	368	1.58e-34	+	283.077	56.1538	67.6923
orthogroup	Tur_r2.0_p0478.1.g9878.t1	27923.ML073718a-PA	2.99e-54	215	KOG3638@1|root,KOG3638@2759|Eukaryota	2759|Eukaryota	M	intein-mediated protein splicing	qua-1	GO:0002119,GO:0002164,GO:0005575,GO:0005576,GO:0007275,GO:0008150,GO:0009791,GO:0018996,GO:0031012,GO:0032501,GO:0032502,GO:0042303,GO:0044421,GO:0048856,GO:0060102,GO:0062023	-	-	-	-	-	-	-	-	-	-	AIG1,HH_signal,Hint	DHH	Mytilus coruscus	42192	MCOR_22966	4	1	tr|A0A6J8BUJ3|A0A6J8BUJ3_MYTCO DHH OS=Mytilus coruscus OX=42192 GN=MCOR_22966 PE=4 SV=1	735	974	3.8e-64	+	132.517	27.619	44.3537
orthogroup	Tur_r2.0_p0478.1.g9896.t1	27923.ML073718a-PA	2.08e-53	213	KOG3638@1|root,KOG3638@2759|Eukaryota	2759|Eukaryota	M	intein-mediated protein splicing	qua-1	GO:0002119,GO:0002164,GO:0005575,GO:0005576,GO:0007275,GO:0008150,GO:0009791,GO:0018996,GO:0031012,GO:0032501,GO:0032502,GO:0042303,GO:0044421,GO:0048856,GO:0060102,GO:0062023	-	-	-	-	-	-	-	-	-	-	AIG1,HH_signal,Hint	MACPF domain-containing protein	Tigriopus californicus	6832	TCAL_11839	4	1	tr|A0A553NDF9|A0A553NDF9_TIGCA MACPF domain-containing protein OS=Tigriopus californicus OX=6832 GN=TCAL_11839 PE=4 SV=1	772	855	5.02e-46	+	110.751	24.3523	43.3938
orthogroup	Tur_r2.0_p0478.1.g9914.t1	7668.SPU_022601-tr	6.43e-42	157	KOG4740@1|root,KOG4740@2759|Eukaryota,3A4S6@33154|Opisthokonta,3BS37@33208|Metazoa,3D8DB@33213|Bilateria	33208|Metazoa	S	proton channel activity	-	-	-	-	-	-	-	-	-	-	-	-	DUF4817,HTH_24	Uncharacterized protein	Strongylocentrotus purpuratus	7668	-	4	1	tr|A0A7M7N457|A0A7M7N457_STRPU Uncharacterized protein OS=Strongylocentrotus purpuratus OX=7668 PE=4 SV=1	138	198	3.38e-45	+	143.478	50.7246	65.2174
unassigned	Tur_r2.0_p0478.1.g9916.t1	No_hits	#	#	#	#	#	#	#	#	#	#	#	#	#	#	#	#	#	#	#	No_hits	#	#	#	#	#	No_hits	#	#	#	#	#	#	#
unassigned	Tur_r2.0_p0478.1.g9925.t1	6087.XP_004207134.1	1.45e-15	81	COG0223@1|root,KOG3082@2759|Eukaryota	2759|Eukaryota	J	methionyl-tRNA formyltransferase activity	MTFMT	GO:0003674,GO:0003824,GO:0004479,GO:0005575,GO:0005622,GO:0005623,GO:0005737,GO:0005739,GO:0005759,GO:0006139,GO:0006396,GO:0006399,GO:0006400,GO:0006412,GO:0006413,GO:0006464,GO:0006518,GO:0006725,GO:0006807,GO:0008033,GO:0008150,GO:0008152,GO:0009058,GO:0009059,GO:0009451,GO:0009987,GO:0010467,GO:0016070,GO:0016740,GO:0016741,GO:0016742,GO:0019538,GO:0019988,GO:0031974,GO:0032543,GO:0034470,GO:…	2.1.2.9	ko:K00604	ko00670,ko00970,map00670,map00970	-	R03940	RC00026,RC00165	ko00000,ko00001,ko01000	-	-	-	Formyl_trans_C,Formyl_trans_N	Methionyl-tRNA formyltransferase (Fragment)	Hydra vulgaris	6087	MTFMT	2	1	tr|T2M7R4|T2M7R4_HYDVU Methionyl-tRNA formyltransferase (Fragment) OS=Hydra vulgaris OX=6087 GN=MTFMT PE=2 SV=1	133	362	1.72e-14	+	272.18	34.5865	51.1278
unassigned	Tur_r2.0_p1019.1.g9937.t1	6087.XP_002161398.1	1.12e-47	178	KOG3714@1|root,KOG3714@2759|Eukaryota,38H9H@33154|Opisthokonta	33154|Opisthokonta	O	metalloendopeptidase activity	-	-	-	-	-	-	-	-	-	-	-	-	Astacin,CUB,EGF_CA,FXa_inhibition	Metalloendopeptidase	Hydractinia echinata	35630	hea2	2	1	tr|Q2MCX8|Q2MCX8_HYDEC Metalloendopeptidase OS=Hydractinia echinata OX=35630 GN=hea2 PE=2 SV=1	219	289	3.23e-62	+	131.963	51.1416	63.9269
orthogroup	Tur_r2.0_p1019.1.g9945.t1	No_hits	#	#	#	#	#	#	#	#	#	#	#	#	#	#	#	#	#	#	#	uncharacterized protein LOC116296908	Actinia tenebrosa	6105	LOC116296908	4	1	tr|A0A6P8HZN4|A0A6P8HZN4_ACTTE uncharacterized protein LOC116296908 OS=Actinia tenebrosa OX=6105 GN=LOC116296908 PE=4 SV=1	95	198	2.1e-12	+	208.421	37.8947	57.8947
orthogroup	Tur_r2.0_p1019.1.g9946.t1	No_hits	#	#	#	#	#	#	#	#	#	#	#	#	#	#	#	#	#	#	#	uncharacterized protein LOC117534609	Gymnodraco acuticeps	8218	LOC117534609	4	1	tr|A0A6P8SUX3|A0A6P8SUX3_GYMAC uncharacterized protein LOC117534609 OS=Gymnodraco acuticeps OX=8218 GN=LOC117534609 PE=4 SV=1	245	319	2.8e-58	+	130.204	38.3673	56.3265
orthogroup	Tur_r2.0_p0172.1.g9968.t1	No_hits	#	#	#	#	#	#	#	#	#	#	#	#	#	#	#	#	#	#	#	Transcription factor Adf-1-like	Paramuricea clavata	317549	PACLA_6A037606	4	1	tr|A0A7D9ELH3|A0A7D9ELH3_PARCT Transcription factor Adf-1-like OS=Paramuricea clavata OX=317549 GN=PACLA_6A037606 PE=4 SV=1	189	225	6.37e-17	+	119.048	33.3333	57.1429
unassigned	Tur_r2.0_p0172.1.g9969.t1	No_hits	#	#	#	#	#	#	#	#	#	#	#	#	#	#	#	#	#	#	#	No_hits	#	#	#	#	#	No_hits	#	#	#	#	#	#	#
unassigned	Tur_r2.0_p0172.1.g9980.t1	6087.XP_004205802.1	2.49e-06	52	KOG2242@1|root,KOG2242@2759|Eukaryota,39M8F@33154|Opisthokonta,3CNX6@33208|Metazoa	33208|Metazoa	A	SPRY domain	RNF123	-	2.3.2.27	ko:K12169	-	-	-	-	ko00000,ko01000,ko04121	-	-	-	SPRY	#	#	#	#	#	#	#	#	#	#	#	#	#	#
unassigned	Tur_r2.0_p0172.1.g9983.t1	No_hits	#	#	#	#	#	#	#	#	#	#	#	#	#	#	#	#	#	#	#	No_hits	#	#	#	#	#	No_hits	#	#	#	#	#	#	#
orthogroup	Tur_r2.0_p0172.1.g9991.t1	7029.ACYPI083842-PA	1.34e-20	97	2CXRQ@1|root,2RZ9T@2759|Eukaryota,3A4J4@33154|Opisthokonta,3BQHA@33208|Metazoa,3D99K@33213|Bilateria,429WJ@6656|Arthropoda,3SNPQ@50557|Insecta	33208|Metazoa	S	DDE superfamily endonuclease	-	-	-	-	-	-	-	-	-	-	-	-	DDE_3	DDE_3 domain-containing protein	Eumeta variegata	151549	EVAR_44306_1	4	1	tr|A0A4C1WT88|A0A4C1WT88_EUMVA DDE_3 domain-containing protein OS=Eumeta variegata OX=151549 GN=EVAR_44306_1 PE=4 SV=1	159	253	1.78e-21	+	159.119	37.7358	52.2013
orthogroup	Tur_r2.0_p0172.1.g9995.t1	45351.EDO39164	9.29e-07	63	2DWBY@1|root,2S6Q2@2759|Eukaryota,3A5X4@33154|Opisthokonta,3BSXR@33208|Metazoa	33208|Metazoa	-	-	-	-	-	-	-	-	-	-	-	-	-	-	-	Uncharacterized protein	Clytia hemisphaerica	252671	-	4	1	tr|A0A7M5XIS2|A0A7M5XIS2_9CNID Uncharacterized protein OS=Clytia hemisphaerica OX=252671 PE=4 SV=1	1118	925	1.09e-96	+	82.737	23.2558	37.6565
unassigned	Tur_r2.0_p0172.1.g10004.t1	No_hits	#	#	#	#	#	#	#	#	#	#	#	#	#	#	#	#	#	#	#	No_hits	#	#	#	#	#	No_hits	#	#	#	#	#	#	#
orthogroup	Tur_r2.0_p0172.1.g10019.t1	6087.XP_004206956.1	2.19e-34	141	2CXTH@1|root,2RZKM@2759|Eukaryota,3A38H@33154|Opisthokonta,3BQSZ@33208|Metazoa	33208|Metazoa	-	-	-	-	-	-	-	-	-	-	-	-	-	-	YqaJ	uncharacterized protein LOC101240403 isoform X2	Hydra vulgaris	6087	LOC101240403	4	1	tr|A0A8B7D9M5|A0A8B7D9M5_HYDVU uncharacterized protein LOC101240403 isoform X2 OS=Hydra vulgaris OX=6087 GN=LOC101240403 PE=4 SV=1	251	255	6.49e-36	+	101.594	35.0598	51.3944
orthogroup	Tur_r2.0_p0172.1.g10026.t1	No_hits	#	#	#	#	#	#	#	#	#	#	#	#	#	#	#	#	#	#	#	uncharacterized protein MAL13P1.304-like	Hydra vulgaris	6087	LOC101239581	4	1	tr|A0A8B7DN43|A0A8B7DN43_HYDVU uncharacterized protein MAL13P1.304-like OS=Hydra vulgaris OX=6087 GN=LOC101239581 PE=4 SV=1	456	1276	2.23e-24	+	279.825	14.693	23.0263
orthogroup	Tur_r2.0_p0172.1.g10030.t1	7668.SPU_024105-tr	2.83e-115	389	2CQK3@1|root,2S458@2759|Eukaryota,3A7MN@33154|Opisthokonta,3BSRK@33208|Metazoa,3DFYF@33213|Bilateria	33208|Metazoa	S	DDE superfamily endonuclease	-	-	-	-	-	-	-	-	-	-	-	-	DDE_Tnp_4,HTH_Tnp_4,THAP	THAP-type domain-containing protein	Strongylocentrotus purpuratus	7668	-	4	1	tr|A0A7M7TH00|A0A7M7TH00_STRPU THAP-type domain-containing protein OS=Strongylocentrotus purpuratus OX=7668 PE=4 SV=1	520	514	8.46e-123	+	98.8462	42.1154	59.6154
orthogroup	Tur_r2.0_p0172.1.g10050.t1	6500.XP_005089688.1	0.0005155	46	COG2801@1|root,KOG0017@2759|Eukaryota,3AK06@33154|Opisthokonta,3BZV1@33208|Metazoa	33208|Metazoa	L	Integrase core domain	-	-	-	-	-	-	-	-	-	-	-	-	rve	#	#	#	#	#	#	#	#	#	#	#	#	#	#
orthogroup	Tur_r2.0_p0172.1.g10054.t1	No_hits	#	#	#	#	#	#	#	#	#	#	#	#	#	#	#	#	#	#	#	No_hits	#	#	#	#	#	No_hits	#	#	#	#	#	#	#
orthogroup	Tur_r2.0_p0172.1.g10055.t1	No_hits	#	#	#	#	#	#	#	#	#	#	#	#	#	#	#	#	#	#	#	No_hits	#	#	#	#	#	No_hits	#	#	#	#	#	#	#
unassigned	Tur_r2.0_p0172.1.g10056.t1	No_hits	#	#	#	#	#	#	#	#	#	#	#	#	#	#	#	#	#	#	#	No_hits	#	#	#	#	#	No_hits	#	#	#	#	#	#	#
orthogroup	Tur_r2.0_p0172.1.g10057.t1	No_hits	#	#	#	#	#	#	#	#	#	#	#	#	#	#	#	#	#	#	#	No_hits	#	#	#	#	#	No_hits	#	#	#	#	#	#	#
unassigned	Tur_r2.0_p0172.1.g10059.t1	7668.SPU_002291-tr	6.31e-64	229	28HYX@1|root,2QQ9R@2759|Eukaryota,38F63@33154|Opisthokonta,3B94Z@33208|Metazoa,3CXM1@33213|Bilateria	33208|Metazoa	S	Myotubularin related protein 14	MTMR14	GO:0000003,GO:0001726,GO:0003006,GO:0003674,GO:0003824,GO:0004438,GO:0004721,GO:0004722,GO:0005575,GO:0005622,GO:0005623,GO:0005737,GO:0005829,GO:0006464,GO:0006470,GO:0006629,GO:0006644,GO:0006650,GO:0006661,GO:0006793,GO:0006796,GO:0006807,GO:0006914,GO:0007276,GO:0007281,GO:0007292,GO:0008150,GO:0008152,GO:0008610,GO:0008654,GO:0009056,GO:0009058,GO:0009987,GO:0016236,GO:0016311,GO:0016787,GO:…	3.1.3.64,3.1.3.95	ko:K18086	ko00562,ko01100,ko04070,ko04140,map00562,map01100,map04070,map04140	-	-	-	ko00000,ko00001,ko01000,ko01009	-	-	-	Myotub-related,Y_phosphatase3	TYR_PHOSPHATASE_2 domain-containing protein	Strongylocentrotus purpuratus	7668	-	3	1	tr|A0A7M7MYU4|A0A7M7MYU4_STRPU TYR_PHOSPHATASE_2 domain-containing protein OS=Strongylocentrotus purpuratus OX=7668 PE=3 SV=1	305	590	5.79e-65	+	193.443	40.6557	56.7213
unassigned	Tur_r2.0_p0172.1.g10061.t1	45351.EDO40606	5.74e-165	530	COG0174@1|root,KOG0683@2759|Eukaryota,38F54@33154|Opisthokonta,3BCP8@33208|Metazoa	33208|Metazoa	E	glutamine biosynthetic process	GLUL	GO:0003674,GO:0003824,GO:0004356,GO:0005575,GO:0005622,GO:0005623,GO:0005737,GO:0005739,GO:0006082,GO:0006520,GO:0006536,GO:0006538,GO:0006541,GO:0006542,GO:0006807,GO:0006810,GO:0006897,GO:0006909,GO:0006996,GO:0007005,GO:0007275,GO:0007399,GO:0007416,GO:0008150,GO:0008152,GO:0008652,GO:0009056,GO:0009058,GO:0009063,GO:0009064,GO:0009065,GO:0009084,GO:0009987,GO:0016043,GO:0016053,GO:0016054,GO:…	6.3.1.2	ko:K01915	ko00220,ko00250,ko00630,ko00910,ko01100,ko01120,ko01230,ko02020,ko04217,ko04724,ko04727,map00220,map00250,map00630,map00910,map01100,map01120,map01230,map02020,map04217,map04724,map04727	-	R00253	RC00010,RC02798	ko00000,ko00001,ko01000,ko04147	-	-	-	Gln-synt_C,Gln-synt_N	Glutamine synthetase	Clytia hemisphaerica	252671	-	3	1	tr|A0A7M5X0D6|A0A7M5X0D6_9CNID Glutamine synthetase OS=Clytia hemisphaerica OX=252671 PE=3 SV=1	463	367	8.5e-201	+	79.2657	56.3715	65.0108
orthogroup	Tur_r2.0_p0101.1.g10075.t1	No_hits	#	#	#	#	#	#	#	#	#	#	#	#	#	#	#	#	#	#	#	No_hits	#	#	#	#	#	No_hits	#	#	#	#	#	#	#
unassigned	Tur_r2.0_p0101.1.g10091.t1	7668.SPU_016636-tr	1.32e-06	56	KOG3614@1|root,KOG3614@2759|Eukaryota,3A7M5@33154|Opisthokonta,3BSN4@33208|Metazoa,3D9NX@33213|Bilateria	33208|Metazoa	PT	Transient receptor potential cation channel	-	-	-	-	-	-	-	-	-	-	-	-	-	#	#	#	#	#	#	#	#	#	#	#	#	#	#
orthogroup	Tur_r2.0_p0101.1.g10095.t1	7739.XP_002611467.1	5.42e-70	271	28MRV@1|root,2QUA2@2759|Eukaryota,39UWM@33154|Opisthokonta,3BQV0@33208|Metazoa,3DCWW@33213|Bilateria	33208|Metazoa	-	-	-	-	-	-	-	-	-	-	-	-	-	-	-	Hypothetical protein	Brachionus calyciflorus	104777	OXX778_LOCUS8212	4	1	tr|A0A813UZC4|A0A813UZC4_9BILA Hypothetical protein OS=Brachionus calyciflorus OX=104777 GN=OXX778_LOCUS8212 PE=4 SV=1	1271	249	1.78e-84	+	19.5909	10.1495	13.454
unassigned	Tur_r2.0_p0101.1.g10103.t1	No_hits	#	#	#	#	#	#	#	#	#	#	#	#	#	#	#	#	#	#	#	No_hits	#	#	#	#	#	No_hits	#	#	#	#	#	#	#
unassigned	Tur_r2.0_p0101.1.g10107.t1	6087.XP_002160167.1	3.58e-103	368	KOG1056@1|root,KOG1056@2759|Eukaryota,38C5P@33154|Opisthokonta,3B9DN@33208|Metazoa	33208|Metazoa	T	adenylate cyclase-inhibiting G-protein coupled glutamate receptor signaling pathway	-	-	-	ko:K04603,ko:K04605	ko04020,ko04068,ko04072,ko04080,ko04540,ko04720,ko04723,ko04724,ko04730,ko04742,ko04915,ko05030,map04020,map04068,map04072,map04080,map04540,map04720,map04723,map04724,map04730,map04742,map04915,map05030	-	-	-	ko00000,ko00001,ko01009,ko04030	9.A.14.7.1	-	-	7tm_3,ANF_receptor,NCD3G	metabotropic glutamate receptor 3-like	Hydra vulgaris	6087	LOC100197593	4	1	tr|A0A8B7DC43|A0A8B7DC43_HYDVU metabotropic glutamate receptor 3-like OS=Hydra vulgaris OX=6087 GN=LOC100197593 PE=4 SV=1	895	844	1.88e-118	+	94.3017	30.1676	48.2682
unassigned	Tur_r2.0_p0101.1.g10125.t1	400682.PAC_15721757	1.14e-08	63	2CN17@1|root,2QT91@2759|Eukaryota,38G29@33154|Opisthokonta,3BB96@33208|Metazoa	33208|Metazoa	S	male meiosis chromosome separation	M1AP	GO:0000003,GO:0000280,GO:0003674,GO:0005488,GO:0005515,GO:0005575,GO:0005622,GO:0005623,GO:0005737,GO:0006139,GO:0006323,GO:0006325,GO:0006333,GO:0006396,GO:0006725,GO:0006807,GO:0006996,GO:0007049,GO:0007059,GO:0007060,GO:0007140,GO:0007276,GO:0007283,GO:0007292,GO:0008150,GO:0008152,GO:0009987,GO:0010467,GO:0016020,GO:0016021,GO:0016043,GO:0016070,GO:0019953,GO:0022402,GO:0022412,GO:0022414,GO:…	-	-	-	-	-	-	-	-	-	-	-	#	#	#	#	#	#	#	#	#	#	#	#	#	#
unassigned	Tur_r2.0_p0101.1.g10141.t1	No_hits	#	#	#	#	#	#	#	#	#	#	#	#	#	#	#	#	#	#	#	No_hits	#	#	#	#	#	No_hits	#	#	#	#	#	#	#
orthogroup	Tur_r2.0_p0101.1.g10143.t1	No_hits	#	#	#	#	#	#	#	#	#	#	#	#	#	#	#	#	#	#	#	#	#	#	#	#	#	#	#	#	#	#	#	#	#
unassigned	Tur_r2.0_p0101.1.g10144.t1	No_hits	#	#	#	#	#	#	#	#	#	#	#	#	#	#	#	#	#	#	#	No_hits	#	#	#	#	#	No_hits	#	#	#	#	#	#	#
orthogroup	Tur_r2.0_p0101.1.g10150.t1	No_hits	#	#	#	#	#	#	#	#	#	#	#	#	#	#	#	#	#	#	#	No_hits	#	#	#	#	#	No_hits	#	#	#	#	#	#	#
orthogroup	Tur_r2.0_p0101.1.g10151.t1	No_hits	#	#	#	#	#	#	#	#	#	#	#	#	#	#	#	#	#	#	#	No_hits	#	#	#	#	#	No_hits	#	#	#	#	#	#	#
orthogroup	Tur_r2.0_p0101.1.g10178.t1	400682.PAC_15710415	1.1e-27	120	KOG4585@1|root,KOG4585@2759|Eukaryota,39THK@33154|Opisthokonta,3BGF1@33208|Metazoa	33208|Metazoa	L	nuclease HARBI1-like	-	-	-	-	-	-	-	-	-	-	-	-	DDE_Tnp_4	DDE Tnp4 domain-containing protein (Fragment)	Paramuricea clavata	317549	PACLA_6A023522	3	1	tr|A0A6S7L855|A0A6S7L855_PARCT DDE Tnp4 domain-containing protein (Fragment) OS=Paramuricea clavata OX=317549 GN=PACLA_6A023522 PE=3 SV=1	210	356	4.08e-33	+	169.524	31.9048	42.8571
unassigned	Tur_r2.0_p0101.1.g10187.t1	No_hits	#	#	#	#	#	#	#	#	#	#	#	#	#	#	#	#	#	#	#	No_hits	#	#	#	#	#	No_hits	#	#	#	#	#	#	#
orthogroup	Tur_r2.0_p0101.1.g10190.t1	No_hits	#	#	#	#	#	#	#	#	#	#	#	#	#	#	#	#	#	#	#	No_hits	#	#	#	#	#	No_hits	#	#	#	#	#	#	#
orthogroup	Tur_r2.0_p0101.1.g10191.t1	8128.ENSONIP00000019449	0.000624	53	KOG2177@1|root,KOG2177@2759|Eukaryota,3AFPW@33154|Opisthokonta,3BZDX@33208|Metazoa,3DDQ5@33213|Bilateria,48H7S@7711|Chordata,49FDA@7742|Vertebrata,4A5JN@7898|Actinopterygii	33208|Metazoa	O	Neoverrucotoxin subunit	-	-	-	-	-	-	-	-	-	-	-	-	PRY,SPRY,fn3	Uncharacterized protein	Gadus morhua	8049	-	4	1	tr|A0A8C4ZEG9|A0A8C4ZEG9_GADMO Uncharacterized protein OS=Gadus morhua OX=8049 PE=4 SV=1	668	541	2.48e-11	+	80.988	17.9641	32.6347
orthogroup	Tur_r2.0_p0101.1.g10196.t1	48698.ENSPFOP00000022199	5.83e-52	213	2CNCI@1|root,2QV7C@2759|Eukaryota,39MUB@33154|Opisthokonta,3CPDU@33208|Metazoa,3E5IJ@33213|Bilateria,48RT1@7711|Chordata,49N6H@7742|Vertebrata,4A8VJ@7898|Actinopterygii	33208|Metazoa	-	-	-	-	-	-	-	-	-	-	-	-	-	-	fn3	uncharacterized protein LOC105843332	Hydra vulgaris	6087	LOC105843332	4	1	tr|A0A8B7D771|A0A8B7D771_HYDVU uncharacterized protein LOC105843332 OS=Hydra vulgaris OX=6087 GN=LOC105843332 PE=4 SV=1	1626	2765	1.48e-66	+	170.049	21.6482	42.3124
orthogroup	Tur_r2.0_p0101.1.g10201.t1	No_hits	#	#	#	#	#	#	#	#	#	#	#	#	#	#	#	#	#	#	#	No_hits	#	#	#	#	#	No_hits	#	#	#	#	#	#	#
orthogroup	Tur_r2.0_p0101.1.g10216.t1	No_hits	#	#	#	#	#	#	#	#	#	#	#	#	#	#	#	#	#	#	#	No_hits	#	#	#	#	#	No_hits	#	#	#	#	#	#	#
unassigned	Tur_r2.0_p0789.1.g10226.t1	7668.SPU_014543-tr	6.63e-88	316	2BXPG@1|root,2S2FM@2759|Eukaryota,3A3WK@33154|Opisthokonta,3BRCR@33208|Metazoa,3D8NG@33213|Bilateria	33208|Metazoa	-	-	-	-	-	-	-	-	-	-	-	-	-	-	-	Uncharacterized protein	Photinus pyralis	7054	PPYR_15557	4	1	tr|A0A5N3ZYI5|A0A5N3ZYI5_PHOPY Uncharacterized protein OS=Photinus pyralis OX=7054 GN=PPYR_15557 PE=4 SV=1	716	707	4.1e-100	+	98.743	29.6089	44.8324
unassigned	Tur_r2.0_p0789.1.g10230.t1	No_hits	#	#	#	#	#	#	#	#	#	#	#	#	#	#	#	#	#	#	#	No_hits	#	#	#	#	#	No_hits	#	#	#	#	#	#	#
unassigned	Tur_r2.0_p0789.1.g10237.t1	No_hits	#	#	#	#	#	#	#	#	#	#	#	#	#	#	#	#	#	#	#	No_hits	#	#	#	#	#	No_hits	#	#	#	#	#	#	#
orthogroup	Tur_r2.0_p0789.1.g10239.t1	No_hits	#	#	#	#	#	#	#	#	#	#	#	#	#	#	#	#	#	#	#	No_hits	#	#	#	#	#	No_hits	#	#	#	#	#	#	#
orthogroup	Tur_r2.0_p0789.1.g10244.t1	9258.ENSOANP00000005462	0.0002498	53	28NMI@1|root,2QV76@2759|Eukaryota,38G93@33154|Opisthokonta,3B95T@33208|Metazoa,3CU47@33213|Bilateria,489ME@7711|Chordata,48Y29@7742|Vertebrata,3JBUJ@40674|Mammalia	33208|Metazoa	O	myosin regulatory light chain interacting protein	MYLIP	GO:0000209,GO:0003674,GO:0003824,GO:0004842,GO:0005488,GO:0005515,GO:0005575,GO:0005622,GO:0005623,GO:0005737,GO:0005829,GO:0006464,GO:0006508,GO:0006511,GO:0006807,GO:0007275,GO:0007369,GO:0007399,GO:0008092,GO:0008150,GO:0008152,GO:0009056,GO:0009057,GO:0009653,GO:0009719,GO:0009790,GO:0009893,GO:0009894,GO:0009896,GO:0009966,GO:0009968,GO:0009987,GO:0010033,GO:0010243,GO:0010604,GO:0010646,GO:…	2.3.2.27	ko:K10637	ko04979,map04979	-	-	-	ko00000,ko00001,ko01000,ko04121,ko04131	-	-	-	FERM_C,FERM_M,FERM_N,zf-C3HC4_3	RING-type domain-containing protein	Clytia hemisphaerica	252671	-	4	1	tr|A0A7M5V2I1|A0A7M5V2I1_9CNID RING-type domain-containing protein OS=Clytia hemisphaerica OX=252671 PE=4 SV=1	372	334	8.06e-45	+	89.7849	30.1075	42.2043
orthogroup	Tur_r2.0_p0789.1.g10245.t1	6087.XP_004213154.1	1.01e-19	98	2CZF9@1|root,2SA56@2759|Eukaryota	2759|Eukaryota	S	Ankyrin repeats (3 copies)	-	-	-	-	-	-	-	-	-	-	-	-	Ank_2,Ank_4	No_hits	#	#	#	#	#	No_hits	#	#	#	#	#	#	#
orthogroup	Tur_r2.0_p0675.1.g10262.t1	No_hits	#	#	#	#	#	#	#	#	#	#	#	#	#	#	#	#	#	#	#	Uncharacterized protein	Clytia hemisphaerica	252671	-	4	1	tr|A0A7M5VFC5|A0A7M5VFC5_9CNID Uncharacterized protein OS=Clytia hemisphaerica OX=252671 PE=4 SV=1	261	246	2.04e-38	+	94.2529	26.8199	40.613
orthogroup	Tur_r2.0_p0675.1.g10267.t1	45351.EDO36433	3.91e-47	183	2E4RA@1|root,2SBKB@2759|Eukaryota,3AQ52@33154|Opisthokonta,3C2K9@33208|Metazoa	33208|Metazoa	-	-	-	-	-	-	-	-	-	-	-	-	-	-	-	Uncharacterized protein	Clytia hemisphaerica	252671	-	4	1	tr|A0A7M5WMN4|A0A7M5WMN4_9CNID Uncharacterized protein OS=Clytia hemisphaerica OX=252671 PE=4 SV=1	351	324	1.47e-88	+	92.3077	40.1709	54.7009
orthogroup	Tur_r2.0_p0675.1.g10273.t1	45351.EDO48584	1.15e-08	66	KOG0165@1|root,KOG0165@2759|Eukaryota	2759|Eukaryota	Z	negative regulation of asymmetric cell division	-	-	-	ko:K16743	-	-	-	-	ko00000,ko03036	-	-	-	ASH,Arm,CH,IQ	Uncharacterized protein	Mytilus galloprovincialis	29158	MGAL_10B007659	4	1	tr|A0A8B6F0P7|A0A8B6F0P7_MYTGA Uncharacterized protein OS=Mytilus galloprovincialis OX=29158 GN=MGAL_10B007659 PE=4 SV=1	361	341	1.76e-30	+	94.4598	26.5928	43.2133
unassigned	Tur_r2.0_p0675.1.g10277.t1	No_hits	#	#	#	#	#	#	#	#	#	#	#	#	#	#	#	#	#	#	#	No_hits	#	#	#	#	#	No_hits	#	#	#	#	#	#	#
orthogroup	Tur_r2.0_p0675.1.g10284.t1	45351.EDO48836	1.41e-69	244	2E24P@1|root,2S9D9@2759|Eukaryota,3A6X8@33154|Opisthokonta,3BYHR@33208|Metazoa	33208|Metazoa	-	-	-	-	-	-	-	-	-	-	-	-	-	-	RVT_1	C2H2-type domain-containing protein	Clytia hemisphaerica	252671	-	4	1	tr|A0A7M5X860|A0A7M5X860_9CNID C2H2-type domain-containing protein OS=Clytia hemisphaerica OX=252671 PE=4 SV=1	269	1069	1.26e-137	+	397.398	74.3494	87.3606
orthogroup	Tur_r2.0_p0675.1.g10292.t1	No_hits	#	#	#	#	#	#	#	#	#	#	#	#	#	#	#	#	#	#	#	Uncharacterized protein	Paramuricea clavata	317549	PACLA_6A057602	4	1	tr|A0A7D9D739|A0A7D9D739_PARCT Uncharacterized protein OS=Paramuricea clavata OX=317549 GN=PACLA_6A057602 PE=4 SV=1	132	195	6.92e-12	+	147.727	27.2727	40.9091
orthogroup	Tur_r2.0_p0241.1.g10331.t1	7070.TC001828-PA	0.000148	51	2CZRB@1|root,2SBCQ@2759|Eukaryota,3A99U@33154|Opisthokonta	33154|Opisthokonta	-	-	-	-	-	-	-	-	-	-	-	-	-	-	RNA_helicase	RNF213	Mytilus coruscus	42192	MCOR_36582	4	1	tr|A0A6J8D5T0|A0A6J8D5T0_MYTCO RNF213 OS=Mytilus coruscus OX=42192 GN=MCOR_36582 PE=4 SV=1	197	213	2.7e-48	+	108.122	44.1624	62.9442
orthogroup	Tur_r2.0_p0241.1.g10332.t1	No_hits	#	#	#	#	#	#	#	#	#	#	#	#	#	#	#	#	#	#	#	Uncharacterized protein	Mytilus galloprovincialis	29158	MGAL_10B077963	4	1	tr|A0A8B6D6M3|A0A8B6D6M3_MYTGA Uncharacterized protein OS=Mytilus galloprovincialis OX=29158 GN=MGAL_10B077963 PE=4 SV=1	439	583	1.34e-130	+	132.802	48.5194	62.8702
orthogroup	Tur_r2.0_p0241.1.g10333.t1	No_hits	#	#	#	#	#	#	#	#	#	#	#	#	#	#	#	#	#	#	#	No_hits	#	#	#	#	#	No_hits	#	#	#	#	#	#	#
orthogroup	Tur_r2.0_p0241.1.g10335.t1	No_hits	#	#	#	#	#	#	#	#	#	#	#	#	#	#	#	#	#	#	#	Uncharacterized protein	Mytilus coruscus	42192	MCOR_21763	4	1	tr|A0A6J8BS11|A0A6J8BS11_MYTCO Uncharacterized protein OS=Mytilus coruscus OX=42192 GN=MCOR_21763 PE=4 SV=1	223	171	1.92e-31	+	76.6816	28.6996	39.9103
orthogroup	Tur_r2.0_p0241.1.g10336.t1	No_hits	#	#	#	#	#	#	#	#	#	#	#	#	#	#	#	#	#	#	#	Uncharacterized protein	Mytilus galloprovincialis	29158	MGAL_10B067403	4	1	tr|A0A8B6BQ97|A0A8B6BQ97_MYTGA Uncharacterized protein OS=Mytilus galloprovincialis OX=29158 GN=MGAL_10B067403 PE=4 SV=1	354	443	1.29e-37	+	125.141	32.7684	44.3503
orthogroup	Tur_r2.0_p0241.1.g10337.t1	No_hits	#	#	#	#	#	#	#	#	#	#	#	#	#	#	#	#	#	#	#	No_hits	#	#	#	#	#	No_hits	#	#	#	#	#	#	#
orthogroup	Tur_r2.0_p0241.1.g10354.t1	6087.XP_002156551.1	1.37e-109	368	KOG4585@1|root,KOG4585@2759|Eukaryota,39THK@33154|Opisthokonta,3BGF1@33208|Metazoa	33208|Metazoa	L	nuclease HARBI1-like	-	-	-	-	-	-	-	-	-	-	-	-	DDE_Tnp_4	putative nuclease HARBI1	Actinia tenebrosa	6105	LOC116307001	3	1	tr|A0A6P8J4T3|A0A6P8J4T3_ACTTE putative nuclease HARBI1 OS=Actinia tenebrosa OX=6105 GN=LOC116307001 PE=3 SV=1	420	432	7.66e-156	+	102.857	52.1429	71.9048
orthogroup	Tur_r2.0_p0241.1.g10355.t1	45351.EDO48836	3.03e-146	513	2E24P@1|root,2S9D9@2759|Eukaryota,3A6X8@33154|Opisthokonta,3BYHR@33208|Metazoa	33208|Metazoa	-	-	-	-	-	-	-	-	-	-	-	-	-	-	RVT_1	Uncharacterized protein	Paramuricea clavata	317549	PACLA_6A036890	4	1	tr|A0A7D9KYK3|A0A7D9KYK3_PARCT Uncharacterized protein OS=Paramuricea clavata OX=317549 GN=PACLA_6A036890 PE=4 SV=1	1450	1089	1.68e-229	+	75.1034	26.4138	39.1034
orthogroup	Tur_r2.0_p0241.1.g10391.t1	45351.EDO30246	2.68e-52	194	COG2126@1|root,KOG1545@2759|Eukaryota	2759|Eukaryota	J	voltage-gated potassium channel activity	-	-	-	-	-	-	-	-	-	-	-	-	BTB_2,Ion_trans	BTB domain-containing protein	Clytia hemisphaerica	252671	-	4	1	tr|A0A7M5VGY0|A0A7M5VGY0_9CNID BTB domain-containing protein OS=Clytia hemisphaerica OX=252671 PE=4 SV=1	268	381	6.84e-72	+	142.164	44.403	62.6866
orthogroup	Tur_r2.0_p0241.1.g10393.t1	45351.EDO36890	3.4e-51	191	COG2126@1|root,KOG1545@2759|Eukaryota,38E1X@33154|Opisthokonta,3BA48@33208|Metazoa	33208|Metazoa	P	potassium voltage-gated channel	KCNA2	GO:0000003,GO:0000302,GO:0000902,GO:0000904,GO:0001508,GO:0001666,GO:0001964,GO:0002027,GO:0002791,GO:0003008,GO:0003012,GO:0003013,GO:0003015,GO:0003018,GO:0003674,GO:0005102,GO:0005215,GO:0005216,GO:0005217,GO:0005221,GO:0005244,GO:0005249,GO:0005251,GO:0005261,GO:0005267,GO:0005488,GO:0005515,GO:0005575,GO:0005622,GO:0005623,GO:0005737,GO:0005783,GO:0005794,GO:0005829,GO:0005886,GO:0005887,GO:…	-	ko:K04874,ko:K04875,ko:K04876,ko:K04877,ko:K04878,ko:K04879,ko:K04880,ko:K04881,ko:K15381	ko04927,ko04934,map04927,map04934	-	-	-	ko00000,ko00001,ko01009,ko02000,ko04040	1.A.1.2,1.A.1.2.10,1.A.1.2.12,1.A.1.2.4,1.A.1.2.6,2.A.1.28	-	-	BTB_2,Ion_trans,K_channel_TID	BTB domain-containing protein	Clytia hemisphaerica	252671	-	4	1	tr|A0A7M5VGY0|A0A7M5VGY0_9CNID BTB domain-containing protein OS=Clytia hemisphaerica OX=252671 PE=4 SV=1	269	381	3.18e-70	+	141.636	49.0706	67.2862
unassigned	Tur_r2.0_p0575.1.g10410.t1	9258.ENSOANP00000014024	1.7e-61	229	KOG0253@1|root,KOG0253@2759|Eukaryota,38BRT@33154|Opisthokonta,3BCKS@33208|Metazoa,3CUK1@33213|Bilateria,4819R@7711|Chordata,493A2@7742|Vertebrata,3J8N5@40674|Mammalia	33208|Metazoa	U	transmembrane transporter activity	SVOP	GO:0005575,GO:0005622,GO:0005623,GO:0005737,GO:0008021,GO:0012505,GO:0016020,GO:0016021,GO:0030133,GO:0031224,GO:0031410,GO:0031982,GO:0043226,GO:0043227,GO:0043229,GO:0044424,GO:0044425,GO:0044444,GO:0044456,GO:0044464,GO:0045202,GO:0070382,GO:0097458,GO:0097708,GO:0098793,GO:0099503	-	-	-	-	-	-	-	-	-	-	MFS_1,Sugar_tr	synaptic vesicle 2-related protein-like isoform X4	Actinia tenebrosa	6105	LOC116304816	4	1	tr|A0A6P8ITV3|A0A6P8ITV3_ACTTE synaptic vesicle 2-related protein-like isoform X4 OS=Actinia tenebrosa OX=6105 GN=LOC116304816 PE=4 SV=1	452	490	9.68e-66	+	108.407	30.7522	50
orthogroup	Tur_r2.0_p0575.1.g10420.t1	No_hits	#	#	#	#	#	#	#	#	#	#	#	#	#	#	#	#	#	#	#	uncharacterized protein LOC105844167	Hydra vulgaris	6087	LOC105844167	4	1	tr|A0A8B7DD30|A0A8B7DD30_HYDVU uncharacterized protein LOC105844167 OS=Hydra vulgaris OX=6087 GN=LOC105844167 PE=4 SV=1	285	359	2.19e-23	+	125.965	26.6667	41.7544
orthogroup	Tur_r2.0_p0575.1.g10427.t1	6087.XP_002170009.2	1.04e-54	220	2E0UB@1|root,2RW48@2759|Eukaryota,39ISU@33154|Opisthokonta,3C59P@33208|Metazoa	33208|Metazoa	-	-	-	-	-	-	-	-	-	-	-	-	-	-	-	CxC4 domain-containing protein	Clytia hemisphaerica	252671	-	4	1	tr|A0A7M6DQV9|A0A7M6DQV9_9CNID CxC4 domain-containing protein OS=Clytia hemisphaerica OX=252671 PE=4 SV=1	1111	1239	2.13e-196	+	111.521	33.2133	51.3951
orthogroup	Tur_r2.0_p0575.1.g10428.t1	6087.XP_002170009.2	3.44e-26	124	2E0UB@1|root,2RW48@2759|Eukaryota,39ISU@33154|Opisthokonta,3C59P@33208|Metazoa	33208|Metazoa	-	-	-	-	-	-	-	-	-	-	-	-	-	-	-	SWIM-type domain-containing protein	Clytia hemisphaerica	252671	-	4	1	tr|A0A7M5XM29|A0A7M5XM29_9CNID SWIM-type domain-containing protein OS=Clytia hemisphaerica OX=252671 PE=4 SV=1	574	1305	2.19e-59	+	227.352	17.4216	21.6028
unassigned	Tur_r2.0_p0575.1.g10429.t1	45351.EDO39752	1.48e-43	178	2CF5Q@1|root,2STR2@2759|Eukaryota,3AQVX@33154|Opisthokonta,3C2VP@33208|Metazoa	33208|Metazoa	S	MAC/Perforin domain	-	-	-	-	-	-	-	-	-	-	-	-	MACPF	MACPF domain-containing protein	Clytia hemisphaerica	252671	-	4	1	tr|A0A7M5V0V7|A0A7M5V0V7_9CNID MACPF domain-containing protein OS=Clytia hemisphaerica OX=252671 PE=4 SV=1	536	508	3.53e-183	+	94.7761	51.1194	65.1119
orthogroup	Tur_r2.0_p0575.1.g10439.t1	6087.XP_004206428.1	9.84e-05	52	COG0666@1|root,KOG4177@2759|Eukaryota	2759|Eukaryota	I	spectrin binding	-	-	2.3.2.26	ko:K12166	-	-	-	-	ko00000,ko01000,ko04121	-	-	-	Ank_2,Ank_4,CorA,SPRY	#	#	#	#	#	#	#	#	#	#	#	#	#	#
orthogroup	Tur_r2.0_p0473.1.g10445.t1	315456.RF_0447	7.35e-10	73	COG5635@1|root,COG5635@2|Bacteria,1N50C@1224|Proteobacteria	1224|Proteobacteria	T	NACHT domain	-	-	-	-	-	-	-	-	-	-	-	-	HEAT_2,NACHT	NACHT domain-containing protein	Clytia hemisphaerica	252671	-	4	1	tr|A0A7M5XKR1|A0A7M5XKR1_9CNID NACHT domain-containing protein OS=Clytia hemisphaerica OX=252671 PE=4 SV=1	1135	1405	1.23e-35	+	123.789	11.4537	21.674
orthogroup	Tur_r2.0_p0473.1.g10446.t1	No_hits	#	#	#	#	#	#	#	#	#	#	#	#	#	#	#	#	#	#	#	No_hits	#	#	#	#	#	No_hits	#	#	#	#	#	#	#
unassigned	Tur_r2.0_p0473.1.g10450.t1	6087.XP_002155771.2	4.97e-61	215	COG0513@1|root,KOG0123@1|root,KOG0123@2759|Eukaryota,KOG0335@2759|Eukaryota,38E7Z@33154|Opisthokonta,3B9JU@33208|Metazoa	33208|Metazoa	A	piRNA biosynthetic process	vas	GO:0000003,GO:0003006,GO:0003674,GO:0003724,GO:0003824,GO:0004386,GO:0005488,GO:0005515,GO:0005575,GO:0005622,GO:0005623,GO:0005737,GO:0006139,GO:0006725,GO:0006807,GO:0007275,GO:0007276,GO:0007281,GO:0008150,GO:0008152,GO:0008432,GO:0009791,GO:0009987,GO:0016070,GO:0016462,GO:0016787,GO:0016817,GO:0016818,GO:0017111,GO:0017151,GO:0019899,GO:0019900,GO:0019901,GO:0019953,GO:0022412,GO:0022414,GO:…	3.6.4.13	ko:K13982	-	-	-	-	ko00000,ko01000,ko03036	-	-	-	DEAD,Helicase_C,zf-CCHC	LOW QUALITY PROTEIN: ATP-dependent RNA helicase DDX3X	Hydra vulgaris	6087	LOC100192294	4	1	tr|A0A8B7DBW0|A0A8B7DBW0_HYDVU LOW QUALITY PROTEIN: ATP-dependent RNA helicase DDX3X OS=Hydra vulgaris OX=6087 GN=LOC100192294 PE=4 SV=1	184	821	7.8e-60	+	446.196	56.5217	69.5652
unassigned	Tur_r2.0_p0473.1.g10458.t1	6087.XP_002155413.2	1.46e-35	137	COG0507@1|root,KOG0987@2759|Eukaryota,38G2J@33154|Opisthokonta,3BIV7@33208|Metazoa	33208|Metazoa	D	DNA helicase activity	-	-	-	-	-	-	-	-	-	-	-	-	Helitron_like_N,PIF1	uncharacterized protein LOC105850357	Hydra vulgaris	6087	LOC105850357	4	1	tr|A0A8B7E6T0|A0A8B7E6T0_HYDVU uncharacterized protein LOC105850357 OS=Hydra vulgaris OX=6087 GN=LOC105850357 PE=4 SV=1	99	341	1.07e-30	+	344.444	53.5354	68.6869
orthogroup	Tur_r2.0_p0473.1.g10464.t1	No_hits	#	#	#	#	#	#	#	#	#	#	#	#	#	#	#	#	#	#	#	No_hits	#	#	#	#	#	No_hits	#	#	#	#	#	#	#
orthogroup	Tur_r2.0_p0473.1.g10472.t1	No_hits	#	#	#	#	#	#	#	#	#	#	#	#	#	#	#	#	#	#	#	No_hits	#	#	#	#	#	No_hits	#	#	#	#	#	#	#
orthogroup	Tur_r2.0_p0473.1.g10473.t1	6087.XP_002160030.2	9.43e-121	409	2D2QX@1|root,2SNNT@2759|Eukaryota,3AM5C@33154|Opisthokonta,3C03R@33208|Metazoa	33208|Metazoa	-	-	-	-	2.3.1.48	ko:K11310	-	-	-	-	ko00000,ko01000,ko03021,ko03036	-	-	-	-	Putative kolobok1-1 nv (Fragment)	Ixodes scapularis	6945	-	4	1	tr|A0A4D5RVT8|A0A4D5RVT8_IXOSC Putative kolobok1-1 nv (Fragment) OS=Ixodes scapularis OX=6945 PE=4 SV=1	612	596	9.17e-134	+	97.3856	37.4183	51.1438
orthogroup	Tur_r2.0_p0473.1.g10476.t1	7719.XP_002120972.3	1.55e-60	227	28KB6@1|root,2QSS1@2759|Eukaryota,39XKI@33154|Opisthokonta,3BPWM@33208|Metazoa,3D7K7@33213|Bilateria,48K8W@7711|Chordata	33208|Metazoa	-	-	-	-	-	-	-	-	-	-	-	-	-	-	THAP	THAP-type domain-containing protein	Clytia hemisphaerica	252671	-	4	1	tr|A0A7M5XLT1|A0A7M5XLT1_9CNID THAP-type domain-containing protein OS=Clytia hemisphaerica OX=252671 PE=4 SV=1	475	476	1.06e-84	+	100.211	36.8421	51.7895
orthogroup	Tur_r2.0_p0473.1.g10477.t1	126957.SMAR012650-PA	3.48e-06	55	2BVSB@1|root,2S2BW@2759|Eukaryota,3A520@33154|Opisthokonta,3BRW9@33208|Metazoa,3DAYA@33213|Bilateria	33208|Metazoa	-	-	-	-	-	-	-	-	-	-	-	-	-	-	-	#	#	#	#	#	#	#	#	#	#	#	#	#	#
unassigned	Tur_r2.0_p0473.1.g10478.t1	No_hits	#	#	#	#	#	#	#	#	#	#	#	#	#	#	#	#	#	#	#	No_hits	#	#	#	#	#	No_hits	#	#	#	#	#	#	#
orthogroup	Tur_r2.0_p0391.1.g10511.t1	No_hits	#	#	#	#	#	#	#	#	#	#	#	#	#	#	#	#	#	#	#	Uncharacterized protein	Mytilus coruscus	42192	MCOR_21763	4	1	tr|A0A6J8BS11|A0A6J8BS11_MYTCO Uncharacterized protein OS=Mytilus coruscus OX=42192 GN=MCOR_21763 PE=4 SV=1	141	171	1.69e-35	+	121.277	48.227	67.3759
orthogroup	Tur_r2.0_p0391.1.g10513.t1	No_hits	#	#	#	#	#	#	#	#	#	#	#	#	#	#	#	#	#	#	#	No_hits	#	#	#	#	#	No_hits	#	#	#	#	#	#	#
orthogroup	Tur_r2.0_p0391.1.g10517.t1	No_hits	#	#	#	#	#	#	#	#	#	#	#	#	#	#	#	#	#	#	#	No_hits	#	#	#	#	#	No_hits	#	#	#	#	#	#	#
orthogroup	Tur_r2.0_p0391.1.g10526.t1	69319.XP_008545418.1	3.18e-123	434	2DV71@1|root,2S6MR@2759|Eukaryota,3A6VT@33154|Opisthokonta,3BTVP@33208|Metazoa,3D9NB@33213|Bilateria,420FD@6656|Arthropoda,3SQK4@50557|Insecta	33208|Metazoa	-	-	-	-	-	-	-	-	-	-	-	-	-	-	-	Uncharacterized protein	Paramuricea clavata	317549	PACLA_6A011490	4	1	tr|A0A6S7FK41|A0A6S7FK41_PARCT Uncharacterized protein OS=Paramuricea clavata OX=317549 GN=PACLA_6A011490 PE=4 SV=1	1100	1537	5.07e-226	+	139.727	32.7273	45.4545
orthogroup	Tur_r2.0_p0391.1.g10528.t1	No_hits	#	#	#	#	#	#	#	#	#	#	#	#	#	#	#	#	#	#	#	No_hits	#	#	#	#	#	No_hits	#	#	#	#	#	#	#
orthogroup	Tur_r2.0_p0391.1.g10531.t1	No_hits	#	#	#	#	#	#	#	#	#	#	#	#	#	#	#	#	#	#	#	#	#	#	#	#	#	#	#	#	#	#	#	#	#
orthogroup	Tur_r2.0_p0391.1.g10539.t1	400682.PAC_15718394	3.39e-57	208	KOG3105@1|root,KOG3105@2759|Eukaryota,39NJJ@33154|Opisthokonta,3BR7T@33208|Metazoa	2759|Eukaryota	BD	DDE superfamily endonuclease	-	-	-	-	-	-	-	-	-	-	-	-	DDE_1,HTH_Tnp_Tc5,HTH_psq	DDE-1 domain-containing protein (Fragment)	Pocillopora damicornis	46731	pdam_00024554	4	1	tr|A0A3M6USZ0|A0A3M6USZ0_POCDA DDE-1 domain-containing protein (Fragment) OS=Pocillopora damicornis OX=46731 GN=pdam_00024554 PE=4 SV=1	268	379	2.03e-61	+	141.418	38.806	52.6119
unassigned	Tur_r2.0_p0391.1.g10586.t1	6087.XP_002168052.2	1.1e-152	520	KOG3614@1|root,KOG3614@2759|Eukaryota,38D2H@33154|Opisthokonta,3BASE@33208|Metazoa	33208|Metazoa	PT	calcium channel activity	TRPM7	GO:0000003,GO:0000041,GO:0000278,GO:0001654,GO:0001726,GO:0001754,GO:0003006,GO:0003008,GO:0003674,GO:0003779,GO:0003824,GO:0004672,GO:0005215,GO:0005216,GO:0005217,GO:0005261,GO:0005262,GO:0005385,GO:0005488,GO:0005515,GO:0005575,GO:0005622,GO:0005623,GO:0005737,GO:0005886,GO:0005887,GO:0005903,GO:0006464,GO:0006468,GO:0006793,GO:0006796,GO:0006807,GO:0006810,GO:0006811,GO:0006812,GO:0006816,GO:…	2.7.11.1	ko:K04976,ko:K04978,ko:K04981,ko:K04982	ko04217,ko04218,ko04621,ko04978,map04217,map04218,map04621,map04978	-	-	-	ko00000,ko00001,ko01000,ko01001,ko04040	1.A.4.5.1,1.A.4.5.10,1.A.4.5.2,1.A.4.5.6,1.A.4.5.8,1.A.4.5.9	-	-	Alpha_kinase,Ion_trans,TRPM_tetra	Uncharacterized protein	Clytia hemisphaerica	252671	-	4	1	tr|A0A7M5V0V1|A0A7M5V0V1_9CNID Uncharacterized protein OS=Clytia hemisphaerica OX=252671 PE=4 SV=1	1028	1163	1.46e-169	+	113.132	35.7004	53.6965
orthogroup	Tur_r2.0_p0391.1.g10590.t1	No_hits	#	#	#	#	#	#	#	#	#	#	#	#	#	#	#	#	#	#	#	No_hits	#	#	#	#	#	No_hits	#	#	#	#	#	#	#
orthogroup	Tur_r2.0_p0156.1.g10597.t1	No_hits	#	#	#	#	#	#	#	#	#	#	#	#	#	#	#	#	#	#	#	Uncharacterized protein	Mytilus galloprovincialis	29158	MGAL_10B067403	4	1	tr|A0A8B6BQ97|A0A8B6BQ97_MYTGA Uncharacterized protein OS=Mytilus galloprovincialis OX=29158 GN=MGAL_10B067403 PE=4 SV=1	427	443	1.23e-25	+	103.747	23.4192	32.7869
orthogroup	Tur_r2.0_p0156.1.g10599.t1	6087.XP_004207632.1	5.96e-95	327	KOG3705@1|root,KOG3705@2759|Eukaryota,38CWH@33154|Opisthokonta,3BESZ@33208|Metazoa	33208|Metazoa	O	glycoprotein 6-alpha-L-fucosyltransferase activity	-	-	2.4.1.68	ko:K00717	ko00510,ko00513,ko00533,ko01100,ko05202,map00510,map00513,map00533,map01100,map05202	M00075	R05988,R09319	-	ko00000,ko00001,ko00002,ko01000,ko01003	-	GT23	-	-	alpha-(1,6)-fucosyltransferase-like	Hydra vulgaris	6087	LOC101235614	4	1	tr|A0A8B6XYK4|A0A8B6XYK4_HYDVU alpha-(1,6)-fucosyltransferase-like OS=Hydra vulgaris OX=6087 GN=LOC101235614 PE=4 SV=1	460	446	3.11e-100	+	96.9565	36.7391	54.5652
orthogroup	Tur_r2.0_p0156.1.g10602.t1	6087.XP_004207632.1	3.49e-88	307	KOG3705@1|root,KOG3705@2759|Eukaryota,38CWH@33154|Opisthokonta,3BESZ@33208|Metazoa	33208|Metazoa	O	glycoprotein 6-alpha-L-fucosyltransferase activity	-	-	2.4.1.68	ko:K00717	ko00510,ko00513,ko00533,ko01100,ko05202,map00510,map00513,map00533,map01100,map05202	M00075	R05988,R09319	-	ko00000,ko00001,ko00002,ko01000,ko01003	-	GT23	-	-	alpha-(1,6)-fucosyltransferase-like	Hydra vulgaris	6087	LOC101236466	4	1	tr|A0A8B7E4Y1|A0A8B7E4Y1_HYDVU alpha-(1,6)-fucosyltransferase-like OS=Hydra vulgaris OX=6087 GN=LOC101236466 PE=4 SV=1	460	489	2.24e-99	+	106.304	39.5652	57.3913
orthogroup	Tur_r2.0_p0156.1.g10611.t1	7739.XP_002612664.1	4.63e-33	137	2EYH3@1|root,2T004@2759|Eukaryota,3AT5N@33154|Opisthokonta,3C40I@33208|Metazoa	33208|Metazoa	-	-	-	-	-	-	-	-	-	-	-	-	-	-	-	Uncharacterized protein	Mizuhopecten yessoensis	6573	KP79_PYT06850	4	1	tr|A0A210QUZ3|A0A210QUZ3_MIZYE Uncharacterized protein OS=Mizuhopecten yessoensis OX=6573 GN=KP79_PYT06850 PE=4 SV=1	240	220	5.24e-45	+	91.6667	30.8333	40.8333
unassigned	Tur_r2.0_p0156.1.g10612.t1	7070.TC010434-PA	3.69e-10	67	COG1132@1|root,KOG0054@2759|Eukaryota,38CH6@33154|Opisthokonta,3BDC6@33208|Metazoa,3CXM9@33213|Bilateria,41VGC@6656|Arthropoda,3SJIN@50557|Insecta	33208|Metazoa	Q	multidrug resistance-associated protein lethal(2)03659-like	ABCC4	GO:0002576,GO:0003674,GO:0003824,GO:0005215,GO:0005575,GO:0005622,GO:0005623,GO:0005737,GO:0005886,GO:0005887,GO:0006810,GO:0006811,GO:0006820,GO:0006869,GO:0006887,GO:0006996,GO:0008150,GO:0008152,GO:0008509,GO:0009987,GO:0010876,GO:0012505,GO:0012506,GO:0015075,GO:0015103,GO:0015318,GO:0015399,GO:0015405,GO:0015662,GO:0015698,GO:0015711,GO:0015718,GO:0015732,GO:0015849,GO:0015908,GO:0016020,GO:…	-	ko:K05673	ko01523,ko02010,ko04024,ko04976,map01523,map02010,map04024,map04976	-	-	-	ko00000,ko00001,ko02000	3.A.1.208.7	-	-	ABC_membrane,ABC_tran	Uncharacterized protein	Clytia hemisphaerica	252671	-	4	1	tr|A0A7M6DLN7|A0A7M6DLN7_9CNID Uncharacterized protein OS=Clytia hemisphaerica OX=252671 PE=4 SV=1	168	1475	7.33e-19	+	877.976	29.1667	32.7381
orthogroup	Tur_r2.0_p0156.1.g10621.t1	6087.XP_004210467.1	2.1e-135	449	2CXUW@1|root,2RZYH@2759|Eukaryota,3A33P@33154|Opisthokonta,3BR5V@33208|Metazoa	33208|Metazoa	S	Zinc finger protein 862-like	-	-	-	-	-	-	-	-	-	-	-	-	-	Zinc finger 862-like	Paramuricea clavata	317549	PACLA_6A061131	4	1	tr|A0A7D9EQ61|A0A7D9EQ61_PARCT Zinc finger 862-like OS=Paramuricea clavata OX=317549 GN=PACLA_6A061131 PE=4 SV=1	542	737	7.35e-238	+	135.978	66.4207	80.6273
orthogroup	Tur_r2.0_p0156.1.g10633.t1	27923.ML23182a-PA	2.39e-17	93	KOG1075@1|root,KOG3132@1|root,KOG1075@2759|Eukaryota,KOG3132@2759|Eukaryota,39RGI@33154|Opisthokonta,3BBV5@33208|Metazoa	33208|Metazoa	A	snRNA import into nucleus	SNUPN	GO:0000339,GO:0000375,GO:0000377,GO:0000387,GO:0000398,GO:0003674,GO:0003676,GO:0003723,GO:0005488,GO:0005575,GO:0005622,GO:0005623,GO:0005634,GO:0005635,GO:0005643,GO:0005654,GO:0005737,GO:0005829,GO:0005846,GO:0006139,GO:0006396,GO:0006397,GO:0006725,GO:0006807,GO:0006810,GO:0006913,GO:0008150,GO:0008152,GO:0008380,GO:0009987,GO:0010467,GO:0012505,GO:0015030,GO:0016043,GO:0016070,GO:0016071,GO:…	-	ko:K13151	ko03013,map03013	-	-	-	ko00000,ko00001,ko03041	-	-	-	Snurportin1,mRNA_cap_enzyme	Endo/exonuclease/phosphatase domain-containing protein	Portunus trituberculatus	210409	E2C01_027628	4	1	tr|A0A5B7EP79|A0A5B7EP79_PORTR Endo/exonuclease/phosphatase domain-containing protein OS=Portunus trituberculatus OX=210409 GN=E2C01_027628 PE=4 SV=1	323	237	1.84e-25	+	73.3746	25.387	37.1517
orthogroup	Tur_r2.0_p0156.1.g10642.t1	7370.XP_005180179.1	8.9e-05	53	2E5JB@1|root,2SCCI@2759|Eukaryota,3AD73@33154|Opisthokonta,3BVI4@33208|Metazoa,3DCBT@33213|Bilateria,421UB@6656|Arthropoda,3SV8S@50557|Insecta,45769@7147|Diptera	33208|Metazoa	K	MADF	-	-	-	-	-	-	-	-	-	-	-	-	BESS,MADF_DNA_bdg	Transcription factor Adf-1-like	Paramuricea clavata	317549	PACLA_6A032198	4	1	tr|A0A6S7KAI5|A0A6S7KAI5_PARCT Transcription factor Adf-1-like OS=Paramuricea clavata OX=317549 GN=PACLA_6A032198 PE=4 SV=1	299	294	2.19e-48	+	98.3278	33.4448	45.8194
orthogroup	Tur_r2.0_p0156.1.g10659.t1	No_hits	#	#	#	#	#	#	#	#	#	#	#	#	#	#	#	#	#	#	#	Uncharacterized protein	Stichopus japonicus	307972	BSL78_15341	4	1	tr|A0A2G8KII3|A0A2G8KII3_STIJA Uncharacterized protein OS=Stichopus japonicus OX=307972 GN=BSL78_15341 PE=4 SV=1	708	593	1.7e-179	+	83.7571	39.9718	51.9774
unassigned	Tur_r2.0_p0156.1.g10661.t1	6087.XP_002170519.2	3.44e-59	214	KOG4585@1|root,KOG4585@2759|Eukaryota,39THK@33154|Opisthokonta,3BGF1@33208|Metazoa	33208|Metazoa	L	nuclease HARBI1-like	-	-	-	-	-	-	-	-	-	-	-	-	DDE_Tnp_4	DDE Tnp4 domain-containing protein	Paramuricea clavata	317549	PACLA_6A002532	3	1	tr|A0A7D9DF29|A0A7D9DF29_PARCT DDE Tnp4 domain-containing protein OS=Paramuricea clavata OX=317549 GN=PACLA_6A002532 PE=3 SV=1	279	391	1.18e-66	+	140.143	44.086	57.7061
unassigned	Tur_r2.0_p0156.1.g10662.t1	No_hits	#	#	#	#	#	#	#	#	#	#	#	#	#	#	#	#	#	#	#	No_hits	#	#	#	#	#	No_hits	#	#	#	#	#	#	#
unassigned	Tur_r2.0_p0156.1.g10688.t1	7668.SPU_011646-tr	8.16e-101	343	KOG4585@1|root,KOG4585@2759|Eukaryota,39THK@33154|Opisthokonta,3BGF1@33208|Metazoa,3D09T@33213|Bilateria	33208|Metazoa	L	DDE superfamily endonuclease	-	-	-	-	-	-	-	-	-	-	-	-	DDE_Tnp_4	DDE Tnp4 domain-containing protein (Fragment)	Paramuricea clavata	317549	PACLA_6A023522	3	1	tr|A0A6S7L855|A0A6S7L855_PARCT DDE Tnp4 domain-containing protein (Fragment) OS=Paramuricea clavata OX=317549 GN=PACLA_6A023522 PE=3 SV=1	441	356	1.75e-118	+	80.7256	40.1361	52.381
unassigned	Tur_r2.0_p0156.1.g10697.t1	6087.XP_002167622.1	5.07e-21	103	KOG0118@1|root,KOG0118@2759|Eukaryota,3A0CS@33154|Opisthokonta,3BHGT@33208|Metazoa	33208|Metazoa	A	small ribosomal subunit rRNA binding	CIRBP	GO:0001558,GO:0003674,GO:0003676,GO:0003723,GO:0003727,GO:0003729,GO:0003730,GO:0005488,GO:0005575,GO:0005622,GO:0005623,GO:0005634,GO:0005654,GO:0005730,GO:0005737,GO:0006417,GO:0006950,GO:0006996,GO:0008150,GO:0008187,GO:0008266,GO:0009266,GO:0009314,GO:0009409,GO:0009411,GO:0009416,GO:0009628,GO:0009889,GO:0009890,GO:0009891,GO:0009892,GO:0009893,GO:0009894,GO:0009895,GO:0009987,GO:0010468,GO:…	-	ko:K12885,ko:K13186,ko:K13195	ko03040,map03040	-	-	-	ko00000,ko00001,ko03041	-	-	-	RRM_1	Cold inducible RNA binding protein	Salvator merianae	96440	CIRBP	4	1	tr|A0A8D0DS73|A0A8D0DS73_9SAUR Cold inducible RNA binding protein OS=Salvator merianae OX=96440 GN=CIRBP PE=4 SV=1	279	170	2.85e-17	+	60.9319	24.7312	32.9749
unassigned	Tur_r2.0_p0156.1.g10704.t1	7029.ACYPI002734-PA	1.6e-109	406	2CMQJ@1|root,2QRF6@2759|Eukaryota,39RE5@33154|Opisthokonta,3BI2J@33208|Metazoa,3CT9K@33213|Bilateria,41W83@6656|Arthropoda,3SGID@50557|Insecta,3ECKZ@33342|Paraneoptera	33208|Metazoa	G	Glycosyl hydrolase family 9	-	-	3.2.1.4	ko:K01179	ko00500,ko01100,map00500,map01100	-	R06200,R11307,R11308	-	ko00000,ko00001,ko01000	-	GH5,GH9	-	Glyco_hydro_9	Endoglucanase	Lamprigera yunnana	370605	FQA39_LY18111	3	1	tr|A0A7J6ZH03|A0A7J6ZH03_9COLE Endoglucanase OS=Lamprigera yunnana OX=370605 GN=FQA39_LY18111 PE=3 SV=1	3737	462	9.36e-123	+	12.3629	5.19133	7.62644
orthogroup	Tur_r2.0_p0156.1.g10709.t1	7668.SPU_004772-tr	8.68e-250	833	COG0507@1|root,KOG0987@2759|Eukaryota,39RYU@33154|Opisthokonta,3BK87@33208|Metazoa,3D4JP@33213|Bilateria	33208|Metazoa	L	Belongs to the helicase family	-	-	3.6.4.12	ko:K15255	-	-	-	-	ko00000,ko01000,ko03029,ko03032	-	-	-	Helitron_like_N,Herpes_Helicase,Herpes_teg_N,PIF1	ATP-dependent DNA helicase	Clytia hemisphaerica	252671	-	3	1	tr|A0A7M5U8C0|A0A7M5U8C0_9CNID ATP-dependent DNA helicase OS=Clytia hemisphaerica OX=252671 PE=3 SV=1	1740	2255	0	+	129.598	42.5862	62.2414
orthogroup	Tur_r2.0_p0156.1.g10712.t1	No_hits	#	#	#	#	#	#	#	#	#	#	#	#	#	#	#	#	#	#	#	No_hits	#	#	#	#	#	No_hits	#	#	#	#	#	#	#
unassigned	Tur_r2.0_p0156.1.g10714.t1	No_hits	#	#	#	#	#	#	#	#	#	#	#	#	#	#	#	#	#	#	#	No_hits	#	#	#	#	#	No_hits	#	#	#	#	#	#	#
orthogroup	Tur_r2.0_p0688.1.g10734.t1	No_hits	#	#	#	#	#	#	#	#	#	#	#	#	#	#	#	#	#	#	#	No_hits	#	#	#	#	#	No_hits	#	#	#	#	#	#	#
orthogroup	Tur_r2.0_p0688.1.g10735.t1	No_hits	#	#	#	#	#	#	#	#	#	#	#	#	#	#	#	#	#	#	#	No_hits	#	#	#	#	#	No_hits	#	#	#	#	#	#	#
orthogroup	Tur_r2.0_p0688.1.g10737.t1	27923.ML10104a-PA	1.53e-25	120	KOG1075@1|root,KOG1075@2759|Eukaryota	2759|Eukaryota	E	Ribonuclease H protein	-	-	-	-	-	-	-	-	-	-	-	-	DUF4283,Exo_endo_phos_2,FISNA,LRRNT_2,LRR_1,LRR_6,LRR_8,NACHT,RVT_1,zf-C3HC4_4,zf-CCHC_4	uncharacterized protein LOC118768055	Octopus vulgaris	6645	LOC118768055	4	1	tr|A0A7E6FQ94|A0A7E6FQ94_OCTVU uncharacterized protein LOC118768055 OS=Octopus vulgaris OX=6645 GN=LOC118768055 PE=4 SV=1	422	430	1.74e-22	+	101.896	22.2749	37.4408
orthogroup	Tur_r2.0_p0688.1.g10738.t1	27923.ML04661a-PA	1.37e-17	91	2CWZN@1|root,2RVUU@2759|Eukaryota,3AUD1@33154|Opisthokonta	33154|Opisthokonta	-	-	-	-	-	-	-	-	-	-	-	-	-	-	-	Uncharacterized protein	Portunus trituberculatus	210409	E2C01_056384	4	1	tr|A0A5B7GQH2|A0A5B7GQH2_PORTR Uncharacterized protein OS=Portunus trituberculatus OX=210409 GN=E2C01_056384 PE=4 SV=1	218	279	1.07e-11	+	127.982	14.6789	21.1009
orthogroup	Tur_r2.0_p0688.1.g10739.t1	No_hits	#	#	#	#	#	#	#	#	#	#	#	#	#	#	#	#	#	#	#	Uncharacterized protein	Clytia hemisphaerica	252671	-	4	1	tr|A0A7M5VFC5|A0A7M5VFC5_9CNID Uncharacterized protein OS=Clytia hemisphaerica OX=252671 PE=4 SV=1	189	246	3.16e-41	+	130.159	42.328	53.4392
orthogroup	Tur_r2.0_p0688.1.g10748.t1	27923.ML36935a-PA	2.42e-10	68	KOG1075@1|root,KOG1075@2759|Eukaryota	2759|Eukaryota	E	Ribonuclease H protein	-	-	-	-	-	-	-	-	-	-	-	-	DUF4283,Exo_endo_phos_2,FISNA,LRRNT_2,LRR_1,LRR_6,LRR_8,NACHT,RVT_1,zf-C3HC4_4,zf-CCHC_4	Uncharacterized protein (Fragment)	Tenacibaculum sp.	1906242	DDE71_05440	4	1	tr|A0A3C1S301|A0A3C1S301_9FLAO Uncharacterized protein (Fragment) OS=Tenacibaculum sp. OX=1906242 GN=DDE71_05440 PE=4 SV=1	186	94	2.72e-14	+	50.5376	21.5054	27.4194
orthogroup	Tur_r2.0_p0688.1.g10753.t1	No_hits	#	#	#	#	#	#	#	#	#	#	#	#	#	#	#	#	#	#	#	No_hits	#	#	#	#	#	No_hits	#	#	#	#	#	#	#
orthogroup	Tur_r2.0_p0688.1.g10757.t1	No_hits	#	#	#	#	#	#	#	#	#	#	#	#	#	#	#	#	#	#	#	No_hits	#	#	#	#	#	No_hits	#	#	#	#	#	#	#
orthogroup	Tur_r2.0_p0688.1.g10758.t1	7739.XP_002608176.1	1.31e-15	88	KOG3645@1|root,KOG3645@2759|Eukaryota	2759|Eukaryota	U	extracellular ligand-gated ion channel activity	-	-	2.7.10.1,3.1.1.1,3.1.1.56,3.1.1.84	ko:K03068,ko:K03240,ko:K03927,ko:K04814,ko:K05094,ko:K17495	ko00983,ko01521,ko03013,ko04010,ko04014,ko04015,ko04080,ko04144,ko04150,ko04151,ko04310,ko04550,ko04810,ko05200,ko05206,ko05219,ko05224,ko05225,ko05226,ko05230,map00983,map01521,map03013,map04010,map04014,map04015,map04080,map04144,map04150,map04151,map04310,map04550,map04810,map05200,map05206,map05219,map05224,map05225,map05226,map05230	-	R08220,R08255,R08258	RC00041,RC00475,RC00476,RC02264	ko00000,ko00001,ko01000,ko01001,ko01009,ko01020,ko03012,ko04040,ko04050,ko04090,ko04131	1.A.9.1	CE10	-	CUB,Fz,Kringle,Ldl_recept_a,Lectin_C,Neur_chan_LBD,Neur_chan_memb,Sushi	Partial (Fragment)	Paramuricea clavata	317549	PACLA_6A071217	4	1	tr|A0A7D9DDF3|A0A7D9DDF3_PARCT Partial (Fragment) OS=Paramuricea clavata OX=317549 GN=PACLA_6A071217 PE=4 SV=1	353	626	1.5e-17	+	177.337	17.2805	23.796
orthogroup	Tur_r2.0_p0607.1.g10777.t1	6087.XP_004205602.1	1.31e-130	437	COG5034@1|root,KOG1973@2759|Eukaryota,3ADZZ@33154|Opisthokonta,3BW6V@33208|Metazoa	33208|Metazoa	B	methylated histone binding	-	-	-	-	-	-	-	-	-	-	-	-	YqaJ	uncharacterized protein LOC105849592	Hydra vulgaris	6087	LOC105849592	4	1	tr|A0A8B7E770|A0A8B7E770_HYDVU uncharacterized protein LOC105849592 OS=Hydra vulgaris OX=6087 GN=LOC105849592 PE=4 SV=1	604	632	1.66e-132	+	104.636	38.245	56.457
orthogroup	Tur_r2.0_p0607.1.g10785.t1	6087.XP_002154602.2	2.74e-12	79	KOG2325@1|root,KOG2325@2759|Eukaryota,39TDU@33154|Opisthokonta,3BIRN@33208|Metazoa	33208|Metazoa	S	Major facilitator superfamily domain-containing protein 8-like	-	-	-	ko:K12307	ko04142,map04142	-	-	-	ko00000,ko00001,ko02000	2.A.1	-	-	MFS_1	Uncharacterized protein	Clytia hemisphaerica	252671	-	4	1	tr|A0A7M5UMD3|A0A7M5UMD3_9CNID Uncharacterized protein OS=Clytia hemisphaerica OX=252671 PE=4 SV=1	430	441	1.37e-38	+	102.558	27.4419	48.8372
orthogroup	Tur_r2.0_p0607.1.g10790.t1	No_hits	#	#	#	#	#	#	#	#	#	#	#	#	#	#	#	#	#	#	#	Uncharacterized protein	Clytia hemisphaerica	252671	-	4	1	tr|A0A7M5UMD3|A0A7M5UMD3_9CNID Uncharacterized protein OS=Clytia hemisphaerica OX=252671 PE=4 SV=1	459	441	3.55e-44	+	96.0784	26.3617	45.3159
orthogroup	Tur_r2.0_p0696.1.g10824.t1	6087.XP_004213216.1	8.78e-295	943	COG0507@1|root,KOG0987@2759|Eukaryota,38G2J@33154|Opisthokonta,3BIV7@33208|Metazoa	33208|Metazoa	D	DNA helicase activity	-	-	-	-	-	-	-	-	-	-	-	-	Helitron_like_N,PIF1	uncharacterized protein LOC105848913	Hydra vulgaris	6087	LOC105848913	4	1	tr|A0A8B7E1Z9|A0A8B7E1Z9_HYDVU uncharacterized protein LOC105848913 OS=Hydra vulgaris OX=6087 GN=LOC105848913 PE=4 SV=1	1181	945	0	+	80.0169	38.3573	51.1431
unassigned	Tur_r2.0_p0295.1.g10878.t1	6087.XP_004212347.1	2.64e-100	365	2AHQR@1|root,2RZ2Y@2759|Eukaryota,3A29J@33154|Opisthokonta,3BQGS@33208|Metazoa	33208|Metazoa	S	Helix-turn-helix of DDE superfamily endonuclease	-	-	-	-	-	-	-	-	-	-	-	-	DDE_Tnp_4,HTH_Tnp_4,THAP	uncharacterized protein LOC116289103	Actinia tenebrosa	6105	LOC116289103	4	1	tr|A0A6P8H8L5|A0A6P8H8L5_ACTTE uncharacterized protein LOC116289103 OS=Actinia tenebrosa OX=6105 GN=LOC116289103 PE=4 SV=1	1129	421	1.17e-119	+	37.2896	15.6776	19.752
orthogroup	Tur_r2.0_p0295.1.g10884.t2	No_hits	#	#	#	#	#	#	#	#	#	#	#	#	#	#	#	#	#	#	#	Uncharacterized protein	Clytia hemisphaerica	252671	-	4	1	tr|A0A7M5XCL2|A0A7M5XCL2_9CNID Uncharacterized protein OS=Clytia hemisphaerica OX=252671 PE=4 SV=1	261	197	7.37e-13	+	75.4789	18.7739	30.6513
orthogroup	Tur_r2.0_p0295.1.g10895.t1	7668.SPU_007145-tr	5.32e-06	56	29XPG@1|root,2RXSA@2759|Eukaryota,3A0Q8@33154|Opisthokonta,3BQ14@33208|Metazoa,3D6U2@33213|Bilateria	33208|Metazoa	-	-	-	-	4.2.1.2	ko:K01679	ko00020,ko00620,ko00720,ko01100,ko01110,ko01120,ko01130,ko01200,ko04934,ko05200,ko05211,map00020,map00620,map00720,map01100,map01110,map01120,map01130,map01200,map04934,map05200,map05211	M00009,M00011,M00173,M00376	R01082	RC00443	ko00000,ko00001,ko00002,ko01000	-	-	-	HECT	Uncharacterized protein	Paramuricea clavata	317549	PACLA_6A065078	4	1	tr|A0A7D9JLY6|A0A7D9JLY6_PARCT Uncharacterized protein OS=Paramuricea clavata OX=317549 GN=PACLA_6A065078 PE=4 SV=1	230	296	3.01e-19	+	128.696	26.9565	49.1304
unassigned	Tur_r2.0_p0295.1.g10898.t1	7668.SPU_021300-tr	2.41e-51	189	2CNB3@1|root,2QUY7@2759|Eukaryota,39V11@33154|Opisthokonta,3BJZU@33208|Metazoa,3D4BC@33213|Bilateria	33208|Metazoa	-	-	-	-	-	-	-	-	-	-	-	-	-	-	-	Uncharacterized protein	Clytia hemisphaerica	252671	-	4	1	tr|A0A7M5WYA2|A0A7M5WYA2_9CNID Uncharacterized protein OS=Clytia hemisphaerica OX=252671 PE=4 SV=1	220	265	1.28e-74	+	120.455	49.5455	66.3636
orthogroup	Tur_r2.0_p0295.1.g10909.t1	45351.EDO40532	1.62e-152	504	29MSY@1|root,2RV36@2759|Eukaryota,3AJNC@33154|Opisthokonta,3C01V@33208|Metazoa	45351.EDO40532|-	-	-	-	-	-	-	-	-	-	-	-	-	-	-	-	Uncharacterized protein	Mytilus galloprovincialis	29158	MGAL_10B080995	4	1	tr|A0A8B6GTF9|A0A8B6GTF9_MYTGA Uncharacterized protein OS=Mytilus galloprovincialis OX=29158 GN=MGAL_10B080995 PE=4 SV=1	666	714	4.13e-203	+	107.207	49.8498	67.1171
orthogroup	Tur_r2.0_p0295.1.g10939.t1	6087.XP_004210092.1	4.09e-12	72	2EKRC@1|root,2SQJX@2759|Eukaryota,3ANWZ@33154|Opisthokonta,3C18C@33208|Metazoa	6087.XP_004210092.1|-	-	-	-	-	-	-	-	-	-	-	-	-	-	-	-	uncharacterized protein LOC105844371	Hydra vulgaris	6087	LOC105844371	4	1	tr|A0A8B7DDU8|A0A8B7DDU8_HYDVU uncharacterized protein LOC105844371 OS=Hydra vulgaris OX=6087 GN=LOC105844371 PE=4 SV=1	163	239	6.39e-11	+	146.626	19.6319	29.4479
orthogroup	Tur_r2.0_p0295.1.g10945.t1	No_hits	#	#	#	#	#	#	#	#	#	#	#	#	#	#	#	#	#	#	#	No_hits	#	#	#	#	#	No_hits	#	#	#	#	#	#	#
unassigned	Tur_r2.0_p0379.1.g10981.t1	281687.CJA00110	3.02e-43	180	KOG3714@1|root,KOG3714@2759|Eukaryota,39V2U@33154|Opisthokonta,3BIEC@33208|Metazoa,3D1TY@33213|Bilateria,40FWS@6231|Nematoda,1KYKN@119089|Chromadorea,40VQP@6236|Rhabditida	33208|Metazoa	O	Zinc-dependent metalloprotease	-	GO:0005575,GO:0005622,GO:0005623,GO:0005737,GO:0012505,GO:0030133,GO:0031410,GO:0031982,GO:0043226,GO:0043227,GO:0043229,GO:0044424,GO:0044444,GO:0044464,GO:0097708	3.4.24.63,3.4.24.66,3.4.24.67	ko:K08606,ko:K13047,ko:K18542,ko:K18543	ko04974,map04974	-	-	-	ko00000,ko00001,ko01000,ko01002	-	-	-	Astacin,CUB,ShK	Metalloendopeptidase	Clytia hemisphaerica	252671	-	4	1	tr|A0A7M5WK59|A0A7M5WK59_9CNID Metalloendopeptidase OS=Clytia hemisphaerica OX=252671 PE=4 SV=1	684	332	2.98e-65	+	48.538	19.2982	23.0994
orthogroup	Tur_r2.0_p0379.1.g10982.t1	No_hits	#	#	#	#	#	#	#	#	#	#	#	#	#	#	#	#	#	#	#	#	#	#	#	#	#	#	#	#	#	#	#	#	#
orthogroup	Tur_r2.0_p0379.1.g10983.t1	No_hits	#	#	#	#	#	#	#	#	#	#	#	#	#	#	#	#	#	#	#	Uncharacterized protein	Clytia hemisphaerica	252671	-	4	1	tr|A0A7M5WQ52|A0A7M5WQ52_9CNID Uncharacterized protein OS=Clytia hemisphaerica OX=252671 PE=4 SV=1	272	273	9.4e-11	+	100.368	19.8529	38.2353
orthogroup	Tur_r2.0_p0379.1.g10985.t1	No_hits	#	#	#	#	#	#	#	#	#	#	#	#	#	#	#	#	#	#	#	No_hits	#	#	#	#	#	No_hits	#	#	#	#	#	#	#
orthogroup	Tur_r2.0_p0379.1.g10986.t1	No_hits	#	#	#	#	#	#	#	#	#	#	#	#	#	#	#	#	#	#	#	No_hits	#	#	#	#	#	No_hits	#	#	#	#	#	#	#
orthogroup	Tur_r2.0_p0379.1.g10994.t1	No_hits	#	#	#	#	#	#	#	#	#	#	#	#	#	#	#	#	#	#	#	Uncharacterized protein	Araneus ventricosus	182803	AVEN_26817_1	4	1	tr|A0A4Y2TJX7|A0A4Y2TJX7_ARAVE Uncharacterized protein OS=Araneus ventricosus OX=182803 GN=AVEN_26817_1 PE=4 SV=1	196	205	2.34e-11	+	104.592	22.9592	49.4898
orthogroup	Tur_r2.0_p0379.1.g11003.t1	10224.XP_006819271.1	3.69e-24	109	KOG2723@1|root,KOG2723@2759|Eukaryota,399AZ@33154|Opisthokonta,3BGA7@33208|Metazoa,3CTMN@33213|Bilateria	33208|Metazoa	S	BTB POZ domain-containing protein	KCTD6	GO:0003674,GO:0005488,GO:0005515,GO:0005575,GO:0005622,GO:0005623,GO:0005737,GO:0005829,GO:0006464,GO:0006508,GO:0006511,GO:0006807,GO:0008092,GO:0008150,GO:0008152,GO:0008589,GO:0009056,GO:0009057,GO:0009966,GO:0009968,GO:0009987,GO:0010646,GO:0010648,GO:0019538,GO:0019941,GO:0023051,GO:0023057,GO:0030163,GO:0030506,GO:0033143,GO:0033146,GO:0036211,GO:0042802,GO:0043170,GO:0043412,GO:0043632,GO:…	-	ko:K21916,ko:K21922	-	-	-	-	ko00000,ko04121	-	-	-	BTB_2	KCTD6	Mytilus coruscus	42192	MCOR_38211	4	1	tr|A0A6J8D9S0|A0A6J8D9S0_MYTCO KCTD6 OS=Mytilus coruscus OX=42192 GN=MCOR_38211 PE=4 SV=1	201	238	5.8e-23	+	118.408	24.8756	32.3383
orthogroup	Tur_r2.0_p0379.1.g11005.t1	45351.EDO43236	7.63e-127	428	KOG0200@1|root,KOG0200@2759|Eukaryota,38BHI@33154|Opisthokonta,3BAU7@33208|Metazoa	33208|Metazoa	T	fibroblast growth factor-activated receptor activity	FGFR4	GO:0000003,GO:0000122,GO:0000165,GO:0000323,GO:0000902,GO:0000904,GO:0001501,GO:0001503,GO:0001525,GO:0001568,GO:0001570,GO:0001654,GO:0001655,GO:0001657,GO:0001667,GO:0001701,GO:0001704,GO:0001706,GO:0001707,GO:0001709,GO:0001710,GO:0001711,GO:0001759,GO:0001763,GO:0001764,GO:0001816,GO:0001817,GO:0001818,GO:0001822,GO:0001823,GO:0001837,GO:0001889,GO:0001890,GO:0001892,GO:0001932,GO:0001934,GO:…	2.7.10.1	ko:K04362,ko:K05093,ko:K05094,ko:K05095	ko01521,ko04010,ko04014,ko04015,ko04144,ko04151,ko04520,ko04550,ko04714,ko04810,ko05200,ko05205,ko05206,ko05215,ko05218,ko05219,ko05224,ko05226,ko05230,map01521,map04010,map04014,map04015,map04144,map04151,map04520,map04550,map04714,map04810,map05200,map05205,map05206,map05215,map05218,map05219,map05224,map05226,map05230	-	-	-	ko00000,ko00001,ko00536,ko01000,ko01001,ko01020,ko04050,ko04090,ko04516	-	-	-	I-set,Ig_3,Pkinase_Tyr	Receptor protein-tyrosine kinase	Clytia hemisphaerica	252671	-	4	1	tr|A0A7M5TWW3|A0A7M5TWW3_9CNID Receptor protein-tyrosine kinase OS=Clytia hemisphaerica OX=252671 PE=4 SV=1	638	822	3.6e-170	+	128.84	44.8276	60.3448
orthogroup	Tur_r2.0_p0379.1.g11010.t1	45130.XP_007696325.1	9.31e-70	269	COG0457@1|root,KOG1840@2759|Eukaryota,39WGH@33154|Opisthokonta,3PF1F@4751|Fungi,3QS3C@4890|Ascomycota,209IX@147541|Dothideomycetes	4751|Fungi	Z	NB-ARC domain	-	-	-	-	-	-	-	-	-	-	-	-	HET,NB-ARC,PNP_UDP_1,Patatin,TPR_10,TPR_12,TPR_7	Uncharacterized protein	Clytia hemisphaerica	252671	-	4	1	tr|A0A7M5UCB7|A0A7M5UCB7_9CNID Uncharacterized protein OS=Clytia hemisphaerica OX=252671 PE=4 SV=1	1115	937	9.17e-38	+	84.0359	16.861	31.0314
orthogroup	Tur_r2.0_p0379.1.g11030.t1	7668.SPU_022601-tr	1.6e-83	288	KOG4740@1|root,KOG4740@2759|Eukaryota,3A4S6@33154|Opisthokonta,3BS37@33208|Metazoa,3D8DB@33213|Bilateria	33208|Metazoa	S	proton channel activity	-	-	-	-	-	-	-	-	-	-	-	-	DUF4817,HTH_24	Uncharacterized protein	Strongylocentrotus purpuratus	7668	-	4	1	tr|A0A7M7N457|A0A7M7N457_STRPU Uncharacterized protein OS=Strongylocentrotus purpuratus OX=7668 PE=4 SV=1	337	198	7.3e-59	+	58.7537	27.003	36.4985
orthogroup	Tur_r2.0_p0379.1.g11033.t1	45130.XP_007694711.1	8.55e-52	211	COG0457@1|root,KOG1840@2759|Eukaryota,39WGH@33154|Opisthokonta,3PF1F@4751|Fungi,3QS3C@4890|Ascomycota,209IX@147541|Dothideomycetes	4751|Fungi	Z	NB-ARC domain	-	-	-	-	-	-	-	-	-	-	-	-	HET,NB-ARC,PNP_UDP_1,Patatin,TPR_10,TPR_12,TPR_7	Uncharacterized protein	Clytia hemisphaerica	252671	-	4	1	tr|A0A7M5VC15|A0A7M5VC15_9CNID Uncharacterized protein OS=Clytia hemisphaerica OX=252671 PE=4 SV=1	1039	936	3.05e-37	+	90.0866	15.2069	26.8527
orthogroup	Tur_r2.0_p0379.1.g11047.t1	8090.ENSORLP00000020449	1.95e-35	150	KOG3614@1|root,KOG4195@1|root,KOG3614@2759|Eukaryota,KOG4195@2759|Eukaryota,38D2H@33154|Opisthokonta,3BASE@33208|Metazoa,3CSW8@33213|Bilateria,487JC@7711|Chordata,4918U@7742|Vertebrata,4A009@7898|Actinopterygii	33208|Metazoa	PT	Transient receptor potential cation channel subfamily M member	TRPM2	GO:0000003,GO:0000041,GO:0000302,GO:0000323,GO:0001659,GO:0001775,GO:0002252,GO:0002263,GO:0002274,GO:0002275,GO:0002283,GO:0002366,GO:0002376,GO:0002407,GO:0002443,GO:0002444,GO:0002446,GO:0002520,GO:0002521,GO:0002791,GO:0002793,GO:0003674,GO:0005215,GO:0005216,GO:0005217,GO:0005261,GO:0005262,GO:0005384,GO:0005488,GO:0005509,GO:0005575,GO:0005622,GO:0005623,GO:0005737,GO:0005764,GO:0005765,GO:…	3.6.1.13	ko:K04977	ko04621,ko04921,map04621,map04921	-	-	-	ko00000,ko00001,ko01000,ko04040	1.A.4.5.5	-	-	Ion_trans	LOW QUALITY PROTEIN: transient receptor potential cation channel subfamily M member 1-like	Actinia tenebrosa	6105	LOC116290259	3	1	tr|A0A6P8HKJ3|A0A6P8HKJ3_ACTTE LOW QUALITY PROTEIN: transient receptor potential cation channel subfamily M member 1-like OS=Actinia tenebrosa OX=6105 GN=LOC116290259 PE=3 SV=1	406	1534	4.78e-39	+	377.833	26.3547	44.8276
orthogroup	Tur_r2.0_p0379.1.g11049.t1	7739.XP_002592165.1	1.1e-57	231	KOG3614@1|root,KOG4195@1|root,KOG3614@2759|Eukaryota,KOG4195@2759|Eukaryota,38D2H@33154|Opisthokonta,3BASE@33208|Metazoa,3CSW8@33213|Bilateria,487JC@7711|Chordata	33208|Metazoa	PT	cellular response to temperature stimulus	TRPM2	GO:0000003,GO:0000041,GO:0000302,GO:0000323,GO:0001659,GO:0001775,GO:0002252,GO:0002263,GO:0002274,GO:0002275,GO:0002283,GO:0002366,GO:0002376,GO:0002407,GO:0002443,GO:0002444,GO:0002446,GO:0002520,GO:0002521,GO:0002791,GO:0002793,GO:0003008,GO:0003674,GO:0005215,GO:0005216,GO:0005217,GO:0005261,GO:0005262,GO:0005384,GO:0005488,GO:0005509,GO:0005515,GO:0005575,GO:0005622,GO:0005623,GO:0005737,GO:…	3.6.1.13	ko:K04977,ko:K04979,ko:K04983	ko04621,ko04750,ko04911,ko04921,map04621,map04750,map04911,map04921	-	-	-	ko00000,ko00001,ko01000,ko04040	1.A.4.5.4,1.A.4.5.5,1.A.4.5.7	-	-	Ion_trans	Uncharacterized protein	Pocillopora damicornis	46731	pdam_00014050	3	1	tr|A0A3M6TUQ9|A0A3M6TUQ9_POCDA Uncharacterized protein OS=Pocillopora damicornis OX=46731 GN=pdam_00014050 PE=3 SV=1	1231	1575	1.16e-70	+	127.945	21.3647	35.4996
unassigned	Tur_r2.0_p0379.1.g11052.t3	10181.XP_004859658.1	0.0005438	52	28NVE@1|root,2QSSU@2759|Eukaryota,39TFX@33154|Opisthokonta,3BDCQ@33208|Metazoa,3D1DA@33213|Bilateria,488BX@7711|Chordata,48UYV@7742|Vertebrata,3J7X0@40674|Mammalia,35J1K@314146|Euarchontoglires,4PU3K@9989|Rodentia	33208|Metazoa	T	SH3/SH2 adaptor activity	SKAP1	GO:0002253,GO:0002376,GO:0002429,GO:0002682,GO:0002684,GO:0002757,GO:0002764,GO:0002768,GO:0003674,GO:0005070,GO:0005488,GO:0005515,GO:0005575,GO:0005622,GO:0005623,GO:0005634,GO:0005737,GO:0005829,GO:0005886,GO:0005911,GO:0006355,GO:0006357,GO:0007154,GO:0007165,GO:0007166,GO:0008104,GO:0008150,GO:0009889,GO:0009891,GO:0009893,GO:0009966,GO:0009967,GO:0009987,GO:0010468,GO:0010556,GO:0010557,GO:…	-	ko:K17699	ko04015,map04015	-	-	-	ko00000,ko00001	-	-	-	PH,SH3_1,SH3_2,SH3_9	#	#	#	#	#	#	#	#	#	#	#	#	#	#
orthogroup	Tur_r2.0_p1307.1.g11066.t1	No_hits	#	#	#	#	#	#	#	#	#	#	#	#	#	#	#	#	#	#	#	No_hits	#	#	#	#	#	No_hits	#	#	#	#	#	#	#
orthogroup	Tur_r2.0_p0460.1.g11067.t1	6087.XP_002162337.2	1.2e-53	218	28TD2@1|root,2R03G@2759|Eukaryota,39UG8@33154|Opisthokonta,3BMFJ@33208|Metazoa	33208|Metazoa	S	DDE superfamily endonuclease	-	-	-	-	-	-	-	-	-	-	-	-	DDE_Tnp_4,HTH_Tnp_4,THAP	Hypothetical protein	Rotaria sp. Silwood2	2762512	JQV615_LOCUS43704	4	1	tr|A0A821BXZ5|A0A821BXZ5_9BILA Hypothetical protein OS=Rotaria sp. Silwood2 OX=2762512 GN=JQV615_LOCUS43704 PE=4 SV=1	1283	693	1.54e-57	+	54.014	13.0943	20.8885
orthogroup	Tur_r2.0_p0460.1.g11078.t1	7955.ENSDARP00000098923	2.22e-22	113	2D0BX@1|root,2SDKD@2759|Eukaryota,3AHVS@33154|Opisthokonta,3BX1J@33208|Metazoa,3DDFV@33213|Bilateria,48HWB@7711|Chordata,49E7F@7742|Vertebrata,4A5AE@7898|Actinopterygii	33208|Metazoa	-	-	-	-	-	-	-	-	-	-	-	-	-	-	-	E3 ubiquitin- ligase pub2	Paramuricea clavata	317549	PACLA_6A023450	4	1	tr|A0A6S7GFK8|A0A6S7GFK8_PARCT E3 ubiquitin- ligase pub2 OS=Paramuricea clavata OX=317549 GN=PACLA_6A023450 PE=4 SV=1	684	758	5.46e-57	+	110.819	28.2164	44.152
unassigned	Tur_r2.0_p0460.1.g11083.t1	No_hits	#	#	#	#	#	#	#	#	#	#	#	#	#	#	#	#	#	#	#	HECT domain-containing protein	Clytia hemisphaerica	252671	-	4	1	tr|A0A7M5WQE3|A0A7M5WQE3_9CNID HECT domain-containing protein OS=Clytia hemisphaerica OX=252671 PE=4 SV=1	112	172	5.08e-11	+	153.571	27.6786	35.7143
orthogroup	Tur_r2.0_p0460.1.g11087.t1	7739.XP_002597107.1	1.04e-29	136	28MXD@1|root,2QUFX@2759|Eukaryota,38TCJ@33154|Opisthokonta,3BIIF@33208|Metazoa,3D2PH@33213|Bilateria,48I4E@7711|Chordata	33208|Metazoa	-	-	-	-	-	-	-	-	-	-	-	-	-	-	-	Predicted protein	Nematostella vectensis	45351	v1g203480	4	1	tr|A7RX72|A7RX72_NEMVE Predicted protein OS=Nematostella vectensis OX=45351 GN=v1g203480 PE=4 SV=1	566	1554	1.02e-48	+	274.558	31.4488	48.7633
orthogroup	Tur_r2.0_p0460.1.g11095.t1	No_hits	#	#	#	#	#	#	#	#	#	#	#	#	#	#	#	#	#	#	#	#	#	#	#	#	#	#	#	#	#	#	#	#	#
orthogroup	Tur_r2.0_p0460.1.g11097.t1	45351.EDO41967	2.19e-11	73	2E7FZ@1|root,2SE21@2759|Eukaryota	2759|Eukaryota	-	-	-	-	-	-	-	-	-	-	-	-	-	-	-	Uncharacterized protein	Clytia hemisphaerica	252671	-	4	1	tr|A0A7M5XFJ5|A0A7M5XFJ5_9CNID Uncharacterized protein OS=Clytia hemisphaerica OX=252671 PE=4 SV=1	255	155	2.21e-40	+	60.7843	34.5098	42.3529
orthogroup	Tur_r2.0_p0460.1.g11116.t1	No_hits	#	#	#	#	#	#	#	#	#	#	#	#	#	#	#	#	#	#	#	uncharacterized protein LOC105850886	Hydra vulgaris	6087	LOC105850886	4	1	tr|A0A8B7E941|A0A8B7E941_HYDVU uncharacterized protein LOC105850886 OS=Hydra vulgaris OX=6087 GN=LOC105850886 PE=4 SV=1	436	679	1.5e-32	+	155.734	16.9725	24.7706
orthogroup	Tur_r2.0_p0409.1.g11119.t1	45351.EDO48558	7.56e-49	198	2E3PW@1|root,2SAQV@2759|Eukaryota,3A9YK@33154|Opisthokonta,3BU80@33208|Metazoa	33208|Metazoa	-	-	-	-	-	-	-	-	-	-	-	-	-	-	HECT	HECT domain-containing protein	Clytia hemisphaerica	252671	-	4	1	tr|A0A7M5UM95|A0A7M5UM95_9CNID HECT domain-containing protein OS=Clytia hemisphaerica OX=252671 PE=4 SV=1	725	451	6.01e-84	+	62.2069	22.4828	35.4483
unassigned	Tur_r2.0_p0409.1.g11125.t1	185453.XP_006864961.1	0.000306	53	KOG0297@1|root,KOG0297@2759|Eukaryota,38EU7@33154|Opisthokonta,3BH0V@33208|Metazoa,3D0YQ@33213|Bilateria,484FF@7711|Chordata,48XKU@7742|Vertebrata,3J6D9@40674|Mammalia,34TSW@311790|Afrotheria	33208|Metazoa	T	TNF receptor-associated factor 6	TRAF6	GO:0000122,GO:0000165,GO:0000187,GO:0000209,GO:0001503,GO:0001700,GO:0001773,GO:0001775,GO:0001817,GO:0001819,GO:0001838,GO:0001841,GO:0001843,GO:0001894,GO:0001932,GO:0001934,GO:0002009,GO:0002218,GO:0002220,GO:0002221,GO:0002223,GO:0002224,GO:0002237,GO:0002250,GO:0002253,GO:0002274,GO:0002376,GO:0002429,GO:0002460,GO:0002478,GO:0002495,GO:0002504,GO:0002520,GO:0002521,GO:0002573,GO:0002637,GO:…	2.3.2.27	ko:K03175	ko04010,ko04013,ko04064,ko04120,ko04140,ko04144,ko04214,ko04380,ko04620,ko04621,ko04622,ko04657,ko04722,ko05133,ko05140,ko05142,ko05145,ko05152,ko05160,ko05162,ko05168,ko05169,ko05200,ko05222,map04010,map04013,map04064,map04120,map04140,map04144,map04214,map04380,map04620,map04621,map04622,map04657,map04722,map05133,map05140,map05142,map05145,map05152,map05160,map05162,map05168,map05169,map05200,…	M00686	-	-	ko00000,ko00001,ko00002,ko01000,ko04121,ko04131	-	-	-	zf-C3HC4_2,zf-TRAF	No_hits	#	#	#	#	#	No_hits	#	#	#	#	#	#	#
unassigned	Tur_r2.0_p0409.1.g11128.t1	No_hits	#	#	#	#	#	#	#	#	#	#	#	#	#	#	#	#	#	#	#	No_hits	#	#	#	#	#	No_hits	#	#	#	#	#	#	#
unassigned	Tur_r2.0_p0409.1.g11136.t1	No_hits	#	#	#	#	#	#	#	#	#	#	#	#	#	#	#	#	#	#	#	No_hits	#	#	#	#	#	No_hits	#	#	#	#	#	#	#
orthogroup	Tur_r2.0_p0409.1.g11137.t1	7739.XP_002598098.1	4.35e-33	147	KOG3719@1|root,KOG3719@2759|Eukaryota,3AK4E@33154|Opisthokonta,3BE60@33208|Metazoa,3CYBZ@33213|Bilateria,47Z78@7711|Chordata	33208|Metazoa	I	Belongs to the carnitine choline acetyltransferase family	CPT2	GO:0003674,GO:0003824,GO:0004095,GO:0005575,GO:0005622,GO:0005623,GO:0005634,GO:0005654,GO:0005730,GO:0005737,GO:0005739,GO:0005740,GO:0005743,GO:0006082,GO:0006091,GO:0006629,GO:0006631,GO:0006635,GO:0006810,GO:0006811,GO:0006820,GO:0006839,GO:0006853,GO:0006869,GO:0006950,GO:0008150,GO:0008152,GO:0008374,GO:0009056,GO:0009058,GO:0009062,GO:0009605,GO:0009987,GO:0009991,GO:0010876,GO:0015711,GO:…	2.3.1.21	ko:K08766	ko00071,ko01212,ko03320,ko04714,map00071,map01212,map03320,map04714	-	R01923	RC00004,RC00037,RC02816	ko00000,ko00001,ko01000	-	-	-	Carn_acyltransf	carnitine O-palmitoyltransferase 2, mitochondrial	Hydra vulgaris	6087	LOC100214547	4	1	tr|A0A8B6XJ70|A0A8B6XJ70_HYDVU carnitine O-palmitoyltransferase 2, mitochondrial OS=Hydra vulgaris OX=6087 GN=LOC100214547 PE=4 SV=1	627	656	1.48e-44	+	104.625	25.3589	44.6571
unassigned	Tur_r2.0_p0409.1.g11146.t1	No_hits	#	#	#	#	#	#	#	#	#	#	#	#	#	#	#	#	#	#	#	#	#	#	#	#	#	#	#	#	#	#	#	#	#
orthogroup	Tur_r2.0_p0409.1.g11159.t1	No_hits	#	#	#	#	#	#	#	#	#	#	#	#	#	#	#	#	#	#	#	#	#	#	#	#	#	#	#	#	#	#	#	#	#
orthogroup	Tur_r2.0_p0409.1.g11161.t1	No_hits	#	#	#	#	#	#	#	#	#	#	#	#	#	#	#	#	#	#	#	No_hits	#	#	#	#	#	No_hits	#	#	#	#	#	#	#
orthogroup	Tur_r2.0_p0049.1.g11171.t1	7668.SPU_011892-tr	1.51e-14	83	COG2340@1|root,KOG3017@2759|Eukaryota,3A626@33154|Opisthokonta,3BGGC@33208|Metazoa,3CWAY@33213|Bilateria	33208|Metazoa	S	Belongs to the CRISP family	glipr2	-	-	ko:K19867	-	-	-	-	ko00000	-	-	-	CAP	Predicted protein (Fragment)	Nematostella vectensis	45351	v1g136469	4	1	tr|A7SX85|A7SX85_NEMVE Predicted protein (Fragment) OS=Nematostella vectensis OX=45351 GN=v1g136469 PE=4 SV=1	253	141	1.03e-19	+	55.7312	18.9723	27.2727
orthogroup	Tur_r2.0_p0049.1.g11187.t1	No_hits	#	#	#	#	#	#	#	#	#	#	#	#	#	#	#	#	#	#	#	#	#	#	#	#	#	#	#	#	#	#	#	#	#
orthogroup	Tur_r2.0_p0049.1.g11194.t1	9315.ENSMEUP00000008846	1.32e-05	57	KOG1217@1|root,KOG1217@2759|Eukaryota,38BUP@33154|Opisthokonta,3BAFT@33208|Metazoa,3CRZB@33213|Bilateria,485Y1@7711|Chordata,48V3W@7742|Vertebrata,3JA3Y@40674|Mammalia,4K2GX@9263|Metatheria	33208|Metazoa	T	Domain of unknown function	NOTCH2	GO:0000003,GO:0000122,GO:0000139,GO:0000278,GO:0000578,GO:0000902,GO:0000904,GO:0001525,GO:0001568,GO:0001654,GO:0001655,GO:0001667,GO:0001700,GO:0001701,GO:0001708,GO:0001709,GO:0001736,GO:0001738,GO:0001745,GO:0001751,GO:0001752,GO:0001754,GO:0001773,GO:0001775,GO:0001816,GO:0001822,GO:0001889,GO:0001890,GO:0001894,GO:0001932,GO:0001933,GO:0001934,GO:0001944,GO:0001947,GO:0002009,GO:0002011,GO:…	-	ko:K02599,ko:K20994	ko01522,ko04320,ko04330,ko04658,ko04919,ko05020,ko05165,ko05200,ko05206,ko05224,map01522,map04320,map04330,map04658,map04919,map05020,map05165,map05200,map05206,map05224	M00682	-	-	ko00000,ko00001,ko00002	-	-	-	Ank,Ank_2,Ank_4,Ank_5,DUF3454,EGF,EGF_CA,NOD,NODP,Notch,hEGF	uncharacterized protein LOC101240928	Hydra vulgaris	6087	LOC101240928	4	1	tr|A0A8B6Y3E9|A0A8B6Y3E9_HYDVU uncharacterized protein LOC101240928 OS=Hydra vulgaris OX=6087 GN=LOC101240928 PE=4 SV=1	472	313	1.64e-16	+	66.3136	10.1695	15.4661
orthogroup	Tur_r2.0_p0049.1.g11199.t1	5722.XP_001318746.1	2.6e-30	135	COG0666@1|root,KOG0504@2759|Eukaryota	2759|Eukaryota	I	protein ubiquitination	-	-	2.3.1.225	ko:K15502,ko:K15503,ko:K20032,ko:K21440	-	-	-	-	ko00000,ko01000,ko01009,ko03400,ko04131	9.B.37.1,9.B.37.3	-	-	Ank,Ank_2,Ank_3,Ank_4,Ank_5,DUF3447	No_hits	#	#	#	#	#	No_hits	#	#	#	#	#	#	#
orthogroup	Tur_r2.0_p0049.1.g11235.t1	No_hits	#	#	#	#	#	#	#	#	#	#	#	#	#	#	#	#	#	#	#	Uncharacterized protein	Clytia hemisphaerica	252671	-	4	1	tr|A0A7M5X0M5|A0A7M5X0M5_9CNID Uncharacterized protein OS=Clytia hemisphaerica OX=252671 PE=4 SV=1	459	589	1.62e-13	+	128.322	18.3007	29.6296
unassigned	Tur_r2.0_p0049.1.g11238.t1	No_hits	#	#	#	#	#	#	#	#	#	#	#	#	#	#	#	#	#	#	#	No_hits	#	#	#	#	#	No_hits	#	#	#	#	#	#	#
orthogroup	Tur_r2.0_p0049.1.g11262.t1	8090.ENSORLP00000019750	4.68e-19	103	2CJG9@1|root,2QPYI@2759|Eukaryota,38EMV@33154|Opisthokonta,3BDPK@33208|Metazoa,3CRXE@33213|Bilateria,48RTQ@7711|Chordata,491ZY@7742|Vertebrata,49SFF@7898|Actinopterygii	33208|Metazoa	T	Myosin binding protein C, slow type	MYBPC1	GO:0003008,GO:0003012,GO:0003674,GO:0003779,GO:0005198,GO:0005488,GO:0005515,GO:0005575,GO:0005622,GO:0005623,GO:0005737,GO:0005829,GO:0005856,GO:0005859,GO:0006928,GO:0006936,GO:0006941,GO:0006996,GO:0007010,GO:0007015,GO:0008092,GO:0008150,GO:0008307,GO:0009653,GO:0009987,GO:0010927,GO:0015629,GO:0016043,GO:0016459,GO:0016460,GO:0017022,GO:0022607,GO:0030016,GO:0030017,GO:0030018,GO:0030029,GO:…	-	ko:K12557	-	-	-	-	ko00000,ko04812	-	-	-	I-set,fn3	Protein-tyrosine-phosphatase	Clytia hemisphaerica	252671	-	4	1	tr|A0A7M5UYL8|A0A7M5UYL8_9CNID Protein-tyrosine-phosphatase OS=Clytia hemisphaerica OX=252671 PE=4 SV=1	978	1628	3.1e-59	+	166.462	24.3354	39.5706
orthogroup	Tur_r2.0_p0049.1.g11272.t1	7260.FBpp0245575	1.56e-26	128	KOG3510@1|root,KOG3510@2759|Eukaryota,38ES9@33154|Opisthokonta,3BCM6@33208|Metazoa,3CXHA@33213|Bilateria,41U0C@6656|Arthropoda,3SIVE@50557|Insecta,451MM@7147|Diptera,45NSN@7214|Drosophilidae	33208|Metazoa	T	Immunoglobulin C-2 Type	SDK2	GO:0001654,GO:0001745,GO:0001754,GO:0003407,GO:0003674,GO:0005488,GO:0005515,GO:0005575,GO:0005623,GO:0005886,GO:0005887,GO:0007155,GO:0007156,GO:0007275,GO:0007399,GO:0007416,GO:0007423,GO:0007610,GO:0008150,GO:0009410,GO:0009653,GO:0009887,GO:0009987,GO:0010033,GO:0010243,GO:0010721,GO:0010842,GO:0010975,GO:0014070,GO:0016020,GO:0016021,GO:0016043,GO:0022008,GO:0022607,GO:0022610,GO:0030154,GO:…	-	ko:K16353	-	-	-	-	ko00000,ko04516	-	-	-	I-set,Ig_3,fn3	Protein-tyrosine-phosphatase	Clytia hemisphaerica	252671	-	4	1	tr|A0A7M5UYL8|A0A7M5UYL8_9CNID Protein-tyrosine-phosphatase OS=Clytia hemisphaerica OX=252671 PE=4 SV=1	942	1628	2.75e-61	+	172.824	25.4777	40.3397
orthogroup	Tur_r2.0_p0049.1.g11315.t1	No_hits	#	#	#	#	#	#	#	#	#	#	#	#	#	#	#	#	#	#	#	No_hits	#	#	#	#	#	No_hits	#	#	#	#	#	#	#
orthogroup	Tur_r2.0_p0049.1.g11316.t1	No_hits	#	#	#	#	#	#	#	#	#	#	#	#	#	#	#	#	#	#	#	No_hits	#	#	#	#	#	No_hits	#	#	#	#	#	#	#
orthogroup	Tur_r2.0_p0049.1.g11317.t1	No_hits	#	#	#	#	#	#	#	#	#	#	#	#	#	#	#	#	#	#	#	#	#	#	#	#	#	#	#	#	#	#	#	#	#
orthogroup	Tur_r2.0_p0049.1.g11318.t1	10228.TriadP60819	3.85e-116	415	COG0457@1|root,COG3914@1|root,KOG1840@2759|Eukaryota,KOG4626@2759|Eukaryota,3A3MA@33154|Opisthokonta,3BSDD@33208|Metazoa	33208|Metazoa	Z	Tetratricopeptide repeat	-	-	-	-	-	-	-	-	-	-	-	-	DUF294,Death,TPR_10,TPR_12,TPR_2,TPR_7,TPR_8	Tetratricopeptide repeat protein	Wolbachia endosymbiont of Diaphorina citri	116598	HGO53_04570	4	1	tr|A0A6M5ELT9|A0A6M5ELT9_9RICK Tetratricopeptide repeat protein OS=Wolbachia endosymbiont of Diaphorina citri OX=116598 GN=HGO53_04570 PE=4 SV=1	1199	2588	4.8e-31	+	215.847	8.67389	15.7631
orthogroup	Tur_r2.0_p0049.1.g11321.t1	7668.SPU_023358-tr	2.27e-105	372	COG0507@1|root,KOG0987@2759|Eukaryota,39RYU@33154|Opisthokonta,3BK87@33208|Metazoa,3D4JP@33213|Bilateria	33208|Metazoa	L	Belongs to the helicase family	-	-	3.6.4.12	ko:K15255	-	-	-	-	ko00000,ko01000,ko03029,ko03032	-	-	-	Helitron_like_N,Herpes_Helicase,Herpes_teg_N,PIF1	ATP-dependent DNA helicase	Clytia hemisphaerica	252671	-	3	1	tr|A0A7M5U8C0|A0A7M5U8C0_9CNID ATP-dependent DNA helicase OS=Clytia hemisphaerica OX=252671 PE=3 SV=1	813	2255	5.77e-195	+	277.368	45.0185	62.4846
orthogroup	Tur_r2.0_p0554.1.g11327.t1	No_hits	#	#	#	#	#	#	#	#	#	#	#	#	#	#	#	#	#	#	#	#	#	#	#	#	#	#	#	#	#	#	#	#	#
orthogroup	Tur_r2.0_p0554.1.g11343.t1	6087.XP_004208324.1	9.67e-33	138	COG3175@1|root,KOG1218@1|root,KOG1218@2759|Eukaryota,KOG2540@2759|Eukaryota,39U2U@33154|Opisthokonta,3BGVC@33208|Metazoa	33208|Metazoa	O	cytochrome c oxidase assembly	COX11	GO:0003674,GO:0003824,GO:0004129,GO:0005215,GO:0005488,GO:0005507,GO:0005575,GO:0005622,GO:0005623,GO:0005737,GO:0005739,GO:0005740,GO:0005743,GO:0006091,GO:0006109,GO:0006810,GO:0006811,GO:0006812,GO:0007585,GO:0008150,GO:0008152,GO:0008324,GO:0008535,GO:0009055,GO:0009060,GO:0009892,GO:0009987,GO:0010563,GO:0010675,GO:0010677,GO:0010906,GO:0015002,GO:0015075,GO:0015077,GO:0015078,GO:0015318,GO:…	-	ko:K02258	ko00190,ko01100,ko04714,map00190,map01100,map04714	M00154	-	-	ko00000,ko00001,ko00002,ko03029	3.D.4.8	-	-	CtaG_Cox11	#	#	#	#	#	#	#	#	#	#	#	#	#	#
orthogroup	Tur_r2.0_p0554.1.g11348.t1	400682.PAC_15708635	1.09e-105	361	2D1CA@1|root,2SHJZ@2759|Eukaryota,3AHZG@33154|Opisthokonta,3BXSV@33208|Metazoa	33154|Opisthokonta	-	-	-	-	-	-	-	-	-	-	-	-	-	-	DUF4371	Zinc finger MYM-type 1-like	Paramuricea clavata	317549	PACLA_6A087011	4	1	tr|A0A7D9LEK5|A0A7D9LEK5_PARCT Zinc finger MYM-type 1-like OS=Paramuricea clavata OX=317549 GN=PACLA_6A087011 PE=4 SV=1	527	570	5.6e-167	+	108.159	49.7154	65.0854
orthogroup	Tur_r2.0_p0554.1.g11349.t1	27923.ML051320a-PA	3.18e-19	95	COG0699@1|root,KOG0446@2759|Eukaryota,38C4B@33154|Opisthokonta,3B9RQ@33208|Metazoa	33208|Metazoa	U	BH2 domain binding	-	-	3.6.5.5	ko:K17065	ko04139,ko04214,ko04217,ko04621,ko04668,map04139,map04214,map04217,map04621,map04668	-	-	-	ko00000,ko00001,ko01000,ko03029,ko04131,ko04147	-	-	-	Dynamin_M,Dynamin_N,GED,WD40	Hypothetical protein	Rotaria sp. Silwood2	2762512	YTW244_LOCUS23553	4	1	tr|A0A817RMG9|A0A817RMG9_9BILA Hypothetical protein OS=Rotaria sp. Silwood2 OX=2762512 GN=YTW244_LOCUS23553 PE=4 SV=1	216	252	4.28e-28	+	116.667	35.1852	55.0926
orthogroup	Tur_r2.0_p0554.1.g11371.t1	No_hits	#	#	#	#	#	#	#	#	#	#	#	#	#	#	#	#	#	#	#	No_hits	#	#	#	#	#	No_hits	#	#	#	#	#	#	#
orthogroup	Tur_r2.0_p0554.1.g11376.t1	No_hits	#	#	#	#	#	#	#	#	#	#	#	#	#	#	#	#	#	#	#	No_hits	#	#	#	#	#	No_hits	#	#	#	#	#	#	#
orthogroup	Tur_r2.0_p0612.1.g11386.t1	No_hits	#	#	#	#	#	#	#	#	#	#	#	#	#	#	#	#	#	#	#	#	#	#	#	#	#	#	#	#	#	#	#	#	#
orthogroup	Tur_r2.0_p0612.1.g11390.t1	106582.XP_004546419.1	1.6e-19	97	KOG4312@1|root,KOG4312@2759|Eukaryota,38GYT@33154|Opisthokonta,3BDU1@33208|Metazoa,3CTWQ@33213|Bilateria,48759@7711|Chordata,491SN@7742|Vertebrata,4A18R@7898|Actinopterygii	33208|Metazoa	S	Porcupine homolog (Drosophila)	PORCN	GO:0001704,GO:0001706,GO:0001708,GO:0001709,GO:0001711,GO:0001714,GO:0002790,GO:0003002,GO:0003674,GO:0003824,GO:0005488,GO:0005515,GO:0005575,GO:0005622,GO:0005623,GO:0005737,GO:0005783,GO:0005789,GO:0005886,GO:0005887,GO:0006464,GO:0006497,GO:0006807,GO:0006810,GO:0007154,GO:0007165,GO:0007166,GO:0007267,GO:0007275,GO:0007346,GO:0007369,GO:0007389,GO:0007492,GO:0008104,GO:0008150,GO:0008152,GO:…	2.3.1.250	ko:K00181	ko04310,map04310	-	R11201	RC00004,RC00041	ko00000,ko00001,ko01000	-	-	-	MBOAT	Uncharacterized protein	Clytia hemisphaerica	252671	-	4	1	tr|A0A7M5X8L8|A0A7M5X8L8_9CNID Uncharacterized protein OS=Clytia hemisphaerica OX=252671 PE=4 SV=1	235	511	4.46e-41	+	217.447	37.4468	51.4894
orthogroup	Tur_r2.0_p0612.1.g11396.t1	7668.SPU_022601-tr	4.06e-65	235	KOG4740@1|root,KOG4740@2759|Eukaryota,3A4S6@33154|Opisthokonta,3BS37@33208|Metazoa,3D8DB@33213|Bilateria	33208|Metazoa	S	proton channel activity	-	-	-	-	-	-	-	-	-	-	-	-	DUF4817,HTH_24	DUF4817 domain-containing protein	Paramuricea clavata	317549	PACLA_6A038201	4	1	tr|A0A7D9EFB9|A0A7D9EFB9_PARCT DUF4817 domain-containing protein OS=Paramuricea clavata OX=317549 GN=PACLA_6A038201 PE=4 SV=1	358	225	3.7e-39	+	62.8492	28.7709	36.0335
orthogroup	Tur_r2.0_p0612.1.g11400.t2	7668.SPU_008133-tr	2.81e-46	185	KOG4312@1|root,KOG4312@2759|Eukaryota,38GYT@33154|Opisthokonta,3BDU1@33208|Metazoa,3CTWQ@33213|Bilateria	33208|Metazoa	J	protein palmitoleylation	PORCN	GO:0001704,GO:0001706,GO:0001708,GO:0001709,GO:0001711,GO:0001714,GO:0002790,GO:0003002,GO:0003674,GO:0003824,GO:0005488,GO:0005515,GO:0005575,GO:0005622,GO:0005623,GO:0005737,GO:0005783,GO:0005789,GO:0005886,GO:0005887,GO:0006464,GO:0006497,GO:0006807,GO:0006810,GO:0007154,GO:0007165,GO:0007166,GO:0007267,GO:0007275,GO:0007346,GO:0007369,GO:0007389,GO:0007492,GO:0008104,GO:0008150,GO:0008152,GO:…	2.3.1.250	ko:K00181	ko04310,map04310	-	R11201	RC00004,RC00041	ko00000,ko00001,ko01000	-	-	-	MBOAT	Uncharacterized protein	Clytia hemisphaerica	252671	-	4	1	tr|A0A7M5X8L8|A0A7M5X8L8_9CNID Uncharacterized protein OS=Clytia hemisphaerica OX=252671 PE=4 SV=1	508	511	5.64e-83	+	100.591	33.0709	50.5906
orthogroup	Tur_r2.0_p0612.1.g11401.t1	7668.SPU_008133-tr	1.39e-47	189	KOG4312@1|root,KOG4312@2759|Eukaryota,38GYT@33154|Opisthokonta,3BDU1@33208|Metazoa,3CTWQ@33213|Bilateria	33208|Metazoa	J	protein palmitoleylation	PORCN	GO:0001704,GO:0001706,GO:0001708,GO:0001709,GO:0001711,GO:0001714,GO:0002790,GO:0003002,GO:0003674,GO:0003824,GO:0005488,GO:0005515,GO:0005575,GO:0005622,GO:0005623,GO:0005737,GO:0005783,GO:0005789,GO:0005886,GO:0005887,GO:0006464,GO:0006497,GO:0006807,GO:0006810,GO:0007154,GO:0007165,GO:0007166,GO:0007267,GO:0007275,GO:0007346,GO:0007369,GO:0007389,GO:0007492,GO:0008104,GO:0008150,GO:0008152,GO:…	2.3.1.250	ko:K00181	ko04310,map04310	-	R11201	RC00004,RC00041	ko00000,ko00001,ko01000	-	-	-	MBOAT	Uncharacterized protein	Clytia hemisphaerica	252671	-	4	1	tr|A0A7M5X8L8|A0A7M5X8L8_9CNID Uncharacterized protein OS=Clytia hemisphaerica OX=252671 PE=4 SV=1	495	511	6.26e-96	+	103.232	34.3434	52.9293
orthogroup	Tur_r2.0_p0612.1.g11403.t1	6087.XP_004211195.1	1.91e-54	209	KOG1028@1|root,KOG1028@2759|Eukaryota	2759|Eukaryota	S	calcium ion-regulated exocytosis of neurotransmitter	-	-	-	ko:K19904,ko:K19911,ko:K19914	-	-	-	-	ko00000,ko04131	-	-	-	C2	Uncharacterized protein	Clytia hemisphaerica	252671	-	4	1	tr|A0A7M5UQN1|A0A7M5UQN1_9CNID Uncharacterized protein OS=Clytia hemisphaerica OX=252671 PE=4 SV=1	472	504	1.67e-65	+	106.78	26.4831	42.7966
unassigned	Tur_r2.0_p0612.1.g11405.t1	No_hits	#	#	#	#	#	#	#	#	#	#	#	#	#	#	#	#	#	#	#	Arylsulfatase B	Paramuricea clavata	317549	PACLA_6A041184	4	1	tr|A0A6S7G1P8|A0A6S7G1P8_PARCT Arylsulfatase B OS=Paramuricea clavata OX=317549 GN=PACLA_6A041184 PE=4 SV=1	431	464	1.21e-25	+	107.657	28.0742	45.2436
orthogroup	Tur_r2.0_p0612.1.g11414.t1	No_hits	#	#	#	#	#	#	#	#	#	#	#	#	#	#	#	#	#	#	#	Uncharacterized protein	Clytia hemisphaerica	252671	-	4	1	tr|A0A7M5URB8|A0A7M5URB8_9CNID Uncharacterized protein OS=Clytia hemisphaerica OX=252671 PE=4 SV=1	516	518	2.46e-100	+	100.388	36.4341	54.6512
orthogroup	Tur_r2.0_p1090.1.g11427.t1	8128.ENSONIP00000001802	0	1060	KOG1217@1|root,KOG3594@1|root,KOG1217@2759|Eukaryota,KOG1219@2759|Eukaryota,3ARS9@33154|Opisthokonta,3C2BJ@33208|Metazoa,3CV8B@33213|Bilateria,48F5Z@7711|Chordata,49N8W@7742|Vertebrata,4A0JA@7898|Actinopterygii	33208|Metazoa	T	FAT atypical cadherin 4	FAT4	GO:0000226,GO:0000902,GO:0000904,GO:0001654,GO:0001736,GO:0001737,GO:0001738,GO:0001745,GO:0002009,GO:0002164,GO:0002165,GO:0002168,GO:0003002,GO:0003674,GO:0005488,GO:0005509,GO:0005515,GO:0005575,GO:0005623,GO:0005886,GO:0005887,GO:0006464,GO:0006807,GO:0006996,GO:0007010,GO:0007017,GO:0007155,GO:0007157,GO:0007163,GO:0007164,GO:0007275,GO:0007389,GO:0007399,GO:0007423,GO:0007424,GO:0007444,GO:…	-	ko:K16496,ko:K16506,ko:K16669	ko04391,ko04392,map04391,map04392	-	-	-	ko00000,ko00001,ko04147,ko04516	-	-	-	Cadherin,EGF,Laminin_G_1,Laminin_G_2	FAT atypical cadherin 4	Cyprinodon variegatus	28743	FAT4	4	1	tr|A0A3Q2C7I3|A0A3Q2C7I3_CYPVA FAT atypical cadherin 4 OS=Cyprinodon variegatus OX=28743 GN=FAT4 PE=4 SV=1	4102	4974	4.24e-299	+	121.258	26.5724	40.4193
orthogroup	Tur_r2.0_p1090.1.g11428.t1	7668.SPU_005400-tr	0.0009014	46	2BVSB@1|root,2S2BW@2759|Eukaryota,3A520@33154|Opisthokonta,3BRW9@33208|Metazoa,3DAYA@33213|Bilateria	33208|Metazoa	-	-	-	-	-	-	-	-	-	-	-	-	-	-	-	No_hits	#	#	#	#	#	No_hits	#	#	#	#	#	#	#
orthogroup	Tur_r2.0_p1090.1.g11429.t1	6326.BUX.s01144.147	8.4e-39	156	2CKXN@1|root,2SKNB@2759|Eukaryota,3AIK4@33154|Opisthokonta,3BYWM@33208|Metazoa,3DD2I@33213|Bilateria,40FTP@6231|Nematoda,1KYH6@119089|Chromadorea	33208|Metazoa	S	Protein of unknown function, DUF273	-	-	-	-	-	-	-	-	-	-	-	-	DUF273	Hypothetical protein	Bursaphelenchus okinawaensis	465554	BOKJ2_LOCUS12759	4	1	tr|A0A811LJC4|A0A811LJC4_9BILA Hypothetical protein OS=Bursaphelenchus okinawaensis OX=465554 GN=BOKJ2_LOCUS12759 PE=4 SV=1	311	465	1.04e-42	+	149.518	33.4405	51.1254
orthogroup	Tur_r2.0_p1090.1.g11430.t1	6326.BUX.s01144.147	1.4e-40	164	2CKXN@1|root,2SKNB@2759|Eukaryota,3AIK4@33154|Opisthokonta,3BYWM@33208|Metazoa,3DD2I@33213|Bilateria,40FTP@6231|Nematoda,1KYH6@119089|Chromadorea	33208|Metazoa	S	Protein of unknown function, DUF273	-	-	-	-	-	-	-	-	-	-	-	-	DUF273	Uncharacterized protein	Toxocara canis	6265	Tcan_15141	4	1	tr|A0A0B2V809|A0A0B2V809_TOXCA Uncharacterized protein OS=Toxocara canis OX=6265 GN=Tcan_15141 PE=4 SV=1	383	418	5.46e-43	+	109.138	27.4151	44.9086
orthogroup	Tur_r2.0_p1273.1.g11445.t1	8081.XP_008401648.1	1.52e-05	58	COG2272@1|root,KOG1214@2759|Eukaryota,38HNZ@33154|Opisthokonta,3BBTR@33208|Metazoa,3CY69@33213|Bilateria,48A6D@7711|Chordata,49227@7742|Vertebrata,49YY9@7898|Actinopterygii	33208|Metazoa	T	Nidogen 1a	NID1	GO:0000902,GO:0000904,GO:0001655,GO:0001764,GO:0001822,GO:0003674,GO:0005198,GO:0005201,GO:0005488,GO:0005515,GO:0005518,GO:0005575,GO:0005576,GO:0005604,GO:0005605,GO:0005623,GO:0006928,GO:0006935,GO:0007154,GO:0007155,GO:0007160,GO:0007267,GO:0007268,GO:0007271,GO:0007275,GO:0007399,GO:0007409,GO:0007411,GO:0008104,GO:0008150,GO:0009605,GO:0009653,GO:0009987,GO:0010810,GO:0010811,GO:0016043,GO:…	-	ko:K06826	-	-	-	-	ko00000,ko04516	-	-	-	EGF,EGF_3,EGF_CA,FXa_inhibition,G2F,Ldl_recept_b,NIDO,Thyroglobulin_1,cEGF	uncharacterized protein LOC101239033	Hydra vulgaris	6087	LOC101239033	4	1	tr|A0A8B7D687|A0A8B7D687_HYDVU uncharacterized protein LOC101239033 OS=Hydra vulgaris OX=6087 GN=LOC101239033 PE=4 SV=1	749	1276	8.29e-39	+	170.36	16.1549	27.6368
orthogroup	Tur_r2.0_p1273.1.g11450.t1	No_hits	#	#	#	#	#	#	#	#	#	#	#	#	#	#	#	#	#	#	#	No_hits	#	#	#	#	#	No_hits	#	#	#	#	#	#	#
orthogroup	Tur_r2.0_p1273.1.g11451.t1	No_hits	#	#	#	#	#	#	#	#	#	#	#	#	#	#	#	#	#	#	#	Uncharacterized protein	Mytilus galloprovincialis	29158	MGAL_10B017142	4	1	tr|A0A8B6C3V0|A0A8B6C3V0_MYTGA Uncharacterized protein OS=Mytilus galloprovincialis OX=29158 GN=MGAL_10B017142 PE=4 SV=1	440	585	2.67e-128	+	132.955	47.9545	62.5
orthogroup	Tur_r2.0_p0933.1.g11477.t1	6087.XP_002170009.2	1.15e-116	426	2E0UB@1|root,2RW48@2759|Eukaryota,39ISU@33154|Opisthokonta,3C59P@33208|Metazoa	33208|Metazoa	-	-	-	-	-	-	-	-	-	-	-	-	-	-	-	SWIM-type domain-containing protein	Clytia hemisphaerica	252671	-	4	1	tr|A0A7M5XM29|A0A7M5XM29_9CNID SWIM-type domain-containing protein OS=Clytia hemisphaerica OX=252671 PE=4 SV=1	1839	1305	2.03e-272	+	70.9625	26.5362	39.4236
orthogroup	Tur_r2.0_p0700.1.g11481.t1	44056.XP_009032470.1	1.53e-07	66	28KVP@1|root,2QTC5@2759|Eukaryota	2759|Eukaryota	-	-	-	-	-	-	-	-	-	-	-	-	-	-	-	Uncharacterized protein	Clytia hemisphaerica	252671	-	4	1	tr|A0A7M5V1Y1|A0A7M5V1Y1_9CNID Uncharacterized protein OS=Clytia hemisphaerica OX=252671 PE=4 SV=1	1558	1860	4.58e-42	+	119.384	8.92169	15.8537
orthogroup	Tur_r2.0_p0700.1.g11502.t1	27923.ML23182a-PA	9.05e-13	81	KOG1075@1|root,KOG3132@1|root,KOG1075@2759|Eukaryota,KOG3132@2759|Eukaryota,39RGI@33154|Opisthokonta,3BBV5@33208|Metazoa	33208|Metazoa	A	snRNA import into nucleus	SNUPN	GO:0000339,GO:0000375,GO:0000377,GO:0000387,GO:0000398,GO:0003674,GO:0003676,GO:0003723,GO:0005488,GO:0005575,GO:0005622,GO:0005623,GO:0005634,GO:0005635,GO:0005643,GO:0005654,GO:0005737,GO:0005829,GO:0005846,GO:0006139,GO:0006396,GO:0006397,GO:0006725,GO:0006807,GO:0006810,GO:0006913,GO:0008150,GO:0008152,GO:0008380,GO:0009987,GO:0010467,GO:0012505,GO:0015030,GO:0016043,GO:0016070,GO:0016071,GO:…	-	ko:K13151	ko03013,map03013	-	-	-	ko00000,ko00001,ko03041	-	-	-	Snurportin1,mRNA_cap_enzyme	Endo/exonuclease/phosphatase domain-containing protein	Portunus trituberculatus	210409	E2C01_027628	4	1	tr|A0A5B7EP79|A0A5B7EP79_PORTR Endo/exonuclease/phosphatase domain-containing protein OS=Portunus trituberculatus OX=210409 GN=E2C01_027628 PE=4 SV=1	483	237	7.66e-16	+	49.0683	11.8012	17.8054
orthogroup	Tur_r2.0_p0786.1.g11517.t1	45351.EDO35250	2.1e-203	661	COG1132@1|root,KOG0054@2759|Eukaryota,38CH6@33154|Opisthokonta,3BDC6@33208|Metazoa	33208|Metazoa	Q	ATPase activity, coupled to transmembrane movement of substances	-	-	-	ko:K05673	ko01523,ko02010,ko04024,ko04976,map01523,map02010,map04024,map04976	-	-	-	ko00000,ko00001,ko02000	3.A.1.208.7	-	-	ABC_membrane,ABC_tran	Uncharacterized protein	Clytia hemisphaerica	252671	-	4	1	tr|A0A7M5V400|A0A7M5V400_9CNID Uncharacterized protein OS=Clytia hemisphaerica OX=252671 PE=4 SV=1	856	1274	4.5e-289	+	148.832	50.9346	69.2757
orthogroup	Tur_r2.0_p0786.1.g11520.t1	No_hits	#	#	#	#	#	#	#	#	#	#	#	#	#	#	#	#	#	#	#	#	#	#	#	#	#	#	#	#	#	#	#	#	#
orthogroup	Tur_r2.0_p0786.1.g11542.t1	No_hits	#	#	#	#	#	#	#	#	#	#	#	#	#	#	#	#	#	#	#	No_hits	#	#	#	#	#	No_hits	#	#	#	#	#	#	#
orthogroup	Tur_r2.0_p0726.1.g11543.t1	400682.PAC_15723978	4.77e-66	252	2CYJV@1|root,2S4UE@2759|Eukaryota,3A98U@33154|Opisthokonta,3BV10@33208|Metazoa	33208|Metazoa	-	-	-	-	-	-	-	-	-	-	-	-	-	-	Phage_integrase	Uncharacterized protein (Fragment)	Paramuricea clavata	317549	PACLA_6A070132	4	1	tr|A0A7D9J0M9|A0A7D9J0M9_PARCT Uncharacterized protein (Fragment) OS=Paramuricea clavata OX=317549 GN=PACLA_6A070132 PE=4 SV=1	791	1189	3.55e-100	+	150.316	27.6865	42.3515
orthogroup	Tur_r2.0_p0726.1.g11544.t1	6087.XP_002156551.1	6.43e-110	368	KOG4585@1|root,KOG4585@2759|Eukaryota,39THK@33154|Opisthokonta,3BGF1@33208|Metazoa	33208|Metazoa	L	nuclease HARBI1-like	-	-	-	-	-	-	-	-	-	-	-	-	DDE_Tnp_4	putative nuclease HARBI1	Actinia tenebrosa	6105	LOC116307001	3	1	tr|A0A6P8J4T3|A0A6P8J4T3_ACTTE putative nuclease HARBI1 OS=Actinia tenebrosa OX=6105 GN=LOC116307001 PE=3 SV=1	401	432	6.67e-137	+	107.731	50.8728	70.0748
unassigned	Tur_r2.0_p0726.1.g11564.t1	No_hits	#	#	#	#	#	#	#	#	#	#	#	#	#	#	#	#	#	#	#	No_hits	#	#	#	#	#	No_hits	#	#	#	#	#	#	#
orthogroup	Tur_r2.0_p0726.1.g11570.t1	No_hits	#	#	#	#	#	#	#	#	#	#	#	#	#	#	#	#	#	#	#	No_hits	#	#	#	#	#	No_hits	#	#	#	#	#	#	#
orthogroup	Tur_r2.0_p0726.1.g11571.t1	6087.XP_002170009.2	1.16e-69	249	2E0UB@1|root,2RW48@2759|Eukaryota,39ISU@33154|Opisthokonta,3C59P@33208|Metazoa	33208|Metazoa	-	-	-	-	-	-	-	-	-	-	-	-	-	-	-	uncharacterized protein LOC100198017	Hydra vulgaris	6087	LOC100198017	4	1	tr|A0A8B7E5C8|A0A8B7E5C8_HYDVU uncharacterized protein LOC100198017 OS=Hydra vulgaris OX=6087 GN=LOC100198017 PE=4 SV=1	362	1021	4.92e-93	+	282.044	42.5414	53.5912
orthogroup	Tur_r2.0_p0030.1.g11582.t1	6087.XP_002155634.2	4.81e-20	104	KOG4294@1|root,KOG4294@2759|Eukaryota,38YI2@33154|Opisthokonta,3BE9T@33208|Metazoa	33208|Metazoa	P	Belongs to the amiloride-sensitive sodium channel (TC 1.A.6) family	-	-	-	ko:K03440,ko:K04825	ko04742,ko04960,map04742,map04960	-	-	-	ko00000,ko00001,ko04040	1.A.6.1.1,1.A.6.1.4,1.A.6.2,1.A.6.4,1.A.6.5	-	-	ASC	Uncharacterized protein	Clytia hemisphaerica	252671	-	3	1	tr|A0A7M5V7Y7|A0A7M5V7Y7_9CNID Uncharacterized protein OS=Clytia hemisphaerica OX=252671 PE=3 SV=1	452	486	3.71e-42	+	107.522	27.6549	46.6814
orthogroup	Tur_r2.0_p0030.1.g11583.t1	9978.XP_004593927.1	1.39e-15	89	KOG4294@1|root,KOG4294@2759|Eukaryota,38YI2@33154|Opisthokonta,3BE9T@33208|Metazoa,3CUPZ@33213|Bilateria,4849W@7711|Chordata,49EQJ@7742|Vertebrata,3JNI2@40674|Mammalia,35UCP@314146|Euarchontoglires	33208|Metazoa	PT	Belongs to the amiloride-sensitive sodium channel (TC 1.A.6) family	ASIC2	-	-	ko:K03440,ko:K04828,ko:K04829,ko:K04830	ko04742,ko04750,map04742,map04750	-	-	-	ko00000,ko00001,ko04040	1.A.6.1.10,1.A.6.1.2,1.A.6.1.4,1.A.6.1.5,1.A.6.1.8,1.A.6.1.9,1.A.6.2,1.A.6.4,1.A.6.5	-	-	ASC	Uncharacterized protein	Clytia hemisphaerica	252671	-	3	1	tr|A0A7M5VFI8|A0A7M5VFI8_9CNID Uncharacterized protein OS=Clytia hemisphaerica OX=252671 PE=3 SV=1	410	495	4.32e-47	+	120.732	28.0488	49.0244
orthogroup	Tur_r2.0_p0030.1.g11586.t1	7668.SPU_002159-tr	8.7e-41	173	2CXUW@1|root,2RZYH@2759|Eukaryota,3A33P@33154|Opisthokonta,3BR5V@33208|Metazoa	33208|Metazoa	S	Zinc finger protein 862-like	-	-	-	-	-	-	-	-	-	-	-	-	-	1,4-alpha-glucan branching enzyme (Fragment)	Hydra vulgaris	6087	GBE1	2	1	tr|T2MEI0|T2MEI0_HYDVU 1,4-alpha-glucan branching enzyme (Fragment) OS=Hydra vulgaris OX=6087 GN=GBE1 PE=2 SV=1	771	1522	5.43e-152	+	197.406	36.965	54.345
orthogroup	Tur_r2.0_p0030.1.g11588.t1	588596.U9UJ16	4.73e-19	103	2CNHV@1|root,2QWEQ@2759|Eukaryota,39RDT@33154|Opisthokonta	33154|Opisthokonta	-	-	-	-	-	-	-	-	-	-	-	-	-	-	-	Hypothetical protein	Rotaria sp. Silwood2	2762512	JQV615_LOCUS25877	4	1	tr|A0A820IE84|A0A820IE84_9BILA Hypothetical protein OS=Rotaria sp. Silwood2 OX=2762512 GN=JQV615_LOCUS25877 PE=4 SV=1	838	536	2.95e-64	+	63.9618	20.8831	30.3103
orthogroup	Tur_r2.0_p0030.1.g11611.t1	45351.EDO49452	1.12e-23	115	KOG4294@1|root,KOG4294@2759|Eukaryota,38YI2@33154|Opisthokonta,3BCSQ@33208|Metazoa	33208|Metazoa	PT	regulation of systemic arterial blood pressure by aortic arch baroreceptor feedback	ASIC2	GO:0001976,GO:0003008,GO:0003013,GO:0003018,GO:0003025,GO:0003026,GO:0003073,GO:0003674,GO:0005215,GO:0005216,GO:0005248,GO:0005261,GO:0005272,GO:0005575,GO:0005623,GO:0005886,GO:0005887,GO:0006810,GO:0006811,GO:0006812,GO:0006814,GO:0007154,GO:0007165,GO:0007267,GO:0007268,GO:0007275,GO:0007399,GO:0007417,GO:0007422,GO:0007600,GO:0007602,GO:0007605,GO:0007606,GO:0008015,GO:0008104,GO:0008150,GO:…	-	ko:K03440,ko:K04828,ko:K04829	ko04742,ko04750,map04742,map04750	-	-	-	ko00000,ko00001,ko04040	1.A.6.1.10,1.A.6.1.2,1.A.6.1.4,1.A.6.1.5,1.A.6.1.8,1.A.6.1.9,1.A.6.2,1.A.6.4,1.A.6.5	-	-	ASC	Uncharacterized protein	Clytia hemisphaerica	252671	-	3	1	tr|A0A7M5VGX6|A0A7M5VGX6_9CNID Uncharacterized protein OS=Clytia hemisphaerica OX=252671 PE=3 SV=1	482	531	6.16e-46	+	110.166	26.3485	46.888
orthogroup	Tur_r2.0_p0030.1.g11613.t1	45351.EDO41313	2.79e-22	111	KOG4294@1|root,KOG4294@2759|Eukaryota,38YI2@33154|Opisthokonta,3BHB3@33208|Metazoa	33208|Metazoa	PT	sodium channel activity	ASIC4	GO:0001662,GO:0002209,GO:0003674,GO:0005215,GO:0005216,GO:0005248,GO:0005261,GO:0005272,GO:0005575,GO:0005623,GO:0005886,GO:0005887,GO:0006810,GO:0006811,GO:0006812,GO:0006814,GO:0006950,GO:0006952,GO:0007610,GO:0008150,GO:0008324,GO:0009268,GO:0009628,GO:0009987,GO:0015075,GO:0015077,GO:0015081,GO:0015267,GO:0015276,GO:0015280,GO:0015318,GO:0015672,GO:0016020,GO:0016021,GO:0016043,GO:0022607,GO:…	-	ko:K03440,ko:K04831	ko04750,map04750	-	-	-	ko00000,ko00001,ko04040	1.A.6.1.4,1.A.6.1.6,1.A.6.1.7,1.A.6.2,1.A.6.4,1.A.6.5	-	-	ASC	Uncharacterized protein	Clytia hemisphaerica	252671	-	3	1	tr|A0A7M5V7Y7|A0A7M5V7Y7_9CNID Uncharacterized protein OS=Clytia hemisphaerica OX=252671 PE=3 SV=1	458	486	1.17e-57	+	106.114	27.9476	50.4367
unassigned	Tur_r2.0_p0030.1.g11628.t1	No_hits	#	#	#	#	#	#	#	#	#	#	#	#	#	#	#	#	#	#	#	No_hits	#	#	#	#	#	No_hits	#	#	#	#	#	#	#
orthogroup	Tur_r2.0_p0030.1.g11631.t1	45351.EDO46921	3.29e-12	81	2EBJ8@1|root,2SHMM@2759|Eukaryota,3AEYP@33154|Opisthokonta	45351.EDO46921|-	O	Fibrinogen beta and gamma chains, C-terminal globular domain	-	-	-	-	-	-	-	-	-	-	-	-	-	uncharacterized protein LOC116305874	Actinia tenebrosa	6105	LOC116305874	4	1	tr|A0A6P8J0M4|A0A6P8J0M4_ACTTE uncharacterized protein LOC116305874 OS=Actinia tenebrosa OX=6105 GN=LOC116305874 PE=4 SV=1	998	260	5.17e-14	+	26.0521	5.31062	8.01603
unassigned	Tur_r2.0_p0030.1.g11634.t1	6087.XP_002156875.1	9.13e-09	64	KOG4063@1|root,KOG4063@2759|Eukaryota,3A6QH@33154|Opisthokonta,3BUU3@33208|Metazoa	33208|Metazoa	S	Domain involved in innate immunity and lipid metabolism.	-	-	-	ko:K13443	ko04142,ko04979,map04142,map04979	-	-	-	ko00000,ko00001,ko02000	2.A.6.6	-	-	E1_DerP2_DerF2	#	#	#	#	#	#	#	#	#	#	#	#	#	#
orthogroup	Tur_r2.0_p0030.1.g11637.t2	7425.NV22278-PA	5.05e-31	143	COG0457@1|root,COG0666@1|root,KOG1840@2759|Eukaryota,KOG4177@2759|Eukaryota,38F1S@33154|Opisthokonta,3C09X@33208|Metazoa,3DS6K@33213|Bilateria,428AI@6656|Arthropoda,3SRWH@50557|Insecta,46N4H@7399|Hymenoptera	33208|Metazoa	MZ	NB-ARC domain	-	-	-	-	-	-	-	-	-	-	-	-	Ank_2,NB-ARC,TPR_12	Uncharacterized protein	Clytia hemisphaerica	252671	-	4	1	tr|A0A7M5UCB7|A0A7M5UCB7_9CNID Uncharacterized protein OS=Clytia hemisphaerica OX=252671 PE=4 SV=1	1031	937	1.39e-34	+	90.8826	18.6227	33.6566
orthogroup	Tur_r2.0_p0030.1.g11662.t1	85982.XP_007318181.1	7.87e-71	274	COG0457@1|root,KOG1840@2759|Eukaryota	2759|Eukaryota	C	determination of stomach left/right asymmetry	-	-	-	-	-	-	-	-	-	-	-	-	NB-ARC,TPR_10,TPR_12,TPR_7	Uncharacterized protein	Clytia hemisphaerica	252671	-	4	1	tr|A0A7M5X1T3|A0A7M5X1T3_9CNID Uncharacterized protein OS=Clytia hemisphaerica OX=252671 PE=4 SV=1	1279	668	1.56e-31	+	52.2283	9.14777	16.5754
orthogroup	Tur_r2.0_p0030.1.g11667.t1	7070.TC005078-PA	1.29e-54	203	2CNB3@1|root,2QUY7@2759|Eukaryota,39V11@33154|Opisthokonta,3BJZU@33208|Metazoa,3D4BC@33213|Bilateria,41YQ2@6656|Arthropoda,3SMWP@50557|Insecta	33208|Metazoa	-	-	-	-	-	-	-	-	-	-	-	-	-	-	-	Uncharacterized protein	Clytia hemisphaerica	252671	-	4	1	tr|A0A7M5TXY9|A0A7M5TXY9_9CNID Uncharacterized protein OS=Clytia hemisphaerica OX=252671 PE=4 SV=1	310	387	1.14e-102	+	124.839	48.3871	64.8387
orthogroup	Tur_r2.0_p0030.1.g11670.t1	6087.XP_002162405.1	1.82e-77	270	28IF7@1|root,2QQS1@2759|Eukaryota,38DDD@33154|Opisthokonta,3BFXY@33208|Metazoa	33208|Metazoa	F	inositol-1,3,4-trisphosphate 6-kinase activity	ITPK1	GO:0003674,GO:0003824,GO:0005575,GO:0005622,GO:0005623,GO:0005737,GO:0005829,GO:0005886,GO:0006066,GO:0006793,GO:0006796,GO:0006950,GO:0007154,GO:0007165,GO:0007275,GO:0007399,GO:0007596,GO:0007599,GO:0008150,GO:0008152,GO:0009611,GO:0009790,GO:0009792,GO:0009888,GO:0009987,GO:0016020,GO:0016301,GO:0016310,GO:0016311,GO:0016324,GO:0016740,GO:0016772,GO:0016773,GO:0016787,GO:0016788,GO:0016791,GO:…	2.7.1.134,2.7.1.159	ko:K00913	ko00562,ko01100,ko04070,map00562,map01100,map04070	M00132	R03428,R03429,R03479	RC00002,RC00078	ko00000,ko00001,ko00002,ko01000	-	-	-	Ins134_P3_kin	Inositol-tetrakisphosphate 1-kinase	Clytia hemisphaerica	252671	-	2	1	tr|A0A069DUN5|A0A069DUN5_9CNID Inositol-tetrakisphosphate 1-kinase OS=Clytia hemisphaerica OX=252671 PE=2 SV=1	333	328	1.95e-113	+	98.4985	49.8498	70.5706
orthogroup	Tur_r2.0_p0030.1.g11680.t1	4081.Solyc01g105590.2.1	1.34e-16	93	28N77@1|root,2RGDR@2759|Eukaryota,37SS3@33090|Viridiplantae,3G914@35493|Streptophyta	35493|Streptophyta	S	Anthocyanin acyltransferase	-	-	2.3.1.133	ko:K13065	ko00940,ko00941,ko00945,ko01100,ko01110,map00940,map00941,map00945,map01100,map01110	M00039	R01945,R02416,R07432,R07433	RC00004,RC00055,RC02864	ko00000,ko00001,ko00002,ko01000	-	-	-	Transferase	Uncharacterized protein	Malus baccata	106549	C1H46_000585	4	1	tr|A0A540NRA4|A0A540NRA4_MALBA Uncharacterized protein OS=Malus baccata OX=106549 GN=C1H46_000585 PE=4 SV=1	438	440	2.86e-18	+	100.457	25.3425	44.0639
orthogroup	Tur_r2.0_p0030.1.g11681.t1	No_hits	#	#	#	#	#	#	#	#	#	#	#	#	#	#	#	#	#	#	#	No_hits	#	#	#	#	#	No_hits	#	#	#	#	#	#	#
unassigned	Tur_r2.0_p0030.1.g11688.t1	6087.XP_002166850.2	1.2e-120	393	COG1171@1|root,KOG1250@2759|Eukaryota,38C3Z@33154|Opisthokonta,3BATZ@33208|Metazoa	33208|Metazoa	E	Threonine dehydratase	-	GO:0003674,GO:0003824,GO:0016853,GO:0016854,GO:0016855,GO:0030378,GO:0036361,GO:0047661	4.3.1.19	ko:K01754	ko00260,ko00290,ko01100,ko01110,ko01130,ko01200,ko01230,map00260,map00290,map01100,map01110,map01130,map01200,map01230	M00570	R00220,R00996	RC00418,RC02600	ko00000,ko00001,ko00002,ko01000	-	-	-	PALP	threo-3-hydroxyaspartate ammonia-lyase-like isoform X2	Hydra vulgaris	6087	LOC100211796	4	1	tr|A0A8B7DJW2|A0A8B7DJW2_HYDVU threo-3-hydroxyaspartate ammonia-lyase-like isoform X2 OS=Hydra vulgaris OX=6087 GN=LOC100211796 PE=4 SV=1	292	400	1.19e-130	+	136.986	66.7808	79.4521
unassigned	Tur_r2.0_p0030.1.g11690.t1	6087.XP_002166850.2	1.98e-45	169	COG1171@1|root,KOG1250@2759|Eukaryota,38C3Z@33154|Opisthokonta,3BATZ@33208|Metazoa	33208|Metazoa	E	Threonine dehydratase	-	GO:0003674,GO:0003824,GO:0016853,GO:0016854,GO:0016855,GO:0030378,GO:0036361,GO:0047661	4.3.1.19	ko:K01754	ko00260,ko00290,ko01100,ko01110,ko01130,ko01200,ko01230,map00260,map00290,map01100,map01110,map01130,map01200,map01230	M00570	R00220,R00996	RC00418,RC02600	ko00000,ko00001,ko00002,ko01000	-	-	-	PALP	threo-3-hydroxyaspartate ammonia-lyase-like isoform X1	Hydra vulgaris	6087	LOC100211796	4	1	tr|A0A8B7DKL4|A0A8B7DKL4_HYDVU threo-3-hydroxyaspartate ammonia-lyase-like isoform X1 OS=Hydra vulgaris OX=6087 GN=LOC100211796 PE=4 SV=1	162	452	7.8e-46	+	279.012	51.8519	60.4938
orthogroup	Tur_r2.0_p0030.1.g11698.t1	45130.XP_007694711.1	4.12e-67	260	COG0457@1|root,KOG1840@2759|Eukaryota,39WGH@33154|Opisthokonta,3PF1F@4751|Fungi,3QS3C@4890|Ascomycota,209IX@147541|Dothideomycetes	4751|Fungi	Z	NB-ARC domain	-	-	-	-	-	-	-	-	-	-	-	-	HET,NB-ARC,PNP_UDP_1,Patatin,TPR_10,TPR_12,TPR_7	Uncharacterized protein	Clytia hemisphaerica	252671	-	4	1	tr|A0A7M5UCB7|A0A7M5UCB7_9CNID Uncharacterized protein OS=Clytia hemisphaerica OX=252671 PE=4 SV=1	1053	937	4.59e-31	+	88.9839	13.4853	26.4008
orthogroup	Tur_r2.0_p0030.1.g11699.t1	No_hits	#	#	#	#	#	#	#	#	#	#	#	#	#	#	#	#	#	#	#	Skeletal matrix protein 11	Acropora digitifera	70779	-	2	1	tr|A0A1V0CMH4|A0A1V0CMH4_ACRDI Skeletal matrix protein 11 OS=Acropora digitifera OX=70779 PE=2 SV=1	106	109	5.21e-32	+	102.83	50.9434	57.5472
orthogroup	Tur_r2.0_p0030.1.g11700.t1	2880.D7FXH0	4.18e-77	294	COG0457@1|root,KOG1840@2759|Eukaryota	2759|Eukaryota	C	determination of stomach left/right asymmetry	-	-	-	ko:K10407	ko05132,map05132	-	-	-	ko00000,ko00001,ko03019,ko04812	-	-	-	NB-ARC,TPR_10,TPR_12,TPR_16,TPR_4,TPR_7,TPR_8	Uncharacterized protein	Clytia hemisphaerica	252671	-	4	1	tr|A0A7M5VC15|A0A7M5VC15_9CNID Uncharacterized protein OS=Clytia hemisphaerica OX=252671 PE=4 SV=1	1313	936	1.03e-28	+	71.2871	11.1196	20.3351
orthogroup	Tur_r2.0_p0030.1.g11708.t1	45351.EDO44926	2.76e-08	66	KOG0696@1|root,KOG0696@2759|Eukaryota	45351.EDO44926|-	T	Protein kinase c	-	-	-	-	-	-	-	-	-	-	-	-	-	#	#	#	#	#	#	#	#	#	#	#	#	#	#
orthogroup	Tur_r2.0_p0030.1.g11710.t1	221288.JH992901_gene3320	2.19e-07	64	COG3903@1|root,COG4249@1|root,COG3903@2|Bacteria,COG4249@2|Bacteria,1G7TW@1117|Cyanobacteria	1117|Cyanobacteria	K	Caspase domain	-	-	-	-	-	-	-	-	-	-	-	-	Peptidase_C14	Uncharacterized protein	Clytia hemisphaerica	252671	-	4	1	tr|A0A7M5UCB7|A0A7M5UCB7_9CNID Uncharacterized protein OS=Clytia hemisphaerica OX=252671 PE=4 SV=1	703	937	1.34e-23	+	133.286	17.2119	32.7169
unassigned	Tur_r2.0_p0030.1.g11723.t1	7165.AGAP003519-PA	1.35e-11	69	COG0666@1|root,KOG4369@1|root,KOG0504@2759|Eukaryota,KOG4369@2759|Eukaryota,38I05@33154|Opisthokonta,3BHRH@33208|Metazoa,3CU4I@33213|Bilateria,41XRM@6656|Arthropoda,3SIQV@50557|Insecta,4517H@7147|Diptera,45FZ0@7148|Nematocera	33208|Metazoa	T	Conserved hypothetical protein	ANKRD17	GO:0000785,GO:0001568,GO:0001654,GO:0001745,GO:0001751,GO:0001754,GO:0001817,GO:0001819,GO:0001944,GO:0001955,GO:0002376,GO:0002682,GO:0002684,GO:0002697,GO:0002699,GO:0002831,GO:0002833,GO:0003674,GO:0003682,GO:0005488,GO:0005515,GO:0005575,GO:0005622,GO:0005623,GO:0005634,GO:0005635,GO:0005694,GO:0005737,GO:0006275,GO:0006950,GO:0006952,GO:0006955,GO:0006959,GO:0006996,GO:0007005,GO:0007010,GO:…	-	ko:K16726	-	-	-	-	ko00000,ko03036	-	-	-	Ank_2,Ank_4,KH_1	No_hits	#	#	#	#	#	No_hits	#	#	#	#	#	#	#
orthogroup	Tur_r2.0_p0030.1.g11734.t1	10224.XP_006819312.1	7.91e-25	123	KOG3671@1|root,KOG3671@2759|Eukaryota,38DM5@33154|Opisthokonta,3BDJ1@33208|Metazoa,3CV6Q@33213|Bilateria	33208|Metazoa	TZ	positive regulation of Arp2/3 complex-mediated actin nucleation	WASL	GO:0000003,GO:0000139,GO:0000226,GO:0000768,GO:0000902,GO:0000904,GO:0001578,GO:0001667,GO:0001775,GO:0002009,GO:0002064,GO:0002252,GO:0002253,GO:0002376,GO:0002429,GO:0002431,GO:0002433,GO:0002577,GO:0002625,GO:0002682,GO:0002683,GO:0002684,GO:0002685,GO:0002686,GO:0002697,GO:0002703,GO:0002706,GO:0002709,GO:0002757,GO:0002764,GO:0002768,GO:0002819,GO:0002822,GO:0003002,GO:0003006,GO:0003382,GO:…	-	ko:K05747	ko04062,ko04144,ko04520,ko04530,ko04666,ko04810,ko05100,ko05130,ko05131,ko05132,ko05231,map04062,map04144,map04520,map04530,map04666,map04810,map05100,map05130,map05131,map05132,map05231	-	-	-	ko00000,ko00001,ko04131,ko04812	-	-	-	PBD,WH1,WH2	uncharacterized protein LOC101240615	Hydra vulgaris	6087	LOC101240615	4	1	tr|A0A8B7E2X4|A0A8B7E2X4_HYDVU uncharacterized protein LOC101240615 OS=Hydra vulgaris OX=6087 GN=LOC101240615 PE=4 SV=1	1343	751	7.52e-33	+	55.9196	12.6582	25.3909
orthogroup	Tur_r2.0_p0030.1.g11737.t1	136037.KDR11631	1.7e-59	222	KOG3764@1|root,KOG3764@2759|Eukaryota,38H1N@33154|Opisthokonta,3BACG@33208|Metazoa,3CWZQ@33213|Bilateria,41X35@6656|Arthropoda,3SJWP@50557|Insecta	33208|Metazoa	U	Major Facilitator Superfamily	SLC18B1	GO:0003674,GO:0005215,GO:0005575,GO:0005623,GO:0005886,GO:0005887,GO:0006810,GO:0008150,GO:0016020,GO:0016021,GO:0022857,GO:0031224,GO:0031226,GO:0044425,GO:0044459,GO:0044464,GO:0051179,GO:0051234,GO:0055085,GO:0071944	-	-	-	-	-	-	-	-	-	-	MFS_1	MFS-type transporter SLC18B1-like isoform X1	Hydra vulgaris	6087	LOC101238321	4	1	tr|A0A8B7DDJ9|A0A8B7DDJ9_HYDVU MFS-type transporter SLC18B1-like isoform X1 OS=Hydra vulgaris OX=6087 GN=LOC101238321 PE=4 SV=1	441	463	2.41e-67	+	104.989	31.5193	51.7007
orthogroup	Tur_r2.0_p0030.1.g11743.t1	7739.XP_002603652.1	2.06e-41	166	28XKR@1|root,2R4E0@2759|Eukaryota,39TX3@33154|Opisthokonta,3BKT1@33208|Metazoa	33208|Metazoa	-	-	-	-	-	-	-	-	-	-	-	-	-	-	-	CRC domain-containing protein	Paramuricea clavata	317549	PACLA_6A073715	3	1	tr|A0A7D9IK18|A0A7D9IK18_PARCT CRC domain-containing protein OS=Paramuricea clavata OX=317549 GN=PACLA_6A073715 PE=3 SV=1	358	529	1.41e-71	+	147.765	33.2402	47.7654
orthogroup	Tur_r2.0_p0030.1.g11744.t1	No_hits	#	#	#	#	#	#	#	#	#	#	#	#	#	#	#	#	#	#	#	No_hits	#	#	#	#	#	No_hits	#	#	#	#	#	#	#
orthogroup	Tur_r2.0_p0030.1.g11752.t1	No_hits	#	#	#	#	#	#	#	#	#	#	#	#	#	#	#	#	#	#	#	Uncharacterized protein	Paramuricea clavata	317549	PACLA_6A073874	4	1	tr|A0A7D9LPG0|A0A7D9LPG0_PARCT Uncharacterized protein OS=Paramuricea clavata OX=317549 GN=PACLA_6A073874 PE=4 SV=1	268	256	4.61e-38	+	95.5224	32.8358	51.1194
unassigned	Tur_r2.0_p0030.1.g11753.t1	400682.PAC_15727632	5.73e-33	149	2CYJV@1|root,2S4UE@2759|Eukaryota,3A98U@33154|Opisthokonta,3BV10@33208|Metazoa	33208|Metazoa	-	-	-	-	-	-	-	-	-	-	-	-	-	-	Phage_integrase	uncharacterized protein LOC111120498	Crassostrea virginica	6565	LOC111120498	4	1	tr|A0A8B8CM75|A0A8B8CM75_CRAVI uncharacterized protein LOC111120498 OS=Crassostrea virginica OX=6565 GN=LOC111120498 PE=4 SV=1	1151	1399	1.15e-84	+	121.546	25.4561	45.0912
orthogroup	Tur_r2.0_p0030.1.g11760.t1	6087.XP_002170009.2	2.16e-30	124	2E0UB@1|root,2RW48@2759|Eukaryota,39ISU@33154|Opisthokonta,3C59P@33208|Metazoa	33208|Metazoa	-	-	-	-	-	-	-	-	-	-	-	-	-	-	-	SWIM-type domain-containing protein	Clytia hemisphaerica	252671	-	4	1	tr|A0A7M5XM29|A0A7M5XM29_9CNID SWIM-type domain-containing protein OS=Clytia hemisphaerica OX=252671 PE=4 SV=1	146	1305	2.51e-66	+	893.836	69.1781	84.9315
orthogroup	Tur_r2.0_p0108.1.g11796.t1	No_hits	#	#	#	#	#	#	#	#	#	#	#	#	#	#	#	#	#	#	#	Uncharacterized protein	Mytilus galloprovincialis	29158	MGAL_10B017142	4	1	tr|A0A8B6C3V0|A0A8B6C3V0_MYTGA Uncharacterized protein OS=Mytilus galloprovincialis OX=29158 GN=MGAL_10B017142 PE=4 SV=1	439	585	1.16e-126	+	133.257	48.0638	62.4146
orthogroup	Tur_r2.0_p0108.1.g11809.t1	400682.PAC_15718394	1.28e-76	275	KOG3105@1|root,KOG3105@2759|Eukaryota,39NJJ@33154|Opisthokonta,3BR7T@33208|Metazoa	2759|Eukaryota	BD	DDE superfamily endonuclease	-	-	-	-	-	-	-	-	-	-	-	-	DDE_1,HTH_Tnp_Tc5,HTH_psq	Uncharacterized protein	Stylophora pistillata	50429	AWC38_SpisGene18630	4	1	tr|A0A2B4RIP2|A0A2B4RIP2_STYPI Uncharacterized protein OS=Stylophora pistillata OX=50429 GN=AWC38_SpisGene18630 PE=4 SV=1	495	629	1.77e-117	+	127.071	41.2121	52.3232
unassigned	Tur_r2.0_p0108.1.g11821.t1	6087.XP_004206560.1	5.57e-55	203	KOG3714@1|root,KOG3714@2759|Eukaryota,3A0FD@33154|Opisthokonta,3BPMC@33208|Metazoa	33208|Metazoa	O	Astacin (Peptidase family M12A)	-	-	3.4.21.7	ko:K01315	ko04080,ko04610,ko05150,ko05164,map04080,map04610,map05150,map05164	-	-	-	ko00000,ko00001,ko01000,ko01002,ko04147,ko04516	-	-	-	Astacin,Kringle,ShK	Metalloendopeptidase	Hydractinia echinata	35630	hea2	2	1	tr|Q2MCX8|Q2MCX8_HYDEC Metalloendopeptidase OS=Hydractinia echinata OX=35630 GN=hea2 PE=2 SV=1	304	289	4.18e-64	+	95.0658	40.4605	55.9211
orthogroup	Tur_r2.0_p0108.1.g11847.t1	No_hits	#	#	#	#	#	#	#	#	#	#	#	#	#	#	#	#	#	#	#	Uncharacterized protein	Paramuricea clavata	317549	PACLA_6A065997	4	1	tr|A0A6S7JAT5|A0A6S7JAT5_PARCT Uncharacterized protein OS=Paramuricea clavata OX=317549 GN=PACLA_6A065997 PE=4 SV=1	192	263	1.87e-16	+	136.979	31.7708	48.4375
orthogroup	Tur_r2.0_p0108.1.g11855.t1	No_hits	#	#	#	#	#	#	#	#	#	#	#	#	#	#	#	#	#	#	#	Uncharacterized protein	Clytia hemisphaerica	252671	-	4	1	tr|A0A7M5WIH2|A0A7M5WIH2_9CNID Uncharacterized protein OS=Clytia hemisphaerica OX=252671 PE=4 SV=1	663	346	1.02e-57	+	52.187	14.7813	16.7421
unassigned	Tur_r2.0_p0108.1.g11884.t1	6087.XP_002162928.2	4.36e-35	139	KOG1551@1|root,KOG1551@2759|Eukaryota,39RR0@33154|Opisthokonta,3BIH9@33208|Metazoa	33208|Metazoa	D	Chromosome 4 open reading frame 29	C4orf29	-	-	-	-	-	-	-	-	-	-	-	DUF2048	Uncharacterized protein	Clytia hemisphaerica	252671	-	4	1	tr|A0A7M5WQE2|A0A7M5WQE2_9CNID Uncharacterized protein OS=Clytia hemisphaerica OX=252671 PE=4 SV=1	174	479	2.08e-54	+	275.287	54.5977	74.1379
unassigned	Tur_r2.0_p0108.1.g11905.t1	No_hits	#	#	#	#	#	#	#	#	#	#	#	#	#	#	#	#	#	#	#	No_hits	#	#	#	#	#	No_hits	#	#	#	#	#	#	#
orthogroup	Tur_r2.0_p0108.1.g11906.t1	No_hits	#	#	#	#	#	#	#	#	#	#	#	#	#	#	#	#	#	#	#	No_hits	#	#	#	#	#	No_hits	#	#	#	#	#	#	#
orthogroup	Tur_r2.0_p0108.1.g11907.t1	27923.ML20763a-PA	0	1163	COG2319@1|root,KOG3602@2759|Eukaryota,38BD6@33154|Opisthokonta,3BAND@33208|Metazoa	33208|Metazoa	S	telomerase activity	-	-	-	ko:K11127	-	-	-	-	ko00000,ko03032	-	-	-	DUF4062,NACHT,WD40	Uncharacterized protein	Clytia hemisphaerica	252671	-	4	1	tr|A0A7M5XCY9|A0A7M5XCY9_9CNID Uncharacterized protein OS=Clytia hemisphaerica OX=252671 PE=4 SV=1	1482	1520	0	+	102.564	42.5776	59.5142
unassigned	Tur_r2.0_p0108.1.g11910.t1	No_hits	#	#	#	#	#	#	#	#	#	#	#	#	#	#	#	#	#	#	#	No_hits	#	#	#	#	#	No_hits	#	#	#	#	#	#	#
unassigned	Tur_r2.0_p0108.1.g11918.t1	400682.PAC_15700297	1.61e-21	104	2CYJV@1|root,2S4UE@2759|Eukaryota,3A98U@33154|Opisthokonta,3BV10@33208|Metazoa	33208|Metazoa	-	-	-	-	-	-	-	-	-	-	-	-	-	-	Phage_integrase	Core-binding (CB) domain-containing protein	Clytia hemisphaerica	252671	-	4	1	tr|A0A7M5VAT9|A0A7M5VAT9_9CNID Core-binding (CB) domain-containing protein OS=Clytia hemisphaerica OX=252671 PE=4 SV=1	258	532	1.57e-32	+	206.202	32.1705	44.9612
orthogroup	Tur_r2.0_p0108.1.g11919.t1	7668.SPU_020878-tr	1.22e-06	61	2CYJV@1|root,2S4UE@2759|Eukaryota	2759|Eukaryota	-	-	-	-	-	-	-	-	-	-	-	-	-	-	Phage_integrase	Uncharacterized protein (Fragment)	Paramuricea clavata	317549	PACLA_6A052022	4	1	tr|A0A7D9LW37|A0A7D9LW37_PARCT Uncharacterized protein (Fragment) OS=Paramuricea clavata OX=317549 GN=PACLA_6A052022 PE=4 SV=1	607	433	1.29e-23	+	71.3344	16.9687	28.9951
orthogroup	Tur_r2.0_p0108.1.g11923.t1	No_hits	#	#	#	#	#	#	#	#	#	#	#	#	#	#	#	#	#	#	#	Uncharacterized protein	Paramuricea clavata	317549	PACLA_6A064766	4	1	tr|A0A6S7FZ02|A0A6S7FZ02_PARCT Uncharacterized protein OS=Paramuricea clavata OX=317549 GN=PACLA_6A064766 PE=4 SV=1	281	538	3.62e-45	+	191.459	36.6548	51.6014
orthogroup	Tur_r2.0_p0108.1.g11926.t1	126957.SMAR010103-PA	1.16e-26	126	COG2801@1|root,2S2R5@2759|Eukaryota,39MHM@33154|Opisthokonta,3CP4C@33208|Metazoa,3E58K@33213|Bilateria,422JV@6656|Arthropoda	33208|Metazoa	L	transposition	-	-	-	-	-	-	-	-	-	-	-	-	Dam,RVT_1,RVT_3	Core-binding (CB) domain-containing protein	Clytia hemisphaerica	252671	-	4	1	tr|A0A7M5VAT9|A0A7M5VAT9_9CNID Core-binding (CB) domain-containing protein OS=Clytia hemisphaerica OX=252671 PE=4 SV=1	623	532	2.78e-40	+	85.3933	21.5088	31.9422
orthogroup	Tur_r2.0_p0108.1.g11928.t1	No_hits	#	#	#	#	#	#	#	#	#	#	#	#	#	#	#	#	#	#	#	Uncharacterized protein	Clytia hemisphaerica	252671	-	4	1	tr|A0A7M5V171|A0A7M5V171_9CNID Uncharacterized protein OS=Clytia hemisphaerica OX=252671 PE=4 SV=1	210	349	3.65e-61	+	166.19	56.1905	68.0952
orthogroup	Tur_r2.0_p0108.1.g11938.t1	No_hits	#	#	#	#	#	#	#	#	#	#	#	#	#	#	#	#	#	#	#	No_hits	#	#	#	#	#	No_hits	#	#	#	#	#	#	#
orthogroup	Tur_r2.0_p0108.1.g11944.t1	No_hits	#	#	#	#	#	#	#	#	#	#	#	#	#	#	#	#	#	#	#	No_hits	#	#	#	#	#	No_hits	#	#	#	#	#	#	#
orthogroup	Tur_r2.0_p0108.1.g11945.t1	No_hits	#	#	#	#	#	#	#	#	#	#	#	#	#	#	#	#	#	#	#	Uncharacterized protein	Paramuricea clavata	317549	PACLA_6A006012	4	1	tr|A0A7D9LFY7|A0A7D9LFY7_PARCT Uncharacterized protein OS=Paramuricea clavata OX=317549 GN=PACLA_6A006012 PE=4 SV=1	208	153	3.32e-20	+	73.5577	25.4808	39.4231
orthogroup	Tur_r2.0_p0108.1.g11946.t1	No_hits	#	#	#	#	#	#	#	#	#	#	#	#	#	#	#	#	#	#	#	No_hits	#	#	#	#	#	No_hits	#	#	#	#	#	#	#
unassigned	Tur_r2.0_p0108.1.g11948.t1	6087.XP_004207632.1	2.57e-79	284	KOG3705@1|root,KOG3705@2759|Eukaryota,38CWH@33154|Opisthokonta,3BESZ@33208|Metazoa	33208|Metazoa	O	glycoprotein 6-alpha-L-fucosyltransferase activity	-	-	2.4.1.68	ko:K00717	ko00510,ko00513,ko00533,ko01100,ko05202,map00510,map00513,map00533,map01100,map05202	M00075	R05988,R09319	-	ko00000,ko00001,ko00002,ko01000,ko01003	-	GT23	-	-	alpha-(1,6)-fucosyltransferase-like	Hydra vulgaris	6087	LOC101235614	4	1	tr|A0A8B6XYK4|A0A8B6XYK4_HYDVU alpha-(1,6)-fucosyltransferase-like OS=Hydra vulgaris OX=6087 GN=LOC101235614 PE=4 SV=1	514	446	3.09e-83	+	86.7704	30.3502	47.8599
orthogroup	Tur_r2.0_p0108.1.g11954.t1	No_hits	#	#	#	#	#	#	#	#	#	#	#	#	#	#	#	#	#	#	#	Uncharacterized protein	Mytilus galloprovincialis	29158	MGAL_10B075060	4	1	tr|A0A8B6GCX6|A0A8B6GCX6_MYTGA Uncharacterized protein OS=Mytilus galloprovincialis OX=29158 GN=MGAL_10B075060 PE=4 SV=1	429	556	7.99e-34	+	129.604	27.5058	37.7622
orthogroup	Tur_r2.0_p0996.1.g11960.t1	6087.XP_002170009.2	1.08e-115	413	2E0UB@1|root,2RW48@2759|Eukaryota,39ISU@33154|Opisthokonta,3C59P@33208|Metazoa	33208|Metazoa	-	-	-	-	-	-	-	-	-	-	-	-	-	-	-	SWIM-type domain-containing protein	Clytia hemisphaerica	252671	-	4	1	tr|A0A7M5XM29|A0A7M5XM29_9CNID SWIM-type domain-containing protein OS=Clytia hemisphaerica OX=252671 PE=4 SV=1	1190	1305	5.64e-209	+	109.664	36.0504	54.3697
orthogroup	Tur_r2.0_p0996.1.g11973.t1	No_hits	#	#	#	#	#	#	#	#	#	#	#	#	#	#	#	#	#	#	#	No_hits	#	#	#	#	#	No_hits	#	#	#	#	#	#	#
orthogroup	Tur_r2.0_p0996.1.g11974.t1	7668.SPU_028076-tr	1.58e-40	171	COG0507@1|root,KOG0987@2759|Eukaryota,39RYU@33154|Opisthokonta,3BK87@33208|Metazoa,3D4JP@33213|Bilateria	33208|Metazoa	L	Belongs to the helicase family	-	-	3.6.4.12	ko:K15255	-	-	-	-	ko00000,ko01000,ko03029,ko03032	-	-	-	Helitron_like_N,Herpes_Helicase,Herpes_teg_N,PIF1	ATP-dependent DNA helicase	Clytia hemisphaerica	252671	-	3	1	tr|A0A7M5XQ37|A0A7M5XQ37_9CNID ATP-dependent DNA helicase OS=Clytia hemisphaerica OX=252671 PE=3 SV=1	647	714	6.6e-98	+	110.355	31.5301	46.0587
orthogroup	Tur_r2.0_p0996.1.g11978.t1	45351.EDO37922	1.22e-82	296	2E24P@1|root,2S9D9@2759|Eukaryota,3A6X8@33154|Opisthokonta,3BYHR@33208|Metazoa	33208|Metazoa	-	-	-	-	-	-	-	-	-	-	-	-	-	-	RVT_1	C2H2-type domain-containing protein	Clytia hemisphaerica	252671	-	4	1	tr|A0A7M5X860|A0A7M5X860_9CNID C2H2-type domain-containing protein OS=Clytia hemisphaerica OX=252671 PE=4 SV=1	577	1069	5.12e-136	+	185.269	44.3674	67.2444
orthogroup	Tur_r2.0_p0680.1.g11989.t1	No_hits	#	#	#	#	#	#	#	#	#	#	#	#	#	#	#	#	#	#	#	Transcription factor Adf-1-like	Paramuricea clavata	317549	PACLA_6A032198	4	1	tr|A0A6S7KAI5|A0A6S7KAI5_PARCT Transcription factor Adf-1-like OS=Paramuricea clavata OX=317549 GN=PACLA_6A032198 PE=4 SV=1	283	294	5.56e-57	+	103.887	41.6961	53.3569
orthogroup	Tur_r2.0_p0680.1.g12005.t1	No_hits	#	#	#	#	#	#	#	#	#	#	#	#	#	#	#	#	#	#	#	Uncharacterized protein	Clytia hemisphaerica	252671	-	4	1	tr|A0A7M5X0M5|A0A7M5X0M5_9CNID Uncharacterized protein OS=Clytia hemisphaerica OX=252671 PE=4 SV=1	545	589	2.47e-32	+	108.073	23.6697	40.9174
orthogroup	Tur_r2.0_p0680.1.g12006.t1	7739.XP_002611834.1	2.01e-49	197	2E0UB@1|root,2S66J@2759|Eukaryota,3A6PM@33154|Opisthokonta,3C3YB@33208|Metazoa,3DJCM@33213|Bilateria	33208|Metazoa	-	-	-	-	-	-	-	-	-	-	-	-	-	-	-	Uncharacterized protein	Clytia hemisphaerica	252671	-	4	1	tr|A0A7M5X153|A0A7M5X153_9CNID Uncharacterized protein OS=Clytia hemisphaerica OX=252671 PE=4 SV=1	597	484	1.71e-117	+	81.072	30.4858	39.6985
orthogroup	Tur_r2.0_p0680.1.g12008.t1	No_hits	#	#	#	#	#	#	#	#	#	#	#	#	#	#	#	#	#	#	#	No_hits	#	#	#	#	#	No_hits	#	#	#	#	#	#	#
orthogroup	Tur_r2.0_p0680.1.g12020.t1	No_hits	#	#	#	#	#	#	#	#	#	#	#	#	#	#	#	#	#	#	#	No_hits	#	#	#	#	#	No_hits	#	#	#	#	#	#	#
orthogroup	Tur_r2.0_p0680.1.g12021.t1	No_hits	#	#	#	#	#	#	#	#	#	#	#	#	#	#	#	#	#	#	#	Uncharacterized protein	Mytilus galloprovincialis	29158	MGAL_10B017142	4	1	tr|A0A8B6C3V0|A0A8B6C3V0_MYTGA Uncharacterized protein OS=Mytilus galloprovincialis OX=29158 GN=MGAL_10B017142 PE=4 SV=1	439	585	2.57e-128	+	133.257	48.2916	62.6424
orthogroup	Tur_r2.0_p0680.1.g12023.t1	No_hits	#	#	#	#	#	#	#	#	#	#	#	#	#	#	#	#	#	#	#	Uncharacterized protein	Mytilus coruscus	42192	MCOR_35486	4	1	tr|A0A6J8CXY6|A0A6J8CXY6_MYTCO Uncharacterized protein OS=Mytilus coruscus OX=42192 GN=MCOR_35486 PE=4 SV=1	183	172	7.03e-24	+	93.9891	29.5082	43.1694
orthogroup	Tur_r2.0_p0680.1.g12025.t1	No_hits	#	#	#	#	#	#	#	#	#	#	#	#	#	#	#	#	#	#	#	Uncharacterized protein	Mytilus galloprovincialis	29158	MGAL_10B067403	4	1	tr|A0A8B6BQ97|A0A8B6BQ97_MYTGA Uncharacterized protein OS=Mytilus galloprovincialis OX=29158 GN=MGAL_10B067403 PE=4 SV=1	430	443	3.56e-35	+	103.023	25.3488	33.7209
orthogroup	Tur_r2.0_p0240.1.g12061.t1	No_hits	#	#	#	#	#	#	#	#	#	#	#	#	#	#	#	#	#	#	#	#	#	#	#	#	#	#	#	#	#	#	#	#	#
orthogroup	Tur_r2.0_p0240.1.g12113.t1	No_hits	#	#	#	#	#	#	#	#	#	#	#	#	#	#	#	#	#	#	#	#	#	#	#	#	#	#	#	#	#	#	#	#	#
orthogroup	Tur_r2.0_p0240.1.g12115.t1	8083.ENSXMAP00000009730	1.25e-49	206	2CNCI@1|root,2QV7C@2759|Eukaryota,39MUB@33154|Opisthokonta,3CPDU@33208|Metazoa,3E5IJ@33213|Bilateria,48RT1@7711|Chordata,49N6H@7742|Vertebrata,4A8VJ@7898|Actinopterygii	33208|Metazoa	-	-	-	-	-	-	-	-	-	-	-	-	-	-	fn3	uncharacterized protein LOC105843332	Hydra vulgaris	6087	LOC105843332	4	1	tr|A0A8B7D771|A0A8B7D771_HYDVU uncharacterized protein LOC105843332 OS=Hydra vulgaris OX=6087 GN=LOC105843332 PE=4 SV=1	2043	2765	5.99e-69	+	135.34	20.607	39.207
orthogroup	Tur_r2.0_p1272.1.g12128.t1	No_hits	#	#	#	#	#	#	#	#	#	#	#	#	#	#	#	#	#	#	#	Uncharacterized protein	Mytilus galloprovincialis	29158	MGAL_10B067403	4	1	tr|A0A8B6BQ97|A0A8B6BQ97_MYTGA Uncharacterized protein OS=Mytilus galloprovincialis OX=29158 GN=MGAL_10B067403 PE=4 SV=1	430	443	2e-40	+	103.023	24.6512	32.093
orthogroup	Tur_r2.0_p1272.1.g12130.t1	No_hits	#	#	#	#	#	#	#	#	#	#	#	#	#	#	#	#	#	#	#	Uncharacterized protein	Mytilus coruscus	42192	MCOR_35486	4	1	tr|A0A6J8CXY6|A0A6J8CXY6_MYTCO Uncharacterized protein OS=Mytilus coruscus OX=42192 GN=MCOR_35486 PE=4 SV=1	183	172	1.26e-24	+	93.9891	30.0546	43.1694
unassigned	Tur_r2.0_p0083.1.g12139.t1	No_hits	#	#	#	#	#	#	#	#	#	#	#	#	#	#	#	#	#	#	#	#	#	#	#	#	#	#	#	#	#	#	#	#	#
unassigned	Tur_r2.0_p0083.1.g12147.t1	No_hits	#	#	#	#	#	#	#	#	#	#	#	#	#	#	#	#	#	#	#	No_hits	#	#	#	#	#	No_hits	#	#	#	#	#	#	#
unassigned	Tur_r2.0_p0083.1.g12151.t1	No_hits	#	#	#	#	#	#	#	#	#	#	#	#	#	#	#	#	#	#	#	No_hits	#	#	#	#	#	No_hits	#	#	#	#	#	#	#
orthogroup	Tur_r2.0_p0083.1.g12158.t1	32507.XP_006808005.1	1.75e-09	72	2E4P5@1|root,2SBIG@2759|Eukaryota,393V2@33154|Opisthokonta,3BCM1@33208|Metazoa,3D37D@33213|Bilateria,486FX@7711|Chordata,49NFA@7742|Vertebrata,4A5CE@7898|Actinopterygii	33208|Metazoa	S	NLRC3-like	NLRP12	-	-	ko:K12800,ko:K20865	ko04217,ko04621,ko05133,ko05164,map04217,map04621,map05133,map05164	-	-	-	ko00000,ko00001,ko04131	-	-	-	FISNA,LRR_6,NACHT,PRY,SPRY	NACHT, LRR and PYD domains-containing protein 12-like	Astyanax mexicanus	7994	LOC103042819	4	1	tr|A0A8B9JB56|A0A8B9JB56_ASTMX NACHT, LRR and PYD domains-containing protein 12-like OS=Astyanax mexicanus OX=7994 GN=LOC103042819 PE=4 SV=1	1171	1185	3.9e-20	+	101.196	11.187	21.2639
orthogroup	Tur_r2.0_p0083.1.g12159.t1	7994.ENSAMXP00000006564	8.35e-08	66	2E4P5@1|root,2SBIG@2759|Eukaryota,393V2@33154|Opisthokonta,3BCM1@33208|Metazoa,3D37D@33213|Bilateria,486FX@7711|Chordata,48Z7X@7742|Vertebrata	33208|Metazoa	S	NLRP3 inflammasome complex assembly	NLRP12	-	-	ko:K12800,ko:K20865	ko04217,ko04621,ko05133,ko05164,map04217,map04621,map05133,map05164	-	-	-	ko00000,ko00001,ko04131	-	-	-	FISNA,LRR_6,NACHT,PRY,SPRY	LRC31 protein (Fragment)	Rhinopomastus cyanomelas	113115	Lrrc31	4	1	tr|A0A7L1MTT0|A0A7L1MTT0_RHICY LRC31 protein (Fragment) OS=Rhinopomastus cyanomelas OX=113115 GN=Lrrc31 PE=4 SV=1	778	470	6.4e-13	+	60.4113	12.2108	22.4936
orthogroup	Tur_r2.0_p0083.1.g12162.t1	6087.XP_002156809.2	4.92e-127	415	KOG4585@1|root,KOG4585@2759|Eukaryota,39THK@33154|Opisthokonta,3BGF1@33208|Metazoa	33208|Metazoa	L	nuclease HARBI1-like	-	-	-	-	-	-	-	-	-	-	-	-	DDE_Tnp_4	DDE Tnp4 domain-containing protein	Paramuricea clavata	317549	PACLA_6A052166	3	1	tr|A0A6S7KTG8|A0A6S7KTG8_PARCT DDE Tnp4 domain-containing protein OS=Paramuricea clavata OX=317549 GN=PACLA_6A052166 PE=3 SV=1	359	446	1.93e-170	+	124.234	65.7382	80.5014
unassigned	Tur_r2.0_p0083.1.g12191.t1	No_hits	#	#	#	#	#	#	#	#	#	#	#	#	#	#	#	#	#	#	#	No_hits	#	#	#	#	#	No_hits	#	#	#	#	#	#	#
unassigned	Tur_r2.0_p0083.1.g12193.t1	No_hits	#	#	#	#	#	#	#	#	#	#	#	#	#	#	#	#	#	#	#	No_hits	#	#	#	#	#	No_hits	#	#	#	#	#	#	#
orthogroup	Tur_r2.0_p0083.1.g12195.t1	6087.XP_002158680.2	2.52e-108	391	KOG1217@1|root,KOG1217@2759|Eukaryota,38DB6@33154|Opisthokonta,3BAE0@33208|Metazoa	33208|Metazoa	T	von Willebrand factor D and EGF	-	-	-	-	-	-	-	-	-	-	-	-	EGF,EGF_CA,Lectin_C,SEA,VWD	von Willebrand factor D and EGF domain-containing protein-like	Hydra vulgaris	6087	LOC100198982	4	1	tr|A0A8B7DBM1|A0A8B7DBM1_HYDVU von Willebrand factor D and EGF domain-containing protein-like OS=Hydra vulgaris OX=6087 GN=LOC100198982 PE=4 SV=1	1213	1205	1.35e-120	+	99.3405	24.155	35.6142
unassigned	Tur_r2.0_p0083.1.g12216.t1	7165.AGAP007501-PA	2.66e-07	57	2CJ0A@1|root,2RXPR@2759|Eukaryota,39TS3@33154|Opisthokonta,3BDWB@33208|Metazoa,3CZHF@33213|Bilateria,41ZHA@6656|Arthropoda,3SMIN@50557|Insecta,453BN@7147|Diptera,45IGZ@7148|Nematocera	33208|Metazoa	S	DoxX-like family	TMEM35	-	-	-	-	-	-	-	-	-	-	-	DoxX_2	Novel acetylcholine receptor chaperone	Rotaria magnacalcarata	392030	CJN711_LOCUS1780	3	1	tr|A0A819CM48|A0A819CM48_9BILA Novel acetylcholine receptor chaperone OS=Rotaria magnacalcarata OX=392030 GN=CJN711_LOCUS1780 PE=3 SV=1	139	190	2.16e-11	+	136.691	31.6547	51.7986
unassigned	Tur_r2.0_p0083.1.g12235.t1	No_hits	#	#	#	#	#	#	#	#	#	#	#	#	#	#	#	#	#	#	#	No_hits	#	#	#	#	#	No_hits	#	#	#	#	#	#	#
orthogroup	Tur_r2.0_p0083.1.g12237.t1	400682.PAC_15707914	8.06e-11	75	2CYJV@1|root,2S4UE@2759|Eukaryota,3A98U@33154|Opisthokonta	33154|Opisthokonta	-	-	-	-	-	-	-	-	-	-	-	-	-	-	Phage_integrase	Core-binding (CB) domain-containing protein	Clytia hemisphaerica	252671	-	4	1	tr|A0A7M5VAT9|A0A7M5VAT9_9CNID Core-binding (CB) domain-containing protein OS=Clytia hemisphaerica OX=252671 PE=4 SV=1	551	532	1.55e-73	+	96.5517	27.5862	40.4719
orthogroup	Tur_r2.0_p0083.1.g12249.t1	No_hits	#	#	#	#	#	#	#	#	#	#	#	#	#	#	#	#	#	#	#	No_hits	#	#	#	#	#	No_hits	#	#	#	#	#	#	#
orthogroup	Tur_r2.0_p0083.1.g12250.t1	No_hits	#	#	#	#	#	#	#	#	#	#	#	#	#	#	#	#	#	#	#	No_hits	#	#	#	#	#	No_hits	#	#	#	#	#	#	#
orthogroup	Tur_r2.0_p0083.1.g12251.t1	No_hits	#	#	#	#	#	#	#	#	#	#	#	#	#	#	#	#	#	#	#	No_hits	#	#	#	#	#	No_hits	#	#	#	#	#	#	#
orthogroup	Tur_r2.0_p0083.1.g12268.t1	10224.XP_006817910.1	6.42e-40	167	KOG1217@1|root,KOG4193@1|root,KOG4297@1|root,KOG1217@2759|Eukaryota,KOG4193@2759|Eukaryota,KOG4297@2759|Eukaryota,38DZR@33154|Opisthokonta,3B96Q@33208|Metazoa,3CV1C@33213|Bilateria	33208|Metazoa	T	adenylate cyclase-activating G-protein coupled receptor signaling pathway	-	-	-	ko:K08465,ko:K08466	-	-	-	-	ko00000,ko04030	-	-	-	7tm_2,GAIN,GPS,Lectin_C	Uncharacterized protein	Clytia hemisphaerica	252671	-	4	1	tr|A0A7M5V0S7|A0A7M5V0S7_9CNID Uncharacterized protein OS=Clytia hemisphaerica OX=252671 PE=4 SV=1	556	910	6.71e-51	+	163.669	22.6619	35.0719
orthogroup	Tur_r2.0_p0083.1.g12270.t1	31033.ENSTRUP00000029720	5.29e-32	144	KOG1052@1|root,KOG1053@2759|Eukaryota,38C29@33154|Opisthokonta,3BFIC@33208|Metazoa,3CR78@33213|Bilateria,481VM@7711|Chordata,496V6@7742|Vertebrata,4A2CC@7898|Actinopterygii	33208|Metazoa	EPT	Glutamate receptor, ionotropic	GRIN3B	GO:0003674,GO:0005215,GO:0005216,GO:0005261,GO:0005488,GO:0005575,GO:0005623,GO:0005886,GO:0005887,GO:0006810,GO:0006811,GO:0006812,GO:0007154,GO:0007165,GO:0007166,GO:0007215,GO:0008104,GO:0008144,GO:0008150,GO:0008324,GO:0008328,GO:0009987,GO:0010959,GO:0015075,GO:0015267,GO:0015318,GO:0016020,GO:0016021,GO:0016043,GO:0016594,GO:0016597,GO:0017146,GO:0022803,GO:0022838,GO:0022857,GO:0022890,GO:…	-	ko:K05213,ko:K05214	ko04024,ko04080,ko04724,ko05030,ko05031,ko05033,ko05034,map04024,map04080,map04724,map05030,map05031,map05033,map05034	-	-	-	ko00000,ko00001,ko04040	1.A.10.1	-	-	Lig_chan,Lig_chan-Glu_bd,SBP_bac_3	PBPe domain-containing protein	Clytia hemisphaerica	252671	-	4	1	tr|A0A7M5TVS9|A0A7M5TVS9_9CNID PBPe domain-containing protein OS=Clytia hemisphaerica OX=252671 PE=4 SV=1	653	670	4.6e-59	+	102.603	21.7458	34.7626
[truncated: 6,308 more rows]

## Sheet: S7
Supplementary Table S7. GO enriched in the unassigned regions in each species on the Venn diagram (Top 20).
[truncated: 69 more rows]

[truncated: 2 more sheets: S8, S9]
