# Supplementary material for: Genome assembly and transcriptomic analyses of the repeatedly rejuvenating jellyfish Turritopsis dohrnii
Source: DNA Res. 2022 Dec 15;30(1):dsac047. doi: 10.1093/dnares/dsac047 (PMC9835754; doi:10.1093/dnares/dsac047)
Supplement: dsac047_suppl_Supplementary_Table_S10 [file dsac047_suppl_supplementary_table_s10.xlsx]

## Sheet: 34samples_vs_TUR_r2.0.1.sorted_
Query	HC/LC/TE	Sequence	Start	End	Strand	UniProtKB (DIAMOND)																				EggNOG																				vs Aureria aurica (AUR21_r04) BLAST+
						ProteinName	Organism	EntryName	Subject	Length (query)	Length (subject)	E-value	Identity	Aligned length	Identity%	Strand	GenBank division	Viridiplantae	Superkingdom	Phylum	Class	Order	Family	Genus	Species	seed_ortholog	evalue	score	eggNOG_OGs	max_annot_lvl	COG_category	Description	Preferred_name	GOs	EC	KEGG_ko	KEGG_Pathway	KEGG_Module	KEGG_Reaction	KEGG_rclass	BRITE	KEGG_TC	CAZy	BiGG_Reaction	PFAMs	Subject	Length (query)	Length (subject)	E-value
Tur_r2.0_p0001.1.g26798.t1	HC	Tur_r2.0_p0001.1	22787	30903	+	No_hits	#	#	No_hits	#	#	#	#	#	#	#	#	#	#	#	#	#	#	#	#	No_hits	#	#	#	#	#	#	#	#	#	#	#	#	#	#	#	#	#	#	#	No_hits	378	#	#
Tur_r2.0_p0001.1.g26799.t1	HC	Tur_r2.0_p0001.1	33153	33731	-	No_hits	#	#	No_hits	#	#	#	#	#	#	#	#	#	#	#	#	#	#	#	#	400682.PAC_15709754	1.407e-38	151	COG0666@1|root,KOG4177@2759|Eukaryota,38BVK@33154|Opisthokonta	33154|Opisthokonta	M	protein localization to T-tubule	-	-	-	ko:K10380,ko:K15503,ko:K21440	ko04624,ko05205,map04624,map05205	-	-	-	ko00000,ko00001,ko01009,ko03400,ko04131,ko04812	-	-	-	Ank,Ank_2,Ank_3,Ank_4,Ank_5	AUR_scaffold56.g4.t2 unnamed protein product	193	1578	9e-32
Tur_r2.0_p0001.1.g26800.t1	HC	Tur_r2.0_p0001.1	33820	34952	-	No_hits	#	#	No_hits	#	#	#	#	#	#	#	#	#	#	#	#	#	#	#	#	No_hits	#	#	#	#	#	#	#	#	#	#	#	#	#	#	#	#	#	#	#	No_hits	177	#	#
Tur_r2.0_p0001.1.g26801.t1	HC	Tur_r2.0_p0001.1	35193	35751	-	#	#	#	#	#	#	#	#	#	#	#	#	#	#	#	#	#	#	#	#	400682.PAC_15719986	1.698e-05	53	KOG2177@1|root,KOG2177@2759|Eukaryota	400682.PAC_15719986|-	O	zinc ion binding	-	-	-	-	-	-	-	-	-	-	-	-	-	No_hits	154	#	#
Tur_r2.0_p0001.1.g26808.t1	HC	Tur_r2.0_p0001.1	77766	78296	-	No_hits	#	#	No_hits	#	#	#	#	#	#	#	#	#	#	#	#	#	#	#	#	No_hits	#	#	#	#	#	#	#	#	#	#	#	#	#	#	#	#	#	#	#	No_hits	177	#	#
Tur_r2.0_p0001.1.g26812.t1	HC	Tur_r2.0_p0001.1	101859	104034	+	Uncharacterized protein	Clytia hemisphaerica	-	tr|A0A7M5VAK6|A0A7M5VAK6_9CNID Uncharacterized protein OS=Clytia hemisphaerica OX=252671 PE=4 SV=1	517	593	5.93e-60	163	538	30.3	+	gbinv	-	Eukaryota	Cnidaria	Hydrozoa	Leptothecata	Clytiidae	Clytia	Clytia hemisphaerica	No_hits	#	#	#	#	#	#	#	#	#	#	#	#	#	#	#	#	#	#	#	AUR_scaffold199.g28.t1 unnamed protein product	517	373	5e-23
Tur_r2.0_p0001.1.g26814.t1	HC	Tur_r2.0_p0001.1	128648	138629	+	Uncharacterized protein	Clytia hemisphaerica	-	tr|A0A7M5V891|A0A7M5V891_9CNID Uncharacterized protein OS=Clytia hemisphaerica OX=252671 PE=4 SV=1	1261	816	5.49e-26	80	279	28.7	+	gbinv	-	Eukaryota	Cnidaria	Hydrozoa	Leptothecata	Clytiidae	Clytia	Clytia hemisphaerica	45351.EDO47954	1.029e-11	79	2BFIX@1|root,2S176@2759|Eukaryota,3ABJN@33154|Opisthokonta,3C2WG@33208|Metazoa	33154|Opisthokonta	S	Parallel beta-helix repeats	-	-	-	-	-	-	-	-	-	-	-	-	Beta_helix	AUR_scaffold46.g69.t1 unnamed protein product	1261	1224	1e-22
Tur_r2.0_p0001.1.g26815.t1	HC	Tur_r2.0_p0001.1	138970	144579	-	TLDc domain-containing protein	Clytia hemisphaerica	-	tr|A0A7M5V0C0|A0A7M5V0C0_9CNID TLDc domain-containing protein OS=Clytia hemisphaerica OX=252671 PE=4 SV=1	434	444	9.62e-151	232	446	52	+	gbinv	-	Eukaryota	Cnidaria	Hydrozoa	Leptothecata	Clytiidae	Clytia	Clytia hemisphaerica	6087.XP_004207439.1	4.145e-67	244	KOG4636@1|root,KOG4636@2759|Eukaryota,39TGW@33154|Opisthokonta,3BIPZ@33208|Metazoa	33208|Metazoa	S	TLD	-	-	-	-	-	-	-	-	-	-	-	-	TLD	AUR_scaffold160.g45.t1 unnamed protein product	434	558	2e-102
Tur_r2.0_p0001.1.g26816.t1	HC	Tur_r2.0_p0001.1	150328	150600	+	#	#	#	#	#	#	#	#	#	#	#	#	#	#	#	#	#	#	#	#	6087.XP_004211156.1	1.764e-08	59	28PAK@1|root,2QVXX@2759|Eukaryota,39Z25@33154|Opisthokonta,3BNRK@33208|Metazoa	33208|Metazoa	S	nucleic acid binding	-	-	-	-	-	-	-	-	-	-	-	-	MULE	No_hits	91	#	#
Tur_r2.0_p0001.1.g26819.t2	HC	Tur_r2.0_p0001.1	173823	179306	-	D-ser_dehydrat domain-containing protein	Tigriopus californicus	TCAL_15709	tr|A0A553P8E8|A0A553P8E8_TIGCA D-ser_dehydrat domain-containing protein OS=Tigriopus californicus OX=6832 GN=TCAL_15709 PE=3 SV=1	348	385	8.3e-140	193	347	55.6	+	gbinv	-	Eukaryota	Arthropoda	Hexanauplia	Harpacticoida	Harpacticidae	Tigriopus	Tigriopus californicus	7955.ENSDARP00000109902	6.638e-98	330	COG3616@1|root,2QRZ0@2759|Eukaryota,38BQA@33154|Opisthokonta,3BJ6X@33208|Metazoa,3D2Z5@33213|Bilateria,48C44@7711|Chordata,499AY@7742|Vertebrata,49TDF@7898|Actinopterygii	33208|Metazoa	E	Zgc 162816	-	-	-	-	-	-	-	-	-	-	-	-	Ala_racemase_N,D-ser_dehydrat	No_hits	348	#	#
Tur_r2.0_p0001.1.g26820.t1	HC	Tur_r2.0_p0001.1	190620	192608	+	Mediator of RNA polymerase II transcription subunit 18	Clytia hemisphaerica	MED18	tr|A0A7M5V7K5|A0A7M5V7K5_9CNID Mediator of RNA polymerase II transcription subunit 18 OS=Clytia hemisphaerica OX=252671 GN=MED18 PE=3 SV=1	200	202	1.52e-94	139	201	69.2	+	gbinv	-	Eukaryota	Cnidaria	Hydrozoa	Leptothecata	Clytiidae	Clytia	Clytia hemisphaerica	6087.XP_004207342.1	1.575e-81	275	KOG3264@1|root,KOG3264@2759|Eukaryota,38BSA@33154|Opisthokonta,3BI0X@33208|Metazoa	33208|Metazoa	K	termination of RNA polymerase II transcription	MED18	GO:0000151,GO:0000428,GO:0003674,GO:0003712,GO:0005488,GO:0005515,GO:0005575,GO:0005622,GO:0005623,GO:0005634,GO:0005654,GO:0005667,GO:0006139,GO:0006351,GO:0006353,GO:0006355,GO:0006357,GO:0006366,GO:0006369,GO:0006464,GO:0006725,GO:0006807,GO:0008150,GO:0008152,GO:0009058,GO:0009059,GO:0009889,GO:0009987,GO:0010467,GO:0010468,GO:0010556,GO:0016070,GO:0016567,GO:0016591,GO:0016592,GO:0018130,GO:…	-	ko:K15135	-	-	-	-	ko00000,ko03021	-	-	-	Med18	AUR_scaffold77.g18.t1 unnamed protein product	200	225	1e-36
Tur_r2.0_p0001.1.g26821.t1	HC	Tur_r2.0_p0001.1	195104	203708	-	CUB domain-containing protein	Clytia hemisphaerica	-	tr|A0A7M5UHD8|A0A7M5UHD8_9CNID CUB domain-containing protein OS=Clytia hemisphaerica OX=252671 PE=4 SV=1	1098	617	1.84e-57	191	561	34	+	gbinv	-	Eukaryota	Cnidaria	Hydrozoa	Leptothecata	Clytiidae	Clytia	Clytia hemisphaerica	8364.ENSXETP00000016237	2.03e-38	167	KOG4292@1|root,KOG4292@2759|Eukaryota,3949K@33154|Opisthokonta,3BGFY@33208|Metazoa,3CUBZ@33213|Bilateria,48A9K@7711|Chordata,48V7Q@7742|Vertebrata	33208|Metazoa	T	cubilin (intrinsic factor-cobalamin receptor)	CUBN	GO:0000323,GO:0001701,GO:0001894,GO:0003674,GO:0005215,GO:0005488,GO:0005515,GO:0005575,GO:0005576,GO:0005615,GO:0005622,GO:0005623,GO:0005737,GO:0005764,GO:0005768,GO:0005773,GO:0005775,GO:0005783,GO:0005794,GO:0005798,GO:0005829,GO:0005886,GO:0005903,GO:0005905,GO:0006629,GO:0006725,GO:0006766,GO:0006767,GO:0006775,GO:0006807,GO:0006810,GO:0006897,GO:0006898,GO:0007154,GO:0007165,GO:0007275,GO:…	-	ko:K14616	ko04977,map04977	-	-	-	ko00000,ko00001,ko04147	-	-	-	CUB,EGF,EGF_3,EGF_CA,hEGF	AUR_scaffold9.g122.t1 unnamed protein product	1098	718	7e-44
Tur_r2.0_p0001.1.g26822.t1	HC	Tur_r2.0_p0001.1	213936	223533	-	RNMT-activating mini protein-like	Hydra vulgaris	LOC105844231	tr|A0A8B7DE80|A0A8B7DE80_HYDVU RNMT-activating mini protein-like OS=Hydra vulgaris OX=6087 GN=LOC105844231 PE=4 SV=1	101	91	6.13e-19	64	89	71.9	+	gbinv	-	Eukaryota	Cnidaria	Hydrozoa	Anthoathecata	Hydridae	Hydra	Hydra vulgaris	No_hits	#	#	#	#	#	#	#	#	#	#	#	#	#	#	#	#	#	#	#	No_hits	101	#	#
Tur_r2.0_p0001.1.g26824.t1	HC	Tur_r2.0_p0001.1	237642	238606	+	Uncharacterized protein	Clytia hemisphaerica	-	tr|A0A7M5V0K0|A0A7M5V0K0_9CNID Uncharacterized protein OS=Clytia hemisphaerica OX=252671 PE=3 SV=1	103	147	2.6e-62	96	102	94.1	+	gbinv	-	Eukaryota	Cnidaria	Hydrozoa	Leptothecata	Clytiidae	Clytia	Clytia hemisphaerica	10224.XP_002736996.1	1.309e-53	189	KOG3392@1|root,KOG3392@2759|Eukaryota,396QN@33154|Opisthokonta,3BF71@33208|Metazoa,3CU7I@33213|Bilateria	33208|Metazoa	A	mRNA transport	MAGOH	GO:0000003,GO:0000018,GO:0000184,GO:0000226,GO:0000335,GO:0000337,GO:0000375,GO:0000377,GO:0000381,GO:0000398,GO:0000578,GO:0000956,GO:0003002,GO:0003006,GO:0003674,GO:0005488,GO:0005515,GO:0005575,GO:0005622,GO:0005623,GO:0005634,GO:0005654,GO:0005681,GO:0005737,GO:0006139,GO:0006396,GO:0006397,GO:0006401,GO:0006402,GO:0006403,GO:0006405,GO:0006406,GO:0006611,GO:0006725,GO:0006807,GO:0006810,GO:…	-	ko:K12877	ko03013,ko03015,ko03040,map03013,map03015,map03040	M00430	-	-	ko00000,ko00001,ko00002,ko03019,ko03041	-	-	-	Mago_nashi	AUR_scaffold282.g5.t1 unnamed protein product	103	146	1e-56
Tur_r2.0_p0001.1.g26826.t1	HC	Tur_r2.0_p0001.1	248771	251975	+	Uncharacterized protein	Clytia hemisphaerica	-	tr|A0A7M5V290|A0A7M5V290_9CNID Uncharacterized protein OS=Clytia hemisphaerica OX=252671 PE=4 SV=1	425	366	1.44e-17	57	173	32.9	+	gbinv	-	Eukaryota	Cnidaria	Hydrozoa	Leptothecata	Clytiidae	Clytia	Clytia hemisphaerica	3827.XP_004492565.1	2.038e-06	60	28KFV@1|root,2QSX2@2759|Eukaryota,37IZS@33090|Viridiplantae,3G7YA@35493|Streptophyta,4JN9F@91835|fabids	35493|Streptophyta	T	receptor	-	GO:0000139,GO:0003674,GO:0005048,GO:0005488,GO:0005575,GO:0005622,GO:0005623,GO:0005737,GO:0005768,GO:0005770,GO:0005783,GO:0005794,GO:0005802,GO:0005886,GO:0006605,GO:0006623,GO:0006810,GO:0006886,GO:0006892,GO:0006896,GO:0007034,GO:0008104,GO:0008150,GO:0009940,GO:0010008,GO:0010209,GO:0012505,GO:0012506,GO:0015031,GO:0015833,GO:0016020,GO:0016192,GO:0030135,GO:0030136,GO:0030659,GO:0030662,GO:…	-	-	-	-	-	-	-	-	-	-	PA,cEGF	No_hits	425	#	#
Tur_r2.0_p0001.1.g26827.t1	HC	Tur_r2.0_p0001.1	253662	254885	+	No_hits	#	#	No_hits	#	#	#	#	#	#	#	#	#	#	#	#	#	#	#	#	9371.XP_004716734.1	0.0009272	47	2BEPB@1|root,2S153@2759|Eukaryota,3A2KW@33154|Opisthokonta,3BQG3@33208|Metazoa,3D6BJ@33213|Bilateria,487XQ@7711|Chordata,48XBW@7742|Vertebrata,3JEH3@40674|Mammalia,356VH@311790|Afrotheria	33208|Metazoa	S	Putative Interleukin 2 receptor, gamma chain	CXorf65	-	-	-	-	-	-	-	-	-	-	-	Il2rg	No_hits	142	#	#
Tur_r2.0_p0001.1.g26828.t1	HC	Tur_r2.0_p0001.1	255351	256276	-	Transcription initiation factor TFIID subunit 8	Hydra vulgaris	TAF8	tr|T2MB23|T2MB23_HYDVU Transcription initiation factor TFIID subunit 8 OS=Hydra vulgaris OX=6087 GN=TAF8 PE=2 SV=1	278	407	1.39e-65	112	199	56.3	+	gbinv	-	Eukaryota	Cnidaria	Hydrozoa	Anthoathecata	Hydridae	Hydra	Hydra vulgaris	7897.ENSLACP00000015470	1.744e-35	145	KOG2389@1|root,KOG4336@2759|Eukaryota,39TC8@33154|Opisthokonta,3BAPH@33208|Metazoa,3CVRV@33213|Bilateria,486KD@7711|Chordata,495U1@7742|Vertebrata	33208|Metazoa	K	inner cell mass cell proliferation	TAF8	GO:0000428,GO:0001701,GO:0001824,GO:0001832,GO:0001833,GO:0003674,GO:0005488,GO:0005515,GO:0005575,GO:0005622,GO:0005623,GO:0005634,GO:0005654,GO:0005667,GO:0005669,GO:0005737,GO:0006139,GO:0006351,GO:0006352,GO:0006355,GO:0006357,GO:0006366,GO:0006367,GO:0006725,GO:0006807,GO:0007275,GO:0008104,GO:0008150,GO:0008152,GO:0008283,GO:0009058,GO:0009059,GO:0009301,GO:0009790,GO:0009792,GO:0009889,GO:…	-	ko:K14649	ko03022,map03022	-	-	-	ko00000,ko00001,ko03021	-	-	-	Bromo_TP,TAF8_C	AUR_scaffold20.g15.t1 unnamed protein product	278	265	9e-61
Tur_r2.0_p0001.1.g26829.t1	HC	Tur_r2.0_p0001.1	257261	259075	-	lysocardiolipin acyltransferase 1-like	Hydra vulgaris	LOC100208959	tr|A0A8B6XKQ7|A0A8B6XKQ7_HYDVU lysocardiolipin acyltransferase 1-like OS=Hydra vulgaris OX=6087 GN=LOC100208959 PE=4 SV=1	368	403	2.18e-154	216	361	59.8	+	gbinv	-	Eukaryota	Cnidaria	Hydrozoa	Anthoathecata	Hydridae	Hydra	Hydra vulgaris	45351.EDO40659	9.959e-106	354	COG0204@1|root,KOG1505@2759|Eukaryota,38DTT@33154|Opisthokonta,3BAKZ@33208|Metazoa	33208|Metazoa	I	transferase activity, transferring acyl groups	LCLAT1	GO:0003674,GO:0003824,GO:0003841,GO:0005575,GO:0005622,GO:0005623,GO:0005737,GO:0005783,GO:0005789,GO:0005829,GO:0006629,GO:0006644,GO:0006650,GO:0006654,GO:0006793,GO:0006796,GO:0008150,GO:0008152,GO:0008374,GO:0008610,GO:0008654,GO:0009058,GO:0009987,GO:0012505,GO:0016020,GO:0016411,GO:0016740,GO:0016746,GO:0016747,GO:0019637,GO:0031984,GO:0032048,GO:0035965,GO:0042171,GO:0042175,GO:0043226,GO:…	2.3.1.51	ko:K13513	ko00561,ko00564,ko01100,ko01110,map00561,map00564,map01100,map01110	M00089	R02241,R09034,R09036,R09037,R09381	RC00004,RC00037,RC00039	ko00000,ko00001,ko00002,ko01000,ko01004	-	-	-	Acyltransf_C,Acyltransferase	AUR_scaffold52.g60.t1 unnamed protein product	368	316	6e-122
Tur_r2.0_p0001.1.g26830.t1	HC	Tur_r2.0_p0001.1	259502	260614	-	pre-mRNA-splicing factor CWC25 homolog	Hydra vulgaris	LOC100211695	tr|A0A8B7DHJ2|A0A8B7DHJ2_HYDVU pre-mRNA-splicing factor CWC25 homolog OS=Hydra vulgaris OX=6087 GN=LOC100211695 PE=4 SV=1	371	420	4.91e-69	188	419	44.9	+	gbinv	-	Eukaryota	Cnidaria	Hydrozoa	Anthoathecata	Hydridae	Hydra	Hydra vulgaris	6087.XP_002167143.2	2.544e-81	283	KOG3869@1|root,KOG3869@2759|Eukaryota,39SK2@33154|Opisthokonta,3BKH9@33208|Metazoa	33208|Metazoa	S	Pre-mRNA splicing factor	CWC25	GO:0000003,GO:0000375,GO:0000377,GO:0000398,GO:0003006,GO:0003674,GO:0005488,GO:0005515,GO:0005575,GO:0005622,GO:0005623,GO:0005634,GO:0005654,GO:0006139,GO:0006396,GO:0006397,GO:0006725,GO:0006807,GO:0007049,GO:0007275,GO:0007530,GO:0008150,GO:0008152,GO:0008380,GO:0009987,GO:0010467,GO:0016070,GO:0016071,GO:0016604,GO:0016607,GO:0018992,GO:0022414,GO:0031974,GO:0031981,GO:0032501,GO:0032502,GO:…	-	-	-	-	-	-	-	-	-	-	CWC25,Cir_N	AUR_scaffold7.g190.t1 unnamed protein product	371	1218	2e-59
Tur_r2.0_p0001.1.g26831.t1	HC	Tur_r2.0_p0001.1	264674	269828	+	Tubulin-folding cofactor B	Clytia hemisphaerica	-	tr|A0A7M5WSW7|A0A7M5WSW7_9CNID Tubulin-folding cofactor B OS=Clytia hemisphaerica OX=252671 PE=3 SV=1	241	242	2.09e-107	156	242	64.5	+	gbinv	-	Eukaryota	Cnidaria	Hydrozoa	Leptothecata	Clytiidae	Clytia	Clytia hemisphaerica	6087.XP_004209346.1	7.196e-94	313	KOG3206@1|root,KOG3206@2759|Eukaryota,38DNA@33154|Opisthokonta,3BAR5@33208|Metazoa	33208|Metazoa	O	cell differentiation	TBCB	GO:0000003,GO:0000226,GO:0003006,GO:0005575,GO:0005622,GO:0005623,GO:0005634,GO:0005737,GO:0005813,GO:0005815,GO:0005819,GO:0005829,GO:0005856,GO:0005938,GO:0006996,GO:0007010,GO:0007017,GO:0007163,GO:0007275,GO:0007276,GO:0007281,GO:0007292,GO:0007308,GO:0007309,GO:0007389,GO:0008150,GO:0009798,GO:0009987,GO:0009994,GO:0015630,GO:0016043,GO:0019953,GO:0021700,GO:0022412,GO:0022414,GO:0030010,GO:…	-	ko:K17262	-	-	-	-	ko00000,ko04147	-	-	-	CAP_GLY,Ubiquitin_2	AUR_scaffold62.g73.t1 unnamed protein product	241	238	2e-99
Tur_r2.0_p0001.1.g26832.t1	HC	Tur_r2.0_p0001.1	272615	273328	+	Uncharacterized protein	Clytia hemisphaerica	-	tr|A0A7M5WYB0|A0A7M5WYB0_9CNID Uncharacterized protein OS=Clytia hemisphaerica OX=252671 PE=4 SV=1	238	234	1.94e-81	124	232	53.4	+	gbinv	-	Eukaryota	Cnidaria	Hydrozoa	Leptothecata	Clytiidae	Clytia	Clytia hemisphaerica	227086.JGI_V11_145064	2.095e-67	236	2DIUW@1|root,2S5ZB@2759|Eukaryota	2759|Eukaryota	-	-	-	-	-	-	-	-	-	-	-	-	-	-	-	No_hits	238	#	#
Tur_r2.0_p0001.1.g26833.t1	HC	Tur_r2.0_p0001.1	276824	277270	-	No_hits	#	#	No_hits	#	#	#	#	#	#	#	#	#	#	#	#	#	#	#	#	No_hits	#	#	#	#	#	#	#	#	#	#	#	#	#	#	#	#	#	#	#	No_hits	149	#	#
Tur_r2.0_p0001.1.g26834.t1	HC	Tur_r2.0_p0001.1	279520	291979	+	Uncharacterized protein	Clytia hemisphaerica	-	tr|A0A7M5XAS1|A0A7M5XAS1_9CNID Uncharacterized protein OS=Clytia hemisphaerica OX=252671 PE=3 SV=1	2208	1741	0	822	1938	42.4	+	gbinv	-	Eukaryota	Cnidaria	Hydrozoa	Leptothecata	Clytiidae	Clytia	Clytia hemisphaerica	6087.XP_002161661.2	5.185e-302	1004	KOG2122@1|root,KOG2122@2759|Eukaryota,39IR6@33154|Opisthokonta,3BB0V@33208|Metazoa	33208|Metazoa	TZ	polyposis coli	APC2	GO:0000003,GO:0000075,GO:0000079,GO:0000226,GO:0000278,GO:0000281,GO:0000775,GO:0000776,GO:0000820,GO:0000902,GO:0000904,GO:0000910,GO:0000922,GO:0001654,GO:0001655,GO:0001700,GO:0001704,GO:0001706,GO:0001708,GO:0001711,GO:0001714,GO:0001726,GO:0001775,GO:0001822,GO:0001932,GO:0001933,GO:0001942,GO:0002020,GO:0002119,GO:0002164,GO:0002165,GO:0002168,GO:0002376,GO:0002520,GO:0002521,GO:0002682,GO:…	-	ko:K02085	ko04310,ko04390,ko04550,ko04810,ko04934,ko05165,ko05166,ko05200,ko05206,ko05210,ko05213,ko05217,ko05224,ko05225,ko05226,map04310,map04390,map04550,map04810,map04934,map05165,map05166,map05200,map05206,map05210,map05213,map05217,map05224,map05225,map05226	-	-	-	ko00000,ko00001,ko01009,ko03036,ko04812	-	-	-	APC_15aa,APC_N_CC,APC_basic,APC_r,APC_u13,APC_u14,APC_u15,APC_u5,APC_u9,Arm,Arm_APC_u3,EB1_binding,SAMP,Suppressor_APC	AUR_scaffold453.g2.t1 unnamed protein product	2208	2040	0
Tur_r2.0_p0001.1.g26838.t1	HC	Tur_r2.0_p0001.1	307643	310216	-	Uncharacterized protein	Clytia hemisphaerica	-	tr|A0A7M5WLF3|A0A7M5WLF3_9CNID Uncharacterized protein OS=Clytia hemisphaerica OX=252671 PE=4 SV=1	858	1108	1.17e-49	235	899	26.1	+	gbinv	-	Eukaryota	Cnidaria	Hydrozoa	Leptothecata	Clytiidae	Clytia	Clytia hemisphaerica	45351.EDO49986	3.463e-06	61	2BFIX@1|root,2S176@2759|Eukaryota,3ABJN@33154|Opisthokonta,3C2WG@33208|Metazoa	33154|Opisthokonta	S	Parallel beta-helix repeats	-	-	-	-	-	-	-	-	-	-	-	-	Beta_helix	AUR_scaffold55.g38.t1 unnamed protein product	858	1113	2e-35
Tur_r2.0_p0001.1.g26839.t1	HC	Tur_r2.0_p0001.1	318726	319586	+	Uncharacterized protein	Clytia hemisphaerica	-	tr|A0A7M5UFK4|A0A7M5UFK4_9CNID Uncharacterized protein OS=Clytia hemisphaerica OX=252671 PE=4 SV=1	287	371	5.33e-18	56	160	35	+	gbinv	-	Eukaryota	Cnidaria	Hydrozoa	Leptothecata	Clytiidae	Clytia	Clytia hemisphaerica	No_hits	#	#	#	#	#	#	#	#	#	#	#	#	#	#	#	#	#	#	#	No_hits	287	#	#
Tur_r2.0_p0001.1.g26840.t1	HC	Tur_r2.0_p0001.1	320983	322318	-	Uncharacterized protein	Clytia hemisphaerica	-	tr|A0A7M5XF78|A0A7M5XF78_9CNID Uncharacterized protein OS=Clytia hemisphaerica OX=252671 PE=4 SV=1	186	180	2.75e-29	63	133	47.4	+	gbinv	-	Eukaryota	Cnidaria	Hydrozoa	Leptothecata	Clytiidae	Clytia	Clytia hemisphaerica	45351.EDO48588	1.452e-26	115	2AEPG@1|root,2RYW3@2759|Eukaryota,38FXT@33154|Opisthokonta,3BE6H@33208|Metazoa	33208|Metazoa	S	family with sequence similarity 177, member A1	FAM177A1	-	-	-	-	-	-	-	-	-	-	-	FAM177	AUR_scaffold52.g82.t1 unnamed protein product	186	87	6e-24
Tur_r2.0_p0001.1.g26841.t1	HC	Tur_r2.0_p0001.1	331340	332056	-	Uncharacterized protein	Clytia hemisphaerica	-	tr|A0A7M6DPB9|A0A7M6DPB9_9CNID Uncharacterized protein OS=Clytia hemisphaerica OX=252671 PE=4 SV=1	239	235	9.48e-60	110	239	46	+	gbinv	-	Eukaryota	Cnidaria	Hydrozoa	Leptothecata	Clytiidae	Clytia	Clytia hemisphaerica	No_hits	#	#	#	#	#	#	#	#	#	#	#	#	#	#	#	#	#	#	#	No_hits	239	#	#
Tur_r2.0_p0001.1.g26842.t1	HC	Tur_r2.0_p0001.1	337489	338376	-	Uncharacterized protein	Clytia hemisphaerica	-	tr|A0A7M5UM39|A0A7M5UM39_9CNID Uncharacterized protein OS=Clytia hemisphaerica OX=252671 PE=4 SV=1	296	312	1.05e-49	104	251	41.4	+	gbinv	-	Eukaryota	Cnidaria	Hydrozoa	Leptothecata	Clytiidae	Clytia	Clytia hemisphaerica	45351.EDO35169	2.371e-15	86	2EZTK@1|root,2T12S@2759|Eukaryota	2759|Eukaryota	-	-	-	-	-	-	-	-	-	-	-	-	-	-	-	AUR_scaffold6.g120.t1 unnamed protein product	296	332	3e-14
Tur_r2.0_p0001.1.g26843.t1	HC	Tur_r2.0_p0001.1	344440	347118	-	Uncharacterized protein	Clytia hemisphaerica	-	tr|A0A7M5V338|A0A7M5V338_9CNID Uncharacterized protein OS=Clytia hemisphaerica OX=252671 PE=4 SV=1	400	417	6.35e-38	106	321	33	+	gbinv	-	Eukaryota	Cnidaria	Hydrozoa	Leptothecata	Clytiidae	Clytia	Clytia hemisphaerica	45351.EDO43039	3.663e-31	137	2950X@1|root,2RBYN@2759|Eukaryota,38GI5@33154|Opisthokonta,3BGRR@33208|Metazoa	33208|Metazoa	S	protein homodimerization activity	C16orf89	GO:0003674,GO:0005488,GO:0005515,GO:0005575,GO:0005622,GO:0005623,GO:0005737,GO:0005829,GO:0016020,GO:0042802,GO:0042803,GO:0044424,GO:0044444,GO:0044464,GO:0046983	-	-	-	-	-	-	-	-	-	-	DUF4735	AUR_scaffold48.g8.t1 unnamed protein product	400	408	3e-28
Tur_r2.0_p0001.1.g26845.t1	HC	Tur_r2.0_p0001.1	350899	353356	+	Uncharacterized protein	Clytia hemisphaerica	-	tr|A0A7M6DLQ3|A0A7M6DLQ3_9CNID Uncharacterized protein OS=Clytia hemisphaerica OX=252671 PE=4 SV=1	339	328	1.89e-50	118	309	38.2	+	gbinv	-	Eukaryota	Cnidaria	Hydrozoa	Leptothecata	Clytiidae	Clytia	Clytia hemisphaerica	No_hits	#	#	#	#	#	#	#	#	#	#	#	#	#	#	#	#	#	#	#	AUR_scaffold100.g82.t1 unnamed protein product	339	441	6e-17
Tur_r2.0_p0001.1.g26846.t2	HC	Tur_r2.0_p0001.1	355213	358563	-	Uncharacterized protein	Clytia hemisphaerica	-	tr|A0A7M6DLP6|A0A7M6DLP6_9CNID Uncharacterized protein OS=Clytia hemisphaerica OX=252671 PE=3 SV=1	325	325	1.46e-146	210	326	64.4	+	gbinv	-	Eukaryota	Cnidaria	Hydrozoa	Leptothecata	Clytiidae	Clytia	Clytia hemisphaerica	7739.XP_002613715.1	1.38e-95	322	COG1052@1|root,KOG0069@2759|Eukaryota,38CKW@33154|Opisthokonta,3BDXZ@33208|Metazoa,3CRGV@33213|Bilateria,4861X@7711|Chordata	33208|Metazoa	C	glycerate dehydrogenase activity	GRHPR	GO:0000166,GO:0003008,GO:0003674,GO:0003824,GO:0005488,GO:0005515,GO:0005575,GO:0005622,GO:0005623,GO:0005737,GO:0005777,GO:0005782,GO:0005829,GO:0006081,GO:0006082,GO:0006807,GO:0007588,GO:0008150,GO:0008152,GO:0008465,GO:0009987,GO:0016043,GO:0016491,GO:0016614,GO:0016616,GO:0016618,GO:0019752,GO:0022607,GO:0030267,GO:0031406,GO:0031907,GO:0031974,GO:0032501,GO:0032787,GO:0034641,GO:0036094,GO:…	1.1.1.79,1.1.1.81,1.5.1.15,3.5.4.9	ko:K00049,ko:K13403	ko00260,ko00620,ko00630,ko00670,ko01100,ko01110,ko01120,map00260,map00620,map00630,map00670,map01100,map01110,map01120	M00141	R00465,R01218,R01388,R01392,R01655,R02527	RC00031,RC00042,RC00202,RC00578,RC00670	ko00000,ko00001,ko00002,ko01000	-	-	-	2-Hacid_dh,2-Hacid_dh_C	AUR_scaffold409.g5.t1 unnamed protein product	325	324	6e-103
Tur_r2.0_p0001.1.g26847.t1	HC	Tur_r2.0_p0001.1	359337	359681	-	Biogenesis of lysosome-related organelles complex 1 subunit 7	Hydra vulgaris	SNAPIN	tr|T2MHS0|T2MHS0_HYDVU Biogenesis of lysosome-related organelles complex 1 subunit 7 OS=Hydra vulgaris OX=6087 GN=SNAPIN PE=2 SV=1	115	114	1.35e-42	73	102	71.6	+	gbinv	-	Eukaryota	Cnidaria	Hydrozoa	Anthoathecata	Hydridae	Hydra	Hydra vulgaris	45351.EDO34638	1.1e-27	115	2B0FD@1|root,2S07W@2759|Eukaryota,3A11W@33154|Opisthokonta,3BQI2@33208|Metazoa	33208|Metazoa	S	Component of the BLOC-1 complex, a complex that is required for normal biogenesis of lysosome-related organelles (LRO), such as platelet dense granules and melanosomes. In concert with the AP-3 complex, the BLOC-1 complex is required to target membrane protein cargos into vesicles assembled at cell bodies for delivery into neurites and nerve terminals. The BLOC-1 complex, in association with SNAR…	SNAPIN	GO:0000149,GO:0001505,GO:0003674,GO:0005488,GO:0005515,GO:0005575,GO:0005622,GO:0005623,GO:0005737,GO:0005829,GO:0006807,GO:0006810,GO:0006836,GO:0006873,GO:0006885,GO:0006886,GO:0006887,GO:0006906,GO:0006914,GO:0006928,GO:0006996,GO:0007017,GO:0007018,GO:0007033,GO:0007034,GO:0007035,GO:0007040,GO:0007041,GO:0007042,GO:0007154,GO:0007267,GO:0007268,GO:0007269,GO:0007275,GO:0007399,GO:0008021,GO:…	-	ko:K20002	-	-	-	-	ko00000,ko04131	-	-	-	Snapin_Pallidin	No_hits	115	#	#
Tur_r2.0_p0001.1.g26850.t1	HC	Tur_r2.0_p0001.1	391281	395111	+	Uncharacterized protein	Clytia hemisphaerica	-	tr|A0A7M5TPS5|A0A7M5TPS5_9CNID Uncharacterized protein OS=Clytia hemisphaerica OX=252671 PE=3 SV=1	310	302	1.8e-52	112	306	36.6	+	gbinv	-	Eukaryota	Cnidaria	Hydrozoa	Leptothecata	Clytiidae	Clytia	Clytia hemisphaerica	29073.XP_008685452.1	1.199e-32	138	KOG3577@1|root,KOG3577@2759|Eukaryota,38KKE@33154|Opisthokonta,3BCEK@33208|Metazoa,3CV4K@33213|Bilateria,488QA@7711|Chordata,48W3U@7742|Vertebrata,3J92V@40674|Mammalia,3EM4M@33554|Carnivora	33208|Metazoa	T	frizzled-related protein	FRZB	GO:0001501,GO:0001558,GO:0003674,GO:0004888,GO:0004930,GO:0005488,GO:0005515,GO:0005575,GO:0007154,GO:0007165,GO:0007166,GO:0007186,GO:0007267,GO:0007275,GO:0008150,GO:0008285,GO:0009966,GO:0009968,GO:0009987,GO:0010646,GO:0010648,GO:0010941,GO:0010942,GO:0016020,GO:0016021,GO:0016055,GO:0017147,GO:0023051,GO:0023052,GO:0023057,GO:0030111,GO:0030178,GO:0030308,GO:0031224,GO:0032501,GO:0032502,GO:…	-	ko:K02185	ko04310,map04310	-	-	-	ko00000,ko00001	-	-	-	Fz,NTR	AUR_scaffold372.g5.t1 unnamed protein product	310	318	4e-49
Tur_r2.0_p0001.1.g26858.t1	HC	Tur_r2.0_p0001.1	464745	465464	+	ATP-dependent DNA helicase PIF1	Paramuricea clavata	PACLA_6A053117	tr|A0A7D9KDN9|A0A7D9KDN9_PARCT ATP-dependent DNA helicase PIF1 OS=Paramuricea clavata OX=317549 GN=PACLA_6A053117 PE=4 SV=1	240	466	1.6e-19	65	179	36.3	+	gbinv	-	Eukaryota	Cnidaria	Anthozoa	Alcyonacea	Plexauridae	Paramuricea	Paramuricea clavata	7668.SPU_020605-tr	3.655e-09	66	COG1894@1|root,KOG2658@2759|Eukaryota	7668.SPU_020605-tr|-	C	FMN binding	-	-	-	-	-	-	-	-	-	-	-	-	-	No_hits	240	#	#
Tur_r2.0_p0001.1.g26864.t1	HC	Tur_r2.0_p0001.1	494009	495251	-	Uncharacterized protein	Mytilus galloprovincialis	MGAL_10B067403	tr|A0A8B6BQ97|A0A8B6BQ97_MYTGA Uncharacterized protein OS=Mytilus galloprovincialis OX=29158 GN=MGAL_10B067403 PE=4 SV=1	391	443	3.87e-32	93	219	42.5	+	gbinv	-	Eukaryota	Mollusca	Bivalvia	Mytiloida	Mytilidae	Mytilus	Mytilus galloprovincialis	No_hits	#	#	#	#	#	#	#	#	#	#	#	#	#	#	#	#	#	#	#	No_hits	391	#	#
Tur_r2.0_p0001.1.g26878.t1	HC	Tur_r2.0_p0001.1	539226	543153	+	SWIM-type domain-containing protein	Clytia hemisphaerica	-	tr|A0A7M5XGJ1|A0A7M5XGJ1_9CNID SWIM-type domain-containing protein OS=Clytia hemisphaerica OX=252671 PE=4 SV=1	853	844	1.17e-300	434	847	51.2	+	gbinv	-	Eukaryota	Cnidaria	Hydrozoa	Leptothecata	Clytiidae	Clytia	Clytia hemisphaerica	588596.U9U348	2.129e-71	270	2ANUN@1|root,2RZF8@2759|Eukaryota,3A1VU@33154|Opisthokonta	33154|Opisthokonta	-	-	-	-	-	-	-	-	-	-	-	-	-	-	MULE	AUR_scaffold5.g218.t1 unnamed protein product	853	1027	0
Tur_r2.0_p0001.1.g26882.t1	HC	Tur_r2.0_p0001.1	565510	567255	-	Uncharacterized protein	Clytia hemisphaerica	-	tr|A0A7M5XGB6|A0A7M5XGB6_9CNID Uncharacterized protein OS=Clytia hemisphaerica OX=252671 PE=4 SV=1	582	554	1.08e-169	253	565	44.8	+	gbinv	-	Eukaryota	Cnidaria	Hydrozoa	Leptothecata	Clytiidae	Clytia	Clytia hemisphaerica	No_hits	#	#	#	#	#	#	#	#	#	#	#	#	#	#	#	#	#	#	#	AUR_scaffold324.g17.t1 unnamed protein product	582	336	6e-74
Tur_r2.0_p0001.1.g26883.t1	HC	Tur_r2.0_p0001.1	568260	574060	+	Uncharacterized protein	Clytia hemisphaerica	-	tr|A0A7M5XD39|A0A7M5XD39_9CNID Uncharacterized protein OS=Clytia hemisphaerica OX=252671 PE=4 SV=1	710	655	9.51e-77	137	292	46.9	+	gbinv	-	Eukaryota	Cnidaria	Hydrozoa	Leptothecata	Clytiidae	Clytia	Clytia hemisphaerica	No_hits	#	#	#	#	#	#	#	#	#	#	#	#	#	#	#	#	#	#	#	AUR_scaffold26.g120.t1 unnamed protein product	710	562	2e-61
Tur_r2.0_p0001.1.g26886.t1	HC	Tur_r2.0_p0001.1	587197	595479	+	#	#	#	#	#	#	#	#	#	#	#	#	#	#	#	#	#	#	#	#	No_hits	#	#	#	#	#	#	#	#	#	#	#	#	#	#	#	#	#	#	#	No_hits	2133	#	#
Tur_r2.0_p0001.1.g26887.t1	HC	Tur_r2.0_p0001.1	604917	607120	+	Uncharacterized protein	Clytia hemisphaerica	-	tr|A0A7M5UKI7|A0A7M5UKI7_9CNID Uncharacterized protein OS=Clytia hemisphaerica OX=252671 PE=4 SV=1	418	362	2.73e-54	109	331	32.9	+	gbinv	-	Eukaryota	Cnidaria	Hydrozoa	Leptothecata	Clytiidae	Clytia	Clytia hemisphaerica	7739.XP_002606918.1	1.03e-20	105	28VDJ@1|root,2R252@2759|Eukaryota,39GDC@33154|Opisthokonta,3CK8F@33208|Metazoa,3DIAG@33213|Bilateria	33208|Metazoa	-	-	-	-	-	-	-	-	-	-	-	-	-	-	-	AUR_scaffold237.g12.t1 unnamed protein product	418	469	3e-27
Tur_r2.0_p0001.1.g26888.t1	HC	Tur_r2.0_p0001.1	611599	626355	-	Uncharacterized protein	Clytia hemisphaerica	-	tr|A0A7M5WXU0|A0A7M5WXU0_9CNID Uncharacterized protein OS=Clytia hemisphaerica OX=252671 PE=4 SV=1	576	654	5.65e-246	365	566	64.5	+	gbinv	-	Eukaryota	Cnidaria	Hydrozoa	Leptothecata	Clytiidae	Clytia	Clytia hemisphaerica	32264.tetur16g04036.1	1.616e-146	482	KOG0588@1|root,KOG0588@2759|Eukaryota,38BGN@33154|Opisthokonta,3BEZ0@33208|Metazoa,3CV8K@33213|Bilateria,41VI7@6656|Arthropoda	33208|Metazoa	T	protein serine threonine kinase activity. It is involved in the biological process described with protein phosphorylation	BRSK1	GO:0000075,GO:0000077,GO:0000086,GO:0000166,GO:0000226,GO:0000278,GO:0000287,GO:0000902,GO:0000904,GO:0001505,GO:0001558,GO:0001736,GO:0001738,GO:0002009,GO:0002791,GO:0003008,GO:0003674,GO:0003824,GO:0004672,GO:0004674,GO:0005488,GO:0005515,GO:0005524,GO:0005575,GO:0005622,GO:0005623,GO:0005634,GO:0005654,GO:0005737,GO:0005783,GO:0005813,GO:0005815,GO:0005856,GO:0006464,GO:0006468,GO:0006486,GO:…	2.7.11.1	ko:K08796	-	-	-	-	ko00000,ko01000,ko01001,ko03036,ko04131	-	-	-	Pkinase	AUR_scaffold198.g30.t1 unnamed protein product	576	368	6e-165
Tur_r2.0_p0001.1.g26894.t1	HC	Tur_r2.0_p0001.1	646661	647988	+	uncharacterized protein LOC116288561	Actinia tenebrosa	LOC116288561	tr|A0A6P8HF77|A0A6P8HF77_ACTTE uncharacterized protein LOC116288561 OS=Actinia tenebrosa OX=6105 GN=LOC116288561 PE=4 SV=1	120	288	7.72e-24	51	98	52	+	gbinv	-	Eukaryota	Cnidaria	Anthozoa	Actiniaria	Actiniidae	Actinia	Actinia tenebrosa	No_hits	#	#	#	#	#	#	#	#	#	#	#	#	#	#	#	#	#	#	#	No_hits	120	#	#
Tur_r2.0_p0001.1.g26895.t1	HC	Tur_r2.0_p0001.1	649561	650463	+	Uncharacterized protein	Paramuricea clavata	PACLA_6A078973	tr|A0A7D9DKR0|A0A7D9DKR0_PARCT Uncharacterized protein OS=Paramuricea clavata OX=317549 GN=PACLA_6A078973 PE=4 SV=1	301	1371	1.16e-78	141	287	49.1	+	gbinv	-	Eukaryota	Cnidaria	Anthozoa	Alcyonacea	Plexauridae	Paramuricea	Paramuricea clavata	7739.XP_002603652.1	1.229e-34	144	28XKR@1|root,2R4E0@2759|Eukaryota,39TX3@33154|Opisthokonta,3BKT1@33208|Metazoa	33208|Metazoa	-	-	-	-	-	-	-	-	-	-	-	-	-	-	-	AUR_scaffold245.g22.t1 unnamed protein product	301	1408	4e-76
Tur_r2.0_p0001.1.g26896.t1	HC	Tur_r2.0_p0001.1	653140	655531	+	protein TSSC4-like	Hydra vulgaris	LOC105846746	tr|A0A8B7DU98|A0A8B7DU98_HYDVU protein TSSC4-like OS=Hydra vulgaris OX=6087 GN=LOC105846746 PE=4 SV=1	251	243	3.72e-20	63	171	36.8	+	gbinv	-	Eukaryota	Cnidaria	Hydrozoa	Anthoathecata	Hydridae	Hydra	Hydra vulgaris	45351.EDO44644	7.389e-13	78	2B0B3@1|root,2S07M@2759|Eukaryota,3A77C@33154|Opisthokonta,3BVQ2@33208|Metazoa	33208|Metazoa	S	Tumour suppressing sub-chromosomal transferable candidate 4	-	-	-	-	-	-	-	-	-	-	-	-	TSSC4	AUR_scaffold205.g3.t1 unnamed protein product	251	262	1e-15
Tur_r2.0_p0001.1.g26897.t1	HC	Tur_r2.0_p0001.1	660178	660708	-	No_hits	#	#	No_hits	#	#	#	#	#	#	#	#	#	#	#	#	#	#	#	#	No_hits	#	#	#	#	#	#	#	#	#	#	#	#	#	#	#	#	#	#	#	No_hits	177	#	#
Tur_r2.0_p0001.1.g26898.t1	HC	Tur_r2.0_p0001.1	660772	670781	+	Uncharacterized protein	Clytia hemisphaerica	-	tr|A0A7M5X480|A0A7M5X480_9CNID Uncharacterized protein OS=Clytia hemisphaerica OX=252671 PE=3 SV=1	591	447	1.82e-189	266	421	63.2	+	gbinv	-	Eukaryota	Cnidaria	Hydrozoa	Leptothecata	Clytiidae	Clytia	Clytia hemisphaerica	10224.XP_002734750.2	3.208e-131	439	COG1804@1|root,KOG3957@2759|Eukaryota,38CWZ@33154|Opisthokonta,3BB7M@33208|Metazoa,3D0JC@33213|Bilateria	33208|Metazoa	I	succinate-hydroxymethylglutarate CoA-transferase activity	SUGCT	GO:0003674,GO:0003824,GO:0005575,GO:0005622,GO:0005623,GO:0005737,GO:0005739,GO:0008410,GO:0016740,GO:0016782,GO:0043226,GO:0043227,GO:0043229,GO:0043231,GO:0044424,GO:0044444,GO:0044464,GO:0047369	2.8.3.13	ko:K18703	-	-	-	-	ko00000,ko01000	-	-	-	CoA_transf_3	AUR_scaffold210.g20.t1 unnamed protein product	591	436	5e-144
Tur_r2.0_p0001.1.g26899.t1	HC	Tur_r2.0_p0001.1	672341	673276	-	Uncharacterized protein	Clytia hemisphaerica	-	tr|A0A7M5V698|A0A7M5V698_9CNID Uncharacterized protein OS=Clytia hemisphaerica OX=252671 PE=3 SV=1	312	447	2e-66	113	265	42.6	+	gbinv	-	Eukaryota	Cnidaria	Hydrozoa	Leptothecata	Clytiidae	Clytia	Clytia hemisphaerica	45351.EDO44757	1.963e-17	93	28MS1@1|root,2SBG0@2759|Eukaryota,3A9BY@33154|Opisthokonta,3BUP9@33208|Metazoa	33208|Metazoa	S	FAM124 family	-	-	-	-	-	-	-	-	-	-	-	-	FAM124	No_hits	312	#	#
Tur_r2.0_p0001.1.g26900.t1	HC	Tur_r2.0_p0001.1	678350	681059	-	Uncharacterized protein	Clytia hemisphaerica	-	tr|A0A7M5X3I3|A0A7M5X3I3_9CNID Uncharacterized protein OS=Clytia hemisphaerica OX=252671 PE=3 SV=1	320	476	2.7e-66	132	360	36.7	+	gbinv	-	Eukaryota	Cnidaria	Hydrozoa	Leptothecata	Clytiidae	Clytia	Clytia hemisphaerica	9785.ENSLAFP00000001669	1.172e-43	171	KOG3644@1|root,KOG3643@2759|Eukaryota,39V52@33154|Opisthokonta,3BE6R@33208|Metazoa,3D81W@33213|Bilateria,47ZVN@7711|Chordata,48YS9@7742|Vertebrata,3J5G9@40674|Mammalia,350M8@311790|Afrotheria	33208|Metazoa	T	Gamma-aminobutyric acid receptor subunit	GABRB3	GO:0003008,GO:0003674,GO:0004888,GO:0004890,GO:0005215,GO:0005216,GO:0005230,GO:0005253,GO:0005254,GO:0005488,GO:0005515,GO:0005575,GO:0005623,GO:0005886,GO:0005887,GO:0006810,GO:0006811,GO:0006820,GO:0006821,GO:0007154,GO:0007165,GO:0007166,GO:0007186,GO:0007214,GO:0007267,GO:0007268,GO:0007275,GO:0007399,GO:0007423,GO:0007600,GO:0007605,GO:0008150,GO:0008509,GO:0009719,GO:0009987,GO:0010033,GO:…	-	ko:K05181	ko04080,ko04723,ko04726,ko04727,ko05032,ko05033,map04080,map04723,map04726,map04727,map05032,map05033	-	-	-	ko00000,ko00001,ko04040	1.A.9.5	-	-	Neur_chan_LBD,Neur_chan_memb	AUR_scaffold103.g74.t1 unnamed protein product	320	261	5e-72
Tur_r2.0_p0001.1.g26902.t1	HC	Tur_r2.0_p0001.1	697994	699913	-	Uncharacterized protein	Clytia hemisphaerica	-	tr|A0A7M6DPV6|A0A7M6DPV6_9CNID Uncharacterized protein OS=Clytia hemisphaerica OX=252671 PE=3 SV=1	396	457	3.35e-134	218	409	53.3	+	gbinv	-	Eukaryota	Cnidaria	Hydrozoa	Leptothecata	Clytiidae	Clytia	Clytia hemisphaerica	45351.EDO38322	5.943e-83	289	KOG3575@1|root,KOG3575@2759|Eukaryota,38FWD@33154|Opisthokonta,3BF3C@33208|Metazoa	33208|Metazoa	K	positive regulation of rhodopsin gene expression	fax-1	GO:0000902,GO:0000904,GO:0001558,GO:0001708,GO:0002009,GO:0002165,GO:0003674,GO:0003676,GO:0003677,GO:0003682,GO:0003700,GO:0005488,GO:0005515,GO:0005575,GO:0005622,GO:0005623,GO:0005634,GO:0006355,GO:0006357,GO:0006928,GO:0006935,GO:0006950,GO:0007275,GO:0007399,GO:0007409,GO:0007411,GO:0007417,GO:0007420,GO:0007444,GO:0007472,GO:0007476,GO:0007552,GO:0007560,GO:0007610,GO:0007622,GO:0007623,GO:…	-	ko:K07295,ko:K08546	-	-	-	-	ko00000,ko03000,ko03310	-	-	-	Hormone_recep,zf-C4	AUR_scaffold60.g39.t1 unnamed protein product	396	386	1e-116
Tur_r2.0_p0001.1.g26903.t1	HC	Tur_r2.0_p0001.1	713129	717105	-	uncharacterized protein LOC100215884	Hydra vulgaris	LOC100215884	tr|A0A8B6XG36|A0A8B6XG36_HYDVU uncharacterized protein LOC100215884 OS=Hydra vulgaris OX=6087 GN=LOC100215884 PE=4 SV=1	371	706	3.59e-28	85	269	31.6	+	gbinv	-	Eukaryota	Cnidaria	Hydrozoa	Anthoathecata	Hydridae	Hydra	Hydra vulgaris	No_hits	#	#	#	#	#	#	#	#	#	#	#	#	#	#	#	#	#	#	#	AUR_scaffold81.g23.t2 unnamed protein product	371	457	2e-27
Tur_r2.0_p0001.1.g26905.t1	HC	Tur_r2.0_p0001.1	720841	726034	-	RRP15-like protein	Hydra vulgaris	LOC100201004	tr|A0A8B6XR10|A0A8B6XR10_HYDVU RRP15-like protein OS=Hydra vulgaris OX=6087 GN=LOC100201004 PE=4 SV=1	220	215	5.97e-43	109	197	55.3	+	gbinv	-	Eukaryota	Cnidaria	Hydrozoa	Anthoathecata	Hydridae	Hydra	Hydra vulgaris	45351.EDO48706	2.12e-27	119	KOG2974@1|root,KOG2974@2759|Eukaryota,38I35@33154|Opisthokonta,3BIA5@33208|Metazoa	33208|Metazoa	S	maturation of 5.8S rRNA	RRP15	GO:0000460,GO:0000470,GO:0005575,GO:0006139,GO:0006364,GO:0006396,GO:0006725,GO:0006807,GO:0008150,GO:0008152,GO:0009987,GO:0010467,GO:0016070,GO:0016072,GO:0022613,GO:0030684,GO:0030687,GO:0032991,GO:0034470,GO:0034641,GO:0034660,GO:0042254,GO:0042273,GO:0043170,GO:0044085,GO:0044237,GO:0044238,GO:0046483,GO:0071704,GO:0071840,GO:0090304,GO:1901360,GO:1990904	-	-	-	-	-	-	-	-	-	-	Rrp15p	AUR_scaffold28.g23.t1 unnamed protein product	220	85	4e-17
Tur_r2.0_p0001.1.g26911.t1	HC	Tur_r2.0_p0001.1	753313	781835	-	collagen alpha-1(II) chain-like	Hydra vulgaris	LOC100204954	tr|A0A8B7DZ82|A0A8B7DZ82_HYDVU collagen alpha-1(II) chain-like OS=Hydra vulgaris OX=6087 GN=LOC100204954 PE=4 SV=1	1481	1266	8.04e-64	121	237	51.1	+	gbinv	-	Eukaryota	Cnidaria	Hydrozoa	Anthoathecata	Hydridae	Hydra	Hydra vulgaris	176946.XP_007435277.1	1.214e-195	663	KOG3544@1|root,KOG3544@2759|Eukaryota,38CJN@33154|Opisthokonta,3BAFZ@33208|Metazoa,3CU1R@33213|Bilateria,48482@7711|Chordata,49290@7742|Vertebrata	33208|Metazoa	W	Collagen, type V, alpha 1	COL5A1	GO:0001568,GO:0001654,GO:0001944,GO:0002009,GO:0002011,GO:0003007,GO:0003674,GO:0005102,GO:0005178,GO:0005198,GO:0005201,GO:0005488,GO:0005515,GO:0005539,GO:0005575,GO:0005576,GO:0005581,GO:0005583,GO:0005588,GO:0005604,GO:0005622,GO:0005623,GO:0005737,GO:0005783,GO:0005788,GO:0006928,GO:0006950,GO:0007009,GO:0007155,GO:0007275,GO:0007423,GO:0007507,GO:0008150,GO:0008152,GO:0008201,GO:0009058,GO:…	-	ko:K06236,ko:K19719,ko:K19721	ko04151,ko04510,ko04512,ko04611,ko04926,ko04933,ko04974,ko05146,ko05165,map04151,map04510,map04512,map04611,map04926,map04933,map04974,map05146,map05165	-	-	-	ko00000,ko00001,ko00536,ko04516	-	-	-	COLFI,Collagen,Laminin_G_2	AUR_scaffold202.g22.t1 unnamed protein product	1481	1447	3e-105
Tur_r2.0_p0001.1.g26912.t1	HC	Tur_r2.0_p0001.1	782642	796993	-	Kinesin-like protein	Clytia hemisphaerica	-	tr|A0A7M5V675|A0A7M5V675_9CNID Kinesin-like protein OS=Clytia hemisphaerica OX=252671 PE=3 SV=1	1096	913	0	656	914	71.8	+	gbinv	-	Eukaryota	Cnidaria	Hydrozoa	Leptothecata	Clytiidae	Clytia	Clytia hemisphaerica	6087.XP_002157480.2	1.199e-319	1011	COG5059@1|root,KOG0247@2759|Eukaryota,38FXQ@33154|Opisthokonta,3BAN0@33208|Metazoa	33208|Metazoa	Z	plus-end-directed vesicle transport along microtubule	KIF23	GO:0000003,GO:0000022,GO:0000070,GO:0000166,GO:0000226,GO:0000278,GO:0000280,GO:0000281,GO:0000819,GO:0000910,GO:0000912,GO:0000915,GO:0000916,GO:0001578,GO:0001709,GO:0002376,GO:0002478,GO:0002495,GO:0002504,GO:0003674,GO:0003774,GO:0003777,GO:0003824,GO:0005488,GO:0005515,GO:0005524,GO:0005575,GO:0005576,GO:0005622,GO:0005623,GO:0005634,GO:0005654,GO:0005737,GO:0005813,GO:0005815,GO:0005819,GO:…	-	ko:K17387	ko05206,map05206	-	-	-	ko00000,ko00001,ko03036,ko04131,ko04812	-	-	-	Kinesin,MKLP1_Arf_bdg	AUR_scaffold49.g95.t3 unnamed protein product	1096	912	0
Tur_r2.0_p0001.1.g26913.t1	HC	Tur_r2.0_p0001.1	808199	811357	-	Uncharacterized protein	Clytia hemisphaerica	-	tr|A0A7M5V0B9|A0A7M5V0B9_9CNID Uncharacterized protein OS=Clytia hemisphaerica OX=252671 PE=3 SV=1	476	576	4.81e-97	181	495	36.6	+	gbinv	-	Eukaryota	Cnidaria	Hydrozoa	Leptothecata	Clytiidae	Clytia	Clytia hemisphaerica	10224.XP_002739447.1	1.686e-78	280	COG3104@1|root,KOG1237@2759|Eukaryota,396PQ@33154|Opisthokonta,3BIPV@33208|Metazoa,3CXJI@33213|Bilateria	33208|Metazoa	E	symporter activity	SLC15A5	-	-	ko:K14638,ko:K14639	-	-	-	-	ko00000,ko02000	2.A.17.3	-	-	PTR2	AUR_scaffold18.g84.t2 unnamed protein product	476	626	4e-81
Tur_r2.0_p0001.1.g26918.t1	HC	Tur_r2.0_p0001.1	840768	844192	-	Endoglucanase (Fragment)	Didymodactylos carnosus	GPM918_LOCUS32472	tr|A0A815JT15|A0A815JT15_9BILA Endoglucanase (Fragment) OS=Didymodactylos carnosus OX=1234261 GN=GPM918_LOCUS32472 PE=3 SV=1	895	573	4.39e-171	247	445	55.5	+	gbinv	-	Eukaryota	Rotifera	Eurotatoria	Philodinida	Philodinidae	Didymodactylos	Didymodactylos carnosus	45351.EDO48249	4.984e-147	498	2CMQJ@1|root,2QRF6@2759|Eukaryota,39RE5@33154|Opisthokonta,3BI2J@33208|Metazoa	33208|Metazoa	G	Glycosyl hydrolase family 9	-	-	3.2.1.4	ko:K01179	ko00500,ko01100,map00500,map01100	-	R06200,R11307,R11308	-	ko00000,ko00001,ko01000	-	GH5,GH9	-	CBM_2,Glyco_hydro_9	AUR_scaffold260.g2.t1 unnamed protein product	895	864	0
Tur_r2.0_p0001.1.g26920.t1	HC	Tur_r2.0_p0001.1	876368	889337	+	Proto-oncogene vav	Hydra vulgaris	VAV1	tr|T2MGD6|T2MGD6_HYDVU Proto-oncogene vav OS=Hydra vulgaris OX=6087 GN=VAV1 PE=2 SV=1	759	780	0	469	792	59.2	+	gbinv	-	Eukaryota	Cnidaria	Hydrozoa	Anthoathecata	Hydridae	Hydra	Hydra vulgaris	6087.XP_004209909.1	4.457e-115	398	KOG2996@1|root,KOG2996@2759|Eukaryota,39XJ1@33154|Opisthokonta,3BIFG@33208|Metazoa	33208|Metazoa	T	Src homology 3 domains	VAV3	-	-	ko:K05730	ko04024,ko04062,ko04510,ko04650,ko04660,ko04662,ko04664,ko04666,ko04670,ko04810,map04024,map04062,map04510,map04650,map04660,map04662,map04664,map04666,map04670,map04810	-	-	-	ko00000,ko00001	-	-	-	SH2,SH3_1,SH3_2	AUR_scaffold306.g16.t1 unnamed protein product	759	634	2e-134
Tur_r2.0_p0001.1.g26921.t1	HC	Tur_r2.0_p0001.1	895818	905465	+	Uncharacterized protein	Clytia hemisphaerica	-	tr|A0A7M5V8Y3|A0A7M5V8Y3_9CNID Uncharacterized protein OS=Clytia hemisphaerica OX=252671 PE=4 SV=1	410	445	1.31e-121	226	428	52.8	+	gbinv	-	Eukaryota	Cnidaria	Hydrozoa	Leptothecata	Clytiidae	Clytia	Clytia hemisphaerica	7668.SPU_014157-tr	9.393e-65	237	KOG0490@1|root,KOG0490@2759|Eukaryota,396MF@33154|Opisthokonta,3BAC6@33208|Metazoa,3CTZY@33213|Bilateria	33208|Metazoa	K	DNA binding	LMX1A	GO:0000003,GO:0000902,GO:0000904,GO:0000976,GO:0000977,GO:0000981,GO:0000983,GO:0001012,GO:0001067,GO:0001228,GO:0001505,GO:0001558,GO:0001654,GO:0001655,GO:0001701,GO:0001764,GO:0001822,GO:0001823,GO:0002930,GO:0003002,GO:0003006,GO:0003008,GO:0003674,GO:0003676,GO:0003677,GO:0003690,GO:0003700,GO:0005488,GO:0005575,GO:0005622,GO:0005623,GO:0005634,GO:0006082,GO:0006139,GO:0006351,GO:0006355,GO:…	-	ko:K09371	-	-	-	-	ko00000,ko03000	-	-	-	Homeobox,LIM	AUR_scaffold22.g41.t2 unnamed protein product	410	386	4e-79
Tur_r2.0_p0001.1.g26923.t1	HC	Tur_r2.0_p0001.1	912791	914770	+	uncharacterized protein LOC105849027	Hydra vulgaris	LOC105849027	tr|A0A8B7E528|A0A8B7E528_HYDVU uncharacterized protein LOC105849027 OS=Hydra vulgaris OX=6087 GN=LOC105849027 PE=4 SV=1	277	113	8.86e-18	44	99	44.4	+	gbinv	-	Eukaryota	Cnidaria	Hydrozoa	Anthoathecata	Hydridae	Hydra	Hydra vulgaris	No_hits	#	#	#	#	#	#	#	#	#	#	#	#	#	#	#	#	#	#	#	No_hits	277	#	#
Tur_r2.0_p0001.1.g26926.t1	HC	Tur_r2.0_p0001.1	939537	942245	-	Enoyl-CoA hydratase domain-containing protein 1 (Fragment)	Hydra vulgaris	ECHDC1	tr|T2M578|T2M578_HYDVU Enoyl-CoA hydratase domain-containing protein 1 (Fragment) OS=Hydra vulgaris OX=6087 GN=ECHDC1 PE=2 SV=1	278	320	7.76e-84	124	269	46.1	+	gbinv	-	Eukaryota	Cnidaria	Hydrozoa	Anthoathecata	Hydridae	Hydra	Hydra vulgaris	7994.ENSAMXP00000017232	5.554e-58	211	COG1024@1|root,KOG1680@2759|Eukaryota,38CIA@33154|Opisthokonta,3BAKH@33208|Metazoa,3CWFG@33213|Bilateria,485S2@7711|Chordata,48WXI@7742|Vertebrata,49RTY@7898|Actinopterygii	33208|Metazoa	I	Enoyl Coenzyme A hydratase domain containing 1	ECHDC1	GO:0003674,GO:0003824,GO:0004300,GO:0005575,GO:0005622,GO:0005623,GO:0005737,GO:0005739,GO:0005829,GO:0006082,GO:0006629,GO:0006631,GO:0006635,GO:0008150,GO:0008152,GO:0009056,GO:0009062,GO:0009987,GO:0016042,GO:0016054,GO:0016829,GO:0016830,GO:0016831,GO:0016835,GO:0016836,GO:0019395,GO:0019752,GO:0030258,GO:0032787,GO:0034440,GO:0043226,GO:0043227,GO:0043229,GO:0043231,GO:0043436,GO:0044237,GO:…	4.1.1.41,4.1.1.94	ko:K18426	ko00640,map00640	-	R00923	RC00097	ko00000,ko00001,ko01000	-	-	-	ECH_1	AUR_scaffold201.g40.t1 unnamed protein product	278	315	1e-76
Tur_r2.0_p0001.1.g26930.t1	HC	Tur_r2.0_p0001.1	960638	961515	+	39S ribosomal protein L55, mitochondrial-like isoform X1	Hydra vulgaris	LOC100214791	tr|A0A8B6XRR5|A0A8B6XRR5_HYDVU 39S ribosomal protein L55, mitochondrial-like isoform X1 OS=Hydra vulgaris OX=6087 GN=LOC100214791 PE=4 SV=1	117	117	3.39e-37	67	92	72.8	+	gbinv	-	Eukaryota	Cnidaria	Hydrozoa	Anthoathecata	Hydridae	Hydra	Hydra vulgaris	No_hits	#	#	#	#	#	#	#	#	#	#	#	#	#	#	#	#	#	#	#	No_hits	117	#	#
Tur_r2.0_p0001.1.g26931.t1	HC	Tur_r2.0_p0001.1	963200	971393	+	leucine-rich repeat and coiled-coil domain-containing protein PF07_0014-like	Hydra vulgaris	LOC105843704	tr|A0A8B7DAS6|A0A8B7DAS6_HYDVU leucine-rich repeat and coiled-coil domain-containing protein PF07_0014-like OS=Hydra vulgaris OX=6087 GN=LOC105843704 PE=4 SV=1	311	345	7.82e-40	73	148	49.3	+	gbinv	-	Eukaryota	Cnidaria	Hydrozoa	Anthoathecata	Hydridae	Hydra	Hydra vulgaris	6087.XP_002165941.2	3.63e-42	166	28MFX@1|root,2QTZB@2759|Eukaryota,38HH2@33154|Opisthokonta,3BDYP@33208|Metazoa	33208|Metazoa	T	SH3 domain binding	OSTF1	GO:0001503,GO:0001775,GO:0002252,GO:0002263,GO:0002274,GO:0002275,GO:0002283,GO:0002366,GO:0002376,GO:0002443,GO:0002444,GO:0002446,GO:0003674,GO:0005488,GO:0005515,GO:0005575,GO:0005622,GO:0005623,GO:0005737,GO:0006810,GO:0006887,GO:0006955,GO:0007154,GO:0007165,GO:0008150,GO:0009987,GO:0012505,GO:0016192,GO:0017124,GO:0019904,GO:0023052,GO:0030141,GO:0031410,GO:0031974,GO:0031982,GO:0031983,GO:…	-	-	-	-	-	-	-	-	-	-	Ank_2,Ank_4,Ank_5,SH3_1,SH3_2,SH3_9	AUR_scaffold101.g14.t1 unnamed protein product	311	111	1e-27
Tur_r2.0_p0001.1.g26932.t1	HC	Tur_r2.0_p0001.1	975014	983892	+	PDEase domain-containing protein	Clytia hemisphaerica	-	tr|A0A7M6DL17|A0A7M6DL17_9CNID PDEase domain-containing protein OS=Clytia hemisphaerica OX=252671 PE=4 SV=1	164	727	2.29e-48	89	172	51.7	+	gbinv	-	Eukaryota	Cnidaria	Hydrozoa	Leptothecata	Clytiidae	Clytia	Clytia hemisphaerica	45351.EDO32088	2.432e-18	91	KOG3689@1|root,KOG3689@2759|Eukaryota,38BQB@33154|Opisthokonta,3B9XB@33208|Metazoa	33208|Metazoa	T	3',5'-cyclic-GMP phosphodiesterase activity	-	-	3.1.4.17,3.1.4.35	ko:K18438	ko00230,ko05032,map00230,map05032	-	R00191,R01234	RC00296	ko00000,ko00001,ko01000	-	-	-	GAF,PDEase_I	AUR_scaffold112.g64.t1 unnamed protein product	164	404	2e-35
Tur_r2.0_p0001.1.g26933.t1	HC	Tur_r2.0_p0001.1	984062	986321	+	uncharacterized protein LOC105849835	Hydra vulgaris	LOC105849835	tr|A0A8B7E638|A0A8B7E638_HYDVU uncharacterized protein LOC105849835 OS=Hydra vulgaris OX=6087 GN=LOC105849835 PE=4 SV=1	381	735	6.71e-72	144	347	41.5	+	gbinv	-	Eukaryota	Cnidaria	Hydrozoa	Anthoathecata	Hydridae	Hydra	Hydra vulgaris	6087.XP_002161769.2	3.283e-72	257	KOG0200@1|root,KOG0200@2759|Eukaryota,3988Z@33154|Opisthokonta,3BJCE@33208|Metazoa	33208|Metazoa	T	transmembrane receptor protein tyrosine kinase activity	tor	GO:0000003,GO:0000578,GO:0001655,GO:0001709,GO:0002009,GO:0003002,GO:0003006,GO:0003674,GO:0003824,GO:0004672,GO:0004713,GO:0004714,GO:0004888,GO:0005575,GO:0005623,GO:0005886,GO:0005887,GO:0006355,GO:0006357,GO:0006464,GO:0006468,GO:0006793,GO:0006796,GO:0006807,GO:0006928,GO:0007154,GO:0007165,GO:0007166,GO:0007167,GO:0007169,GO:0007275,GO:0007276,GO:0007277,GO:0007278,GO:0007280,GO:0007350,GO:…	2.7.10.1	ko:K12378	ko04013,map04013	-	-	-	ko00000,ko00001,ko01000	-	-	-	Pkinase_Tyr	AUR_scaffold112.g64.t1 unnamed protein product	381	404	2e-17
Tur_r2.0_p0001.1.g26934.t1	HC	Tur_r2.0_p0001.1	986338	998107	+	PDEase domain-containing protein	Clytia hemisphaerica	-	tr|A0A7M6DL17|A0A7M6DL17_9CNID PDEase domain-containing protein OS=Clytia hemisphaerica OX=252671 PE=4 SV=1	792	727	3.76e-256	362	478	75.7	+	gbinv	-	Eukaryota	Cnidaria	Hydrozoa	Leptothecata	Clytiidae	Clytia	Clytia hemisphaerica	6087.XP_002165749.2	6.674e-223	715	KOG3689@1|root,KOG3689@2759|Eukaryota,38BQB@33154|Opisthokonta,3B9XB@33208|Metazoa	33208|Metazoa	T	3',5'-cyclic-GMP phosphodiesterase activity	-	GO:0000302,GO:0003674,GO:0003824,GO:0004112,GO:0004114,GO:0006935,GO:0006950,GO:0006979,GO:0007154,GO:0007165,GO:0007275,GO:0007568,GO:0007602,GO:0007610,GO:0007635,GO:0008081,GO:0008150,GO:0008340,GO:0009268,GO:0009314,GO:0009416,GO:0009581,GO:0009582,GO:0009583,GO:0009605,GO:0009628,GO:0009636,GO:0009893,GO:0009966,GO:0009968,GO:0009987,GO:0010035,GO:0010259,GO:0010446,GO:0010468,GO:0010604,GO:…	3.1.4.17,3.1.4.35	ko:K18438	ko00230,ko05032,map00230,map05032	-	R00191,R01234	RC00296	ko00000,ko00001,ko01000	-	-	-	GAF,PDEase_I	AUR_scaffold1.g105.t1 unnamed protein product	792	854	1e-103
Tur_r2.0_p0001.1.g26936.t1	HC	Tur_r2.0_p0001.1	1002817	1039450	+	UBR-type domain-containing protein	Clytia hemisphaerica	-	tr|A0A7M5V5X5|A0A7M5V5X5_9CNID UBR-type domain-containing protein OS=Clytia hemisphaerica OX=252671 PE=3 SV=1	3169	5027	0	1107	3301	33.5	+	gbinv	-	Eukaryota	Cnidaria	Hydrozoa	Leptothecata	Clytiidae	Clytia	Clytia hemisphaerica	7918.ENSLOCP00000005527	4.137e-270	929	KOG1776@1|root,KOG1776@2759|Eukaryota,38F32@33154|Opisthokonta,3BFMN@33208|Metazoa,3CR83@33213|Bilateria,486EQ@7711|Chordata,48XTT@7742|Vertebrata,49RGS@7898|Actinopterygii	33208|Metazoa	T	Ubiquitin protein ligase E3 component n-recognin 4	UBR4	GO:0000003,GO:0001775,GO:0002252,GO:0002263,GO:0002274,GO:0002275,GO:0002283,GO:0002366,GO:0002376,GO:0002443,GO:0002444,GO:0002446,GO:0003006,GO:0003674,GO:0003824,GO:0004842,GO:0005488,GO:0005515,GO:0005516,GO:0005575,GO:0005622,GO:0005623,GO:0005634,GO:0005654,GO:0005737,GO:0005813,GO:0005815,GO:0005829,GO:0005856,GO:0005886,GO:0006464,GO:0006508,GO:0006511,GO:0006807,GO:0006810,GO:0006887,GO:…	2.3.2.27	ko:K10691	ko05165,ko05203,map05165,map05203	-	-	-	ko00000,ko00001,ko01000,ko04121	-	-	-	E3_UbLigase_R4,zf-UBR	AUR_scaffold129.g15.t3 unnamed protein product	3169	2324	0
Tur_r2.0_p0001.1.g26938.t1	HC	Tur_r2.0_p0001.1	1045653	1064024	+	UBR-type domain-containing protein	Clytia hemisphaerica	-	tr|A0A7M5V5X5|A0A7M5V5X5_9CNID UBR-type domain-containing protein OS=Clytia hemisphaerica OX=252671 PE=3 SV=1	1922	5027	0	1246	1951	63.9	+	gbinv	-	Eukaryota	Cnidaria	Hydrozoa	Leptothecata	Clytiidae	Clytia	Clytia hemisphaerica	45351.EDO43429	0	1804	KOG1776@1|root,KOG1776@2759|Eukaryota,38F32@33154|Opisthokonta,3BFMN@33208|Metazoa	33208|Metazoa	T	Ubiquitin protein ligase E3 component n-recognin 4	ubr4	-	2.3.2.27	ko:K10691	ko05165,ko05203,map05165,map05203	-	-	-	ko00000,ko00001,ko01000,ko04121	-	-	-	E3_UbLigase_R4,zf-UBR	AUR_scaffold129.g16.t1 unnamed protein product	1922	1868	0
Tur_r2.0_p0001.1.g26939.t1	HC	Tur_r2.0_p0001.1	1065486	1069618	-	abhydrolase domain-containing protein 16A-like	Hydra vulgaris	LOC100206065	tr|A0A8B7DAX6|A0A8B7DAX6_HYDVU abhydrolase domain-containing protein 16A-like OS=Hydra vulgaris OX=6087 GN=LOC100206065 PE=4 SV=1	332	424	6.67e-149	210	329	63.8	+	gbinv	-	Eukaryota	Cnidaria	Hydrozoa	Anthoathecata	Hydridae	Hydra	Hydra vulgaris	10224.XP_002732542.1	4.236e-103	344	KOG1553@1|root,KOG1553@2759|Eukaryota,38GEC@33154|Opisthokonta,3BDIU@33208|Metazoa,3CRQ1@33213|Bilateria	33208|Metazoa	S	prostaglandin catabolic process	ABHD16A	GO:0003674,GO:0003824,GO:0006082,GO:0006629,GO:0006631,GO:0006638,GO:0006639,GO:0006690,GO:0006692,GO:0006693,GO:0008150,GO:0008152,GO:0009056,GO:0009062,GO:0009987,GO:0016042,GO:0016054,GO:0016298,GO:0016787,GO:0016788,GO:0019752,GO:0032787,GO:0033559,GO:0043436,GO:0044237,GO:0044238,GO:0044242,GO:0044248,GO:0044255,GO:0044281,GO:0044282,GO:0046395,GO:0046461,GO:0046462,GO:0046464,GO:0046486,GO:…	-	-	-	-	-	-	-	-	-	-	Abhydrolase_1	AUR_scaffold8.g200.t1 unnamed protein product	332	291	3e-113
Tur_r2.0_p0001.1.g26940.t1	HC	Tur_r2.0_p0001.1	1069960	1074098	+	uncharacterized protein LOC111112656	Crassostrea virginica	LOC111112656	tr|A0A8B8BT70|A0A8B8BT70_CRAVI uncharacterized protein LOC111112656 OS=Crassostrea virginica OX=6565 GN=LOC111112656 PE=4 SV=1	1019	1399	4.11e-47	230	960	24	+	gbinv	-	Eukaryota	Mollusca	Bivalvia	Ostreida	Ostreidae	Crassostrea	Crassostrea virginica	No_hits	#	#	#	#	#	#	#	#	#	#	#	#	#	#	#	#	#	#	#	AUR_scaffold27.g34.t1 unnamed protein product	1019	1328	3e-121
Tur_r2.0_p0001.1.g26941.t1	HC	Tur_r2.0_p0001.1	1074652	1078377	-	AB hydrolase-1 domain-containing protein	Clytia hemisphaerica	-	tr|A0A7M5URA5|A0A7M5URA5_9CNID AB hydrolase-1 domain-containing protein OS=Clytia hemisphaerica OX=252671 PE=4 SV=1	218	529	1.13e-61	100	202	49.5	+	gbinv	-	Eukaryota	Cnidaria	Hydrozoa	Leptothecata	Clytiidae	Clytia	Clytia hemisphaerica	32264.tetur02g04320.1	1.21e-23	108	KOG1553@1|root,KOG1553@2759|Eukaryota,38GEC@33154|Opisthokonta,3BDIU@33208|Metazoa,3CRQ1@33213|Bilateria,41W32@6656|Arthropoda	33208|Metazoa	S	alpha/beta hydrolase fold	ABHD16A	GO:0003674,GO:0003824,GO:0006082,GO:0006629,GO:0006631,GO:0006638,GO:0006639,GO:0006690,GO:0006692,GO:0006693,GO:0008150,GO:0008152,GO:0009056,GO:0009062,GO:0009987,GO:0016042,GO:0016054,GO:0016298,GO:0016787,GO:0016788,GO:0019752,GO:0032787,GO:0033559,GO:0043436,GO:0044237,GO:0044238,GO:0044242,GO:0044248,GO:0044255,GO:0044281,GO:0044282,GO:0046395,GO:0046461,GO:0046462,GO:0046464,GO:0046486,GO:…	-	-	-	-	-	-	-	-	-	-	Abhydrolase_1	AUR_scaffold8.g198.t1 unnamed protein product	218	186	1e-38
Tur_r2.0_p0001.1.g26942.t1	HC	Tur_r2.0_p0001.1	1090011	1094847	+	#	#	#	#	#	#	#	#	#	#	#	#	#	#	#	#	#	#	#	#	181119.XP_005531364.1	6.445e-05	51	2A9XV@1|root,2RYJP@2759|Eukaryota,39ZXD@33154|Opisthokonta,3BPKX@33208|Metazoa,3D6CR@33213|Bilateria,48E5P@7711|Chordata,49ATJ@7742|Vertebrata,4GUZE@8782|Aves	33208|Metazoa	S	protein C1orf21 homolog	C1orf21	-	-	-	-	-	-	-	-	-	-	-	DUF4612	No_hits	158	#	#
Tur_r2.0_p0001.1.g26943.t1	HC	Tur_r2.0_p0001.1	1095244	1101674	-	Uncharacterized protein	Clytia hemisphaerica	-	tr|A0A7M5WS35|A0A7M5WS35_9CNID Uncharacterized protein OS=Clytia hemisphaerica OX=252671 PE=4 SV=1	1106	1179	6.88e-259	395	770	51.3	+	gbinv	-	Eukaryota	Cnidaria	Hydrozoa	Leptothecata	Clytiidae	Clytia	Clytia hemisphaerica	13616.ENSMODP00000018049	4.693e-48	199	KOG1052@1|root,KOG1053@2759|Eukaryota,38C29@33154|Opisthokonta,3BFIC@33208|Metazoa,3CR78@33213|Bilateria,481VM@7711|Chordata,495RU@7742|Vertebrata,3JBBI@40674|Mammalia,4K8P4@9263|Metatheria	33208|Metazoa	EPT	Receptor family ligand binding region	GRIN3A	GO:0003674,GO:0004888,GO:0004970,GO:0004972,GO:0005215,GO:0005216,GO:0005230,GO:0005244,GO:0005261,GO:0005488,GO:0005515,GO:0005575,GO:0005623,GO:0005886,GO:0005887,GO:0006810,GO:0006811,GO:0006812,GO:0006816,GO:0007154,GO:0007165,GO:0007166,GO:0007215,GO:0008066,GO:0008144,GO:0008150,GO:0008324,GO:0008328,GO:0009636,GO:0009987,GO:0010033,GO:0014069,GO:0015075,GO:0015267,GO:0015276,GO:0015318,GO:…	-	ko:K05213,ko:K05214	ko04024,ko04080,ko04724,ko05030,ko05031,ko05033,ko05034,map04024,map04080,map04724,map05030,map05031,map05033,map05034	-	-	-	ko00000,ko00001,ko04040	1.A.10.1	-	-	ANF_receptor,Lig_chan,Lig_chan-Glu_bd	AUR_scaffold201.g14.t1 unnamed protein product	1106	870	8e-150
Tur_r2.0_p0001.1.g26946.t1	HC	Tur_r2.0_p0001.1	1122305	1135640	+	N-acetylgalactosamine kinase-like	Hydra vulgaris	LOC100201282	tr|A0A8B6XVL1|A0A8B6XVL1_HYDVU N-acetylgalactosamine kinase-like OS=Hydra vulgaris OX=6087 GN=LOC100201282 PE=4 SV=1	468	466	8.19e-215	299	451	66.3	+	gbinv	-	Eukaryota	Cnidaria	Hydrozoa	Anthoathecata	Hydridae	Hydra	Hydra vulgaris	45351.EDO48810	3.072e-154	499	COG0153@1|root,KOG0631@2759|Eukaryota,38ESX@33154|Opisthokonta,3BENI@33208|Metazoa	33208|Metazoa	G	N-acetylgalactosamine kinase activity	GALK2	GO:0003674,GO:0003824,GO:0004335,GO:0005575,GO:0005576,GO:0005615,GO:0005622,GO:0005623,GO:0005737,GO:0005975,GO:0005996,GO:0006012,GO:0006793,GO:0006796,GO:0008150,GO:0008152,GO:0009987,GO:0016020,GO:0016301,GO:0016310,GO:0016740,GO:0016772,GO:0016773,GO:0019200,GO:0019318,GO:0031982,GO:0043226,GO:0043227,GO:0043230,GO:0044237,GO:0044238,GO:0044262,GO:0044281,GO:0044421,GO:0044424,GO:0044464,GO:…	2.7.1.157	ko:K18674	-	-	-	-	ko00000,ko01000	-	-	-	GHMP_kinases_C,GHMP_kinases_N,GalKase_gal_bdg	AUR_scaffold270.g5.t1 unnamed protein product	468	447	9e-179
Tur_r2.0_p0001.1.g26947.t1	HC	Tur_r2.0_p0001.1	1142835	1149715	+	PX domain-containing protein	Clytia hemisphaerica	-	tr|A0A7M5U417|A0A7M5U417_9CNID PX domain-containing protein OS=Clytia hemisphaerica OX=252671 PE=4 SV=1	764	748	3.43e-270	457	782	58.4	+	gbinv	-	Eukaryota	Cnidaria	Hydrozoa	Leptothecata	Clytiidae	Clytia	Clytia hemisphaerica	45351.EDO27024	2.474e-93	334	KOG1859@1|root,KOG1259@2759|Eukaryota,38VEQ@33154|Opisthokonta,3BT47@33208|Metazoa	33208|Metazoa	TZ	norepinephrine secretion	-	-	-	-	-	-	-	-	-	-	-	-	PX	AUR_scaffold28.g16.t1 unnamed protein product	764	289	2e-115
Tur_r2.0_p0001.1.g26948.t1	HC	Tur_r2.0_p0001.1	1152954	1154969	+	Uncharacterized protein (Fragment)	Pocillopora damicornis	pdam_00010848	tr|A0A3M6TQC6|A0A3M6TQC6_POCDA Uncharacterized protein (Fragment) OS=Pocillopora damicornis OX=46731 GN=pdam_00010848 PE=4 SV=1	228	209	1.32e-39	81	214	37.9	+	gbinv	-	Eukaryota	Cnidaria	Anthozoa	Scleractinia	Pocilloporidae	Pocillopora	Pocillopora damicornis	10116.ENSRNOP00000028930	3.995e-30	128	COG1100@1|root,KOG0395@2759|Eukaryota,395SE@33154|Opisthokonta,3BH9Z@33208|Metazoa,3D08Z@33213|Bilateria,48423@7711|Chordata,490AD@7742|Vertebrata,3J81B@40674|Mammalia,35A4P@314146|Euarchontoglires,4PTVX@9989|Rodentia	33208|Metazoa	S	Ras of Complex, Roc, domain of DAPkinase	RERG	GO:0000166,GO:0001558,GO:0001882,GO:0001883,GO:0003674,GO:0003824,GO:0003924,GO:0005102,GO:0005488,GO:0005515,GO:0005575,GO:0005622,GO:0005623,GO:0005634,GO:0005737,GO:0005829,GO:0007154,GO:0007165,GO:0007264,GO:0008134,GO:0008150,GO:0008285,GO:0009719,GO:0009725,GO:0009987,GO:0010033,GO:0016462,GO:0016787,GO:0016817,GO:0016818,GO:0017076,GO:0017111,GO:0019001,GO:0019003,GO:0023052,GO:0030308,GO:…	-	ko:K07855	-	-	-	-	ko00000,ko04031	-	-	-	Ras	AUR_scaffold5.g28.t1 unnamed protein product	228	233	7e-51
Tur_r2.0_p0001.1.g26949.t1	HC	Tur_r2.0_p0001.1	1155647	1157195	-	Uncharacterized protein	Clytia hemisphaerica	-	tr|A0A7M6DRF9|A0A7M6DRF9_9CNID Uncharacterized protein OS=Clytia hemisphaerica OX=252671 PE=4 SV=1	338	363	1.76e-98	157	335	46.9	+	gbinv	-	Eukaryota	Cnidaria	Hydrozoa	Leptothecata	Clytiidae	Clytia	Clytia hemisphaerica	6087.XP_002156396.1	4.527e-75	263	28PPN@1|root,2QWBV@2759|Eukaryota,39SS2@33154|Opisthokonta,3BGYK@33208|Metazoa	33208|Metazoa	S	hematopoietic progenitor cell differentiation	C12orf29	GO:0002244,GO:0002376,GO:0002520,GO:0007275,GO:0008150,GO:0009987,GO:0030097,GO:0030154,GO:0032501,GO:0032502,GO:0048513,GO:0048534,GO:0048731,GO:0048856,GO:0048869	-	-	-	-	-	-	-	-	-	-	-	No_hits	338	#	#
Tur_r2.0_p0001.1.g26952.t1	HC	Tur_r2.0_p0001.1	1172127	1182561	+	Transcription initiation factor TFIID 150 kDa subunit	Clytia hemisphaerica	-	tr|A0A7M5UCC3|A0A7M5UCC3_9CNID Transcription initiation factor TFIID 150 kDa subunit OS=Clytia hemisphaerica OX=252671 PE=3 SV=1	1190	1194	0	759	1160	65.4	+	gbinv	-	Eukaryota	Cnidaria	Hydrozoa	Leptothecata	Clytiidae	Clytia	Clytia hemisphaerica	6087.XP_002158433.2	0	1222	KOG1932@1|root,KOG1932@2759|Eukaryota,38BC9@33154|Opisthokonta,3BGXN@33208|Metazoa	33208|Metazoa	K	obsolete RNA polymerase II transcription factor activity, TBP-class protein binding, involved in preinitiation complex assembly	TAF2	GO:0000086,GO:0000123,GO:0000278,GO:0000428,GO:0000988,GO:0000989,GO:0001067,GO:0001076,GO:0001129,GO:0001132,GO:0003674,GO:0003676,GO:0003677,GO:0003682,GO:0005488,GO:0005515,GO:0005575,GO:0005622,GO:0005623,GO:0005634,GO:0005654,GO:0005667,GO:0005669,GO:0006139,GO:0006351,GO:0006352,GO:0006355,GO:0006357,GO:0006366,GO:0006367,GO:0006725,GO:0006807,GO:0007049,GO:0007154,GO:0007165,GO:0007166,GO:…	-	ko:K03128	ko03022,map03022	-	-	-	ko00000,ko00001,ko01002,ko03021,ko03036	-	-	-	Peptidase_M1	AUR_scaffold196.g6.t1 unnamed protein product	1190	842	0
Tur_r2.0_p0001.1.g26953.t1	HC	Tur_r2.0_p0001.1	1182947	1185490	-	Peptidase S1 domain-containing protein	Clytia hemisphaerica	-	tr|A0A7M5TVK1|A0A7M5TVK1_9CNID Peptidase S1 domain-containing protein OS=Clytia hemisphaerica OX=252671 PE=4 SV=1	275	270	4.59e-88	124	255	48.6	+	gbinv	-	Eukaryota	Cnidaria	Hydrozoa	Leptothecata	Clytiidae	Clytia	Clytia hemisphaerica	6087.XP_002159092.2	5.061e-64	228	COG5640@1|root,KOG3627@2759|Eukaryota,39W31@33154|Opisthokonta,3BGCS@33208|Metazoa	33208|Metazoa	O	Trypsin-like serine protease	-	GO:0003674,GO:0003824,GO:0004175,GO:0004252,GO:0006508,GO:0006807,GO:0008150,GO:0008152,GO:0008233,GO:0008236,GO:0016787,GO:0017171,GO:0019538,GO:0043170,GO:0044238,GO:0070011,GO:0071704,GO:0140096,GO:1901564	3.4.21.1	ko:K01310	-	-	-	-	ko00000,ko01000,ko01002	-	-	-	Trypsin	AUR_scaffold461.g14.t1 unnamed protein product	275	331	9e-70
Tur_r2.0_p0001.1.g26954.t1	HC	Tur_r2.0_p0001.1	1186995	1188422	-	potassium voltage-gated channel subfamily A member 1-like	Hydra vulgaris	LOC105845682	tr|A0A8B7DMU5|A0A8B7DMU5_HYDVU potassium voltage-gated channel subfamily A member 1-like OS=Hydra vulgaris OX=6087 GN=LOC105845682 PE=4 SV=1	476	432	2.65e-76	146	382	38.2	+	gbinv	-	Eukaryota	Cnidaria	Hydrozoa	Anthoathecata	Hydridae	Hydra	Hydra vulgaris	6087.XP_002156308.2	1.85e-61	229	COG2126@1|root,KOG1545@2759|Eukaryota,38E1X@33154|Opisthokonta,3BA48@33208|Metazoa	33208|Metazoa	P	potassium voltage-gated channel	-	-	-	ko:K04881	-	-	-	-	ko00000,ko04040	1.A.1.2	-	-	Ion_trans	AUR_scaffold307.g23.t1 unnamed protein product	476	470	8e-92
Tur_r2.0_p0001.1.g26955.t1	HC	Tur_r2.0_p0001.1	1191615	1199189	-	Uncharacterized protein	Clytia hemisphaerica	-	tr|A0A7M5X297|A0A7M5X297_9CNID Uncharacterized protein OS=Clytia hemisphaerica OX=252671 PE=4 SV=1	567	658	4.57e-22	103	389	26.5	+	gbinv	-	Eukaryota	Cnidaria	Hydrozoa	Leptothecata	Clytiidae	Clytia	Clytia hemisphaerica	8083.ENSXMAP00000010941	5.559e-09	69	28ICM@1|root,2QQP7@2759|Eukaryota,39XHX@33154|Opisthokonta,3BMJI@33208|Metazoa,3D0BN@33213|Bilateria,48BYP@7711|Chordata,496P6@7742|Vertebrata	33208|Metazoa	T	carcinoembryonic antigen-related cell adhesion molecule	-	-	-	-	-	-	-	-	-	-	-	-	C2-set_2,I-set,Ig_3,fn3,ig	AUR_scaffold1.g192.t3 unnamed protein product	567	2511	1e-10
Tur_r2.0_p0001.1.g26956.t1	HC	Tur_r2.0_p0001.1	1202048	1202797	-	#	#	#	#	#	#	#	#	#	#	#	#	#	#	#	#	#	#	#	#	No_hits	#	#	#	#	#	#	#	#	#	#	#	#	#	#	#	#	#	#	#	No_hits	250	#	#
Tur_r2.0_p0001.1.g26957.t1	HC	Tur_r2.0_p0001.1	1203939	1209573	+	No_hits	#	#	No_hits	#	#	#	#	#	#	#	#	#	#	#	#	#	#	#	#	No_hits	#	#	#	#	#	#	#	#	#	#	#	#	#	#	#	#	#	#	#	No_hits	257	#	#
Tur_r2.0_p0001.1.g26959.t1	HC	Tur_r2.0_p0001.1	1225320	1234973	-	ETS domain-containing protein	Clytia hemisphaerica	-	tr|A0A7M5WU57|A0A7M5WU57_9CNID ETS domain-containing protein OS=Clytia hemisphaerica OX=252671 PE=3 SV=1	441	363	6.68e-41	79	113	69.9	+	gbinv	-	Eukaryota	Cnidaria	Hydrozoa	Leptothecata	Clytiidae	Clytia	Clytia hemisphaerica	6412.HelroP84068	1.539e-10	73	KOG3804@1|root,KOG3804@2759|Eukaryota,39U2K@33154|Opisthokonta,3BHSH@33208|Metazoa,3D0Q0@33213|Bilateria	33208|Metazoa	K	Transcription factor	ELF1	GO:0000003,GO:0000976,GO:0000977,GO:0000978,GO:0000981,GO:0000982,GO:0000987,GO:0001012,GO:0001067,GO:0001077,GO:0001228,GO:0001775,GO:0001787,GO:0001817,GO:0001866,GO:0001959,GO:0002376,GO:0002682,GO:0002683,GO:0003006,GO:0003674,GO:0003676,GO:0003677,GO:0003690,GO:0003700,GO:0005488,GO:0005575,GO:0005622,GO:0005623,GO:0005634,GO:0005654,GO:0006139,GO:0006351,GO:0006355,GO:0006357,GO:0006366,GO:…	-	ko:K09428	ko04214,map04214	-	-	-	ko00000,ko00001,ko03000	-	-	-	Elf-1_N,Ets	AUR_scaffold454.g2.t1 unnamed protein product	441	218	1e-27
Tur_r2.0_p0001.1.g26960.t1	HC	Tur_r2.0_p0001.1	1241852	1242841	+	Biogenic amine-like GPCR	Tripedalia cystophora	-	tr|A0A481ZM25|A0A481ZM25_TRICY Biogenic amine-like GPCR OS=Tripedalia cystophora OX=6141 PE=2 SV=1	330	339	8.47e-69	132	317	41.6	+	gbinv	-	Eukaryota	Cnidaria	Cubozoa	Carybdeida	Tripedaliidae	Tripedalia	Tripedalia cystophora	6087.XP_004206260.1	3.269e-46	179	KOG3656@1|root,KOG3656@2759|Eukaryota	2759|Eukaryota	O	G-protein coupled receptor activity	-	-	-	-	-	-	-	-	-	-	-	-	7tm_1	AUR_scaffold59.g86.t1 unnamed protein product	330	322	1e-93
Tur_r2.0_p0001.1.g26961.t1	HC	Tur_r2.0_p0001.1	1246894	1250026	-	Eukaryotic translation initiation factor 3 subunit G	Hydra vulgaris	EIF3G	tr|T2MII9|T2MII9_HYDVU Eukaryotic translation initiation factor 3 subunit G OS=Hydra vulgaris OX=6087 GN=EIF3G PE=2 SV=1	302	292	8.78e-160	223	284	78.5	+	gbinv	-	Eukaryota	Cnidaria	Hydrozoa	Anthoathecata	Hydridae	Hydra	Hydra vulgaris	6087.XP_002161908.1	1.162e-144	463	KOG0122@1|root,KOG0122@2759|Eukaryota,38H4F@33154|Opisthokonta,3BCY9@33208|Metazoa	33208|Metazoa	J	RNA-binding component of the eukaryotic translation initiation factor 3 (eIF-3) complex, which is involved in protein synthesis of a specialized repertoire of mRNAs and, together with other initiation factors, stimulates binding of mRNA and methionyl-tRNAi to the 40S ribosome. The eIF-3 complex specifically targets and initiates translation of a subset of mRNAs involved in cell proliferation. Thi…	EIF3G	GO:0003674,GO:0003676,GO:0003723,GO:0003729,GO:0003743,GO:0005488,GO:0005575,GO:0005622,GO:0005623,GO:0005737,GO:0005829,GO:0005852,GO:0006412,GO:0006413,GO:0006518,GO:0006807,GO:0008135,GO:0008150,GO:0008152,GO:0009058,GO:0009059,GO:0009987,GO:0010467,GO:0016032,GO:0019080,GO:0019081,GO:0019538,GO:0032991,GO:0034641,GO:0034645,GO:0043043,GO:0043170,GO:0043603,GO:0043604,GO:0044237,GO:0044238,GO:…	-	ko:K03248	ko03013,map03013	-	-	-	ko00000,ko00001,ko03012	-	-	-	RRM_1,eIF3g	AUR_scaffold18.g108.t1 unnamed protein product	302	293	3e-139
Tur_r2.0_p0001.1.g26962.t1	HC	Tur_r2.0_p0001.1	1250123	1251130	-	Uncharacterized protein	Astyanax mexicanus	-	tr|A0A3B1JDW3|A0A3B1JDW3_ASTMX Uncharacterized protein OS=Astyanax mexicanus OX=7994 PE=4 SV=1	336	335	9.08e-234	327	335	97.6	+	gbvrt	-	Eukaryota	Chordata	Actinopteri	Characiformes	Characidae	Astyanax	Astyanax mexicanus	7994.ENSAMXP00000026807	1.288e-210	655	2CUDF@1|root,2RKUU@2759|Eukaryota,39ZS3@33154|Opisthokonta,3BMPV@33208|Metazoa,3D5Y9@33213|Bilateria,48BX8@7711|Chordata	33208|Metazoa	S	DDE superfamily endonuclease	-	-	-	-	-	-	-	-	-	-	-	-	DDE_3,HTH_Tnp_Tc3_2	No_hits	336	#	#
Tur_r2.0_p0001.1.g26963.t1	HC	Tur_r2.0_p0001.1	1259834	1264060	+	Dimethylaniline monooxygenase [N-oxide-forming]	Clytia hemisphaerica	-	tr|A0A7M5WTZ3|A0A7M5WTZ3_9CNID Dimethylaniline monooxygenase [N-oxide-forming] OS=Clytia hemisphaerica OX=252671 PE=3 SV=1	519	494	2.07e-156	228	508	44.9	+	gbinv	-	Eukaryota	Cnidaria	Hydrozoa	Leptothecata	Clytiidae	Clytia	Clytia hemisphaerica	7739.XP_002588222.1	1.713e-91	319	COG2072@1|root,KOG1399@2759|Eukaryota,38FDI@33154|Opisthokonta,3BC4Q@33208|Metazoa,3CT6M@33213|Bilateria,47YU2@7711|Chordata	33208|Metazoa	Q	dimethylaniline monooxygenase N-oxide-forming	FMO5	GO:0003674,GO:0003824,GO:0004497,GO:0004499,GO:0005575,GO:0005622,GO:0005623,GO:0005737,GO:0005783,GO:0005789,GO:0005829,GO:0006082,GO:0006139,GO:0006725,GO:0006732,GO:0006733,GO:0006739,GO:0006753,GO:0006793,GO:0006796,GO:0006805,GO:0006807,GO:0008150,GO:0008152,GO:0009117,GO:0009404,GO:0009410,GO:0009987,GO:0012505,GO:0016020,GO:0016491,GO:0016705,GO:0016709,GO:0017144,GO:0019362,GO:0019637,GO:…	1.14.13.8	ko:K00485	ko00982,ko01120,map00982,map01120	-	R08266	RC02233	ko00000,ko00001,ko01000	-	-	-	FMO-like	AUR_scaffold105.g31.t1 unnamed protein product	519	542	4e-101
Tur_r2.0_p0001.1.g26964.t1	HC	Tur_r2.0_p0001.1	1264952	1265290	+	Dimethylaniline monooxygenase [N-oxide-forming]	Hydra vulgaris	FMO5	tr|T2MF32|T2MF32_HYDVU Dimethylaniline monooxygenase [N-oxide-forming] OS=Hydra vulgaris OX=6087 GN=FMO5 PE=2 SV=1	113	504	3.89e-22	46	93	49.5	+	gbinv	-	Eukaryota	Cnidaria	Hydrozoa	Anthoathecata	Hydridae	Hydra	Hydra vulgaris	6087.XP_004207563.1	4.695e-23	102	COG2072@1|root,KOG1399@2759|Eukaryota,38FDI@33154|Opisthokonta,3BC4Q@33208|Metazoa	33208|Metazoa	Q	N,N-dimethylaniline monooxygenase activity	-	GO:0003674,GO:0003824,GO:0004497,GO:0005575,GO:0005622,GO:0005623,GO:0005737,GO:0005739,GO:0005829,GO:0008150,GO:0008152,GO:0016491,GO:0043226,GO:0043227,GO:0043229,GO:0043231,GO:0044424,GO:0044444,GO:0044464,GO:0055114	1.14.13.8	ko:K00485	ko00982,ko01120,map00982,map01120	-	R08266	RC02233	ko00000,ko00001,ko01000	-	-	-	FMO-like	AUR_scaffold105.g31.t1 unnamed protein product	113	542	5e-25
Tur_r2.0_p0001.1.g26965.t1	HC	Tur_r2.0_p0001.1	1272379	1273994	+	Dimethylaniline monooxygenase [N-oxide-forming]	Clytia hemisphaerica	-	tr|A0A7M5WTZ3|A0A7M5WTZ3_9CNID Dimethylaniline monooxygenase [N-oxide-forming] OS=Clytia hemisphaerica OX=252671 PE=3 SV=1	414	494	3.61e-101	159	403	39.5	+	gbinv	-	Eukaryota	Cnidaria	Hydrozoa	Leptothecata	Clytiidae	Clytia	Clytia hemisphaerica	8364.ENSXETP00000037817	6.021e-63	231	COG2072@1|root,KOG1399@2759|Eukaryota,38FDI@33154|Opisthokonta,3BC4Q@33208|Metazoa,3CT6M@33213|Bilateria,47YU2@7711|Chordata,48VWI@7742|Vertebrata	33208|Metazoa	Q	N,N-dimethylaniline monooxygenase activity	FMO5	GO:0003674,GO:0003824,GO:0004497,GO:0004499,GO:0005575,GO:0005622,GO:0005623,GO:0005737,GO:0005783,GO:0005789,GO:0005829,GO:0008150,GO:0008152,GO:0012505,GO:0016020,GO:0016491,GO:0016705,GO:0016709,GO:0031090,GO:0031984,GO:0042175,GO:0043226,GO:0043227,GO:0043229,GO:0043231,GO:0044422,GO:0044424,GO:0044425,GO:0044432,GO:0044444,GO:0044446,GO:0044464,GO:0055114,GO:0098827	1.14.13.8	ko:K00485	ko00982,ko01120,map00982,map01120	-	R08266	RC02233	ko00000,ko00001,ko01000	-	-	-	FMO-like	AUR_scaffold105.g31.t1 unnamed protein product	414	542	4e-81
Tur_r2.0_p0001.1.g26966.t1	HC	Tur_r2.0_p0001.1	1278746	1280407	+	Predicted protein	Nematostella vectensis	v1g145577	tr|A7T4H4|A7T4H4_NEMVE Predicted protein OS=Nematostella vectensis OX=45351 GN=v1g145577 PE=3 SV=1	390	454	3.18e-119	180	378	47.6	+	gbinv	-	Eukaryota	Cnidaria	Anthozoa	Actiniaria	Edwardsiidae	Nematostella	Nematostella vectensis	45351.EDO29140	3.363e-111	371	KOG0036@1|root,KOG0036@2759|Eukaryota,3AGKS@33154|Opisthokonta,3BZHU@33208|Metazoa	2759|Eukaryota	C	EF-hand domain pair	-	-	-	ko:K14684,ko:K15085	-	-	-	-	ko00000,ko02000	2.A.29.12.2,2.A.29.23	-	-	EF-hand_7,Mito_carr	AUR_scaffold67.g45.t1 unnamed protein product	390	254	1e-89
Tur_r2.0_p0001.1.g26967.t1	HC	Tur_r2.0_p0001.1	1284978	1287570	-	ADP-ribosylation factor-like protein 1	Hydra vulgaris	ARL1	tr|T2MGG3|T2MGG3_HYDVU ADP-ribosylation factor-like protein 1 OS=Hydra vulgaris OX=6087 GN=ARL1 PE=2 SV=1	182	181	1.37e-115	166	181	91.7	+	gbinv	-	Eukaryota	Cnidaria	Hydrozoa	Anthoathecata	Hydridae	Hydra	Hydra vulgaris	6087.XP_002156058.1	1.251e-104	340	COG1100@1|root,KOG0072@2759|Eukaryota,38G98@33154|Opisthokonta,3BD95@33208|Metazoa	33208|Metazoa	U	activation of phospholipase D activity	ARL1	GO:0000139,GO:0000166,GO:0001505,GO:0001882,GO:0001883,GO:0003674,GO:0003824,GO:0003924,GO:0005488,GO:0005515,GO:0005525,GO:0005575,GO:0005622,GO:0005623,GO:0005737,GO:0005794,GO:0005802,GO:0005829,GO:0006403,GO:0006810,GO:0006836,GO:0006897,GO:0006996,GO:0007029,GO:0007030,GO:0007154,GO:0007267,GO:0007268,GO:0007269,GO:0007275,GO:0007431,GO:0007444,GO:0008047,GO:0008104,GO:0008150,GO:0008152,GO:…	-	ko:K07942	-	-	-	-	ko00000,ko04031,ko04131	-	-	-	Arf	AUR_scaffold95.g43.t1 unnamed protein product	182	181	2e-80
Tur_r2.0_p0001.1.g26968.t1	HC	Tur_r2.0_p0001.1	1291054	1296919	-	Predicted protein	Nematostella vectensis	v1g145577	tr|A7T4H4|A7T4H4_NEMVE Predicted protein OS=Nematostella vectensis OX=45351 GN=v1g145577 PE=3 SV=1	479	454	5.12e-109	173	383	45.2	+	gbinv	-	Eukaryota	Cnidaria	Anthozoa	Actiniaria	Edwardsiidae	Nematostella	Nematostella vectensis	45351.EDO29140	3.074e-102	349	KOG0036@1|root,KOG0036@2759|Eukaryota,3AGKS@33154|Opisthokonta,3BZHU@33208|Metazoa	2759|Eukaryota	C	EF-hand domain pair	-	-	-	ko:K14684,ko:K15085	-	-	-	-	ko00000,ko02000	2.A.29.12.2,2.A.29.23	-	-	EF-hand_7,Mito_carr	AUR_scaffold67.g45.t1 unnamed protein product	479	254	4e-83
Tur_r2.0_p0001.1.g26970.t1	HC	Tur_r2.0_p0001.1	1306672	1307554	-	#	#	#	#	#	#	#	#	#	#	#	#	#	#	#	#	#	#	#	#	No_hits	#	#	#	#	#	#	#	#	#	#	#	#	#	#	#	#	#	#	#	AUR_scaffold5.g199.t4 unnamed protein product	119	190	4e-16
Tur_r2.0_p0001.1.g26972.t1	HC	Tur_r2.0_p0001.1	1320358	1378919	-	AAA domain-containing protein	Clytia hemisphaerica	-	tr|A0A7M5U071|A0A7M5U071_9CNID AAA domain-containing protein OS=Clytia hemisphaerica OX=252671 PE=4 SV=1	5271	5085	0	1873	4805	39	+	gbinv	-	Eukaryota	Cnidaria	Hydrozoa	Leptothecata	Clytiidae	Clytia	Clytia hemisphaerica	7918.ENSLOCP00000015405	0	1735	KOG3544@1|root,KOG3544@2759|Eukaryota	2759|Eukaryota	D	structural constituent of cuticle	-	-	-	ko:K03909,ko:K06238,ko:K19721	ko04151,ko04510,ko04512,ko04610,ko04974,ko05165,map04151,map04510,map04512,map04610,map04974,map05165	-	-	-	ko00000,ko00001,ko00536,ko04147,ko04516	-	-	-	Kunitz_BPTI,VWA,WAP	AUR_scaffold5.g198.t1 unnamed protein product	5271	2154	0
Tur_r2.0_p0001.1.g26973.t1	HC	Tur_r2.0_p0001.1	1391326	1396090	+	Metalloendopeptidase	Clytia hemisphaerica	-	tr|A0A7M5WK59|A0A7M5WK59_9CNID Metalloendopeptidase OS=Clytia hemisphaerica OX=252671 PE=4 SV=1	564	332	9.5e-53	119	273	43.6	+	gbinv	-	Eukaryota	Cnidaria	Hydrozoa	Leptothecata	Clytiidae	Clytia	Clytia hemisphaerica	45351.EDO34721	1.679e-44	181	KOG3714@1|root,KOG3714@2759|Eukaryota,39XYE@33154|Opisthokonta,3BBQQ@33208|Metazoa	33208|Metazoa	O	Astacin (Peptidase family M12A)	nas-15	-	3.4.24.21	ko:K08076	-	-	-	-	ko00000,ko01000,ko01002	-	-	-	Astacin,ShK	AUR_scaffold6.g16.t1 unnamed protein product	564	257	3e-46
Tur_r2.0_p0001.1.g26974.t1	HC	Tur_r2.0_p0001.1	1397138	1397682	-	No_hits	#	#	No_hits	#	#	#	#	#	#	#	#	#	#	#	#	#	#	#	#	No_hits	#	#	#	#	#	#	#	#	#	#	#	#	#	#	#	#	#	#	#	No_hits	74	#	#
Tur_r2.0_p0001.1.g26975.t1	HC	Tur_r2.0_p0001.1	1406940	1413013	+	Uncharacterized protein	Clytia hemisphaerica	-	tr|A0A7M5X3R5|A0A7M5X3R5_9CNID Uncharacterized protein OS=Clytia hemisphaerica OX=252671 PE=4 SV=1	530	517	0	439	510	86.1	+	gbinv	-	Eukaryota	Cnidaria	Hydrozoa	Leptothecata	Clytiidae	Clytia	Clytia hemisphaerica	6087.XP_002165334.2	2.515e-255	795	KOG0605@1|root,KOG0605@2759|Eukaryota,38CYW@33154|Opisthokonta,3BCK7@33208|Metazoa	33208|Metazoa	T	protein serine/threonine kinase activity	STK38	GO:0000166,GO:0000287,GO:0000902,GO:0000904,GO:0001932,GO:0001933,GO:0002009,GO:0002165,GO:0003674,GO:0003824,GO:0004672,GO:0004674,GO:0005488,GO:0005515,GO:0005524,GO:0005575,GO:0005622,GO:0005623,GO:0005634,GO:0005737,GO:0005829,GO:0005856,GO:0005938,GO:0006464,GO:0006468,GO:0006469,GO:0006793,GO:0006796,GO:0006807,GO:0007154,GO:0007165,GO:0007275,GO:0007399,GO:0007423,GO:0007444,GO:0007455,GO:…	2.7.11.1	ko:K08790	-	-	-	-	ko00000,ko01000,ko01001	-	-	-	Pkinase,Pkinase_C	AUR_scaffold180.g37.t1 unnamed protein product	530	333	0
Tur_r2.0_p0001.1.g26976.t1	HC	Tur_r2.0_p0001.1	1417044	1422521	-	Uncharacterized protein	Clytia hemisphaerica	-	tr|A0A7M5X2J3|A0A7M5X2J3_9CNID Uncharacterized protein OS=Clytia hemisphaerica OX=252671 PE=4 SV=1	1826	1752	3.81e-250	702	1821	38.6	+	gbinv	-	Eukaryota	Cnidaria	Hydrozoa	Leptothecata	Clytiidae	Clytia	Clytia hemisphaerica	28377.ENSACAP00000011739	3.462e-34	154	KOG1721@1|root,KOG1721@2759|Eukaryota,38BZ9@33154|Opisthokonta,3BA9A@33208|Metazoa,3CT35@33213|Bilateria,4824W@7711|Chordata,48YJY@7742|Vertebrata	33208|Metazoa	O	Zinc finger protein	-	-	-	ko:K09228,ko:K09229,ko:K09230	-	-	-	-	ko00000,ko03000	-	-	-	KRAB,zf-C2H2,zf-C2H2_6,zf-H2C2_2	AUR_scaffold28.g33.t1 unnamed protein product	1826	2182	3e-93
Tur_r2.0_p0001.1.g26977.t1	HC	Tur_r2.0_p0001.1	1427362	1430197	-	No_hits	#	#	No_hits	#	#	#	#	#	#	#	#	#	#	#	#	#	#	#	#	No_hits	#	#	#	#	#	#	#	#	#	#	#	#	#	#	#	#	#	#	#	No_hits	81	#	#
Tur_r2.0_p0001.1.g26978.t1	HC	Tur_r2.0_p0001.1	1445119	1445910	+	Cation_ATPase_N domain-containing protein	Clytia hemisphaerica	-	tr|A0A7M5WUZ9|A0A7M5WUZ9_9CNID Cation_ATPase_N domain-containing protein OS=Clytia hemisphaerica OX=252671 PE=4 SV=1	264	263	1.97e-64	111	211	52.6	+	gbinv	-	Eukaryota	Cnidaria	Hydrozoa	Leptothecata	Clytiidae	Clytia	Clytia hemisphaerica	8364.ENSXETP00000051396	1.795e-17	92	COG0474@1|root,KOG0203@2759|Eukaryota,38BIP@33154|Opisthokonta,3BAR6@33208|Metazoa,3CTGX@33213|Bilateria,47ZW7@7711|Chordata,48YME@7742|Vertebrata	33208|Metazoa	P	sodium:potassium-exchanging ATPase activity	ATP1A3	GO:0000003,GO:0000166,GO:0001101,GO:0001508,GO:0001540,GO:0001664,GO:0001700,GO:0001894,GO:0003008,GO:0003012,GO:0003013,GO:0003015,GO:0003674,GO:0003824,GO:0005102,GO:0005215,GO:0005391,GO:0005488,GO:0005496,GO:0005515,GO:0005524,GO:0005575,GO:0005622,GO:0005623,GO:0005634,GO:0005737,GO:0005783,GO:0005794,GO:0005886,GO:0005887,GO:0005890,GO:0005911,GO:0005918,GO:0006810,GO:0006811,GO:0006812,GO:…	3.6.3.9	ko:K01539	ko04022,ko04024,ko04260,ko04261,ko04911,ko04918,ko04919,ko04925,ko04960,ko04961,ko04964,ko04970,ko04971,ko04972,ko04973,ko04974,ko04976,ko04978,map04022,map04024,map04260,map04261,map04911,map04918,map04919,map04925,map04960,map04961,map04964,map04970,map04971,map04972,map04973,map04974,map04976,map04978	-	-	-	ko00000,ko00001,ko01000,ko04147	3.A.3.1	-	-	Cation_ATPase,Cation_ATPase_C,Cation_ATPase_N,E1-E2_ATPase,Hydrolase	AUR_scaffold194.g4.t1 unnamed protein product	264	866	1e-13
Tur_r2.0_p0001.1.g26979.t1	HC	Tur_r2.0_p0001.1	1453482	1454147	-	Uncharacterized protein	Clytia hemisphaerica	-	tr|A0A7M5WUT2|A0A7M5WUT2_9CNID Uncharacterized protein OS=Clytia hemisphaerica OX=252671 PE=3 SV=1	222	257	1.64e-58	92	219	42	+	gbinv	-	Eukaryota	Cnidaria	Hydrozoa	Leptothecata	Clytiidae	Clytia	Clytia hemisphaerica	6087.XP_002164381.1	1.848e-36	146	KOG3989@1|root,KOG3989@2759|Eukaryota	2759|Eukaryota	S	long-chain fatty acid catabolic process	-	GO:0005575,GO:0005623,GO:0012505,GO:0044464	-	-	-	-	-	-	-	-	-	-	Far-17a_AIG1	AUR_scaffold10.g59.t1 unnamed protein product	222	246	2e-28
Tur_r2.0_p0001.1.g26980.t1	HC	Tur_r2.0_p0001.1	1454218	1473516	-	Uncharacterized protein	Clytia hemisphaerica	-	tr|A0A7M5XNG7|A0A7M5XNG7_9CNID Uncharacterized protein OS=Clytia hemisphaerica OX=252671 PE=4 SV=1	1851	1913	0	889	1865	47.7	+	gbinv	-	Eukaryota	Cnidaria	Hydrozoa	Leptothecata	Clytiidae	Clytia	Clytia hemisphaerica	45351.EDO37720	3.104e-192	663	28PKJ@1|root,2QW8Q@2759|Eukaryota,39RH6@33154|Opisthokonta,3BIIG@33208|Metazoa	33208|Metazoa	S	doublecortin domain-containing protein	-	-	-	-	-	-	-	-	-	-	-	-	-	AUR_scaffold454.g14.t1 unnamed protein product	1851	837	7e-126
Tur_r2.0_p0001.1.g26981.t1	HC	Tur_r2.0_p0001.1	1475397	1480344	+	Uncharacterized protein	Clytia hemisphaerica	-	tr|A0A7M6DR88|A0A7M6DR88_9CNID Uncharacterized protein OS=Clytia hemisphaerica OX=252671 PE=4 SV=1	1040	1017	1.58e-138	527	1067	49.4	+	gbinv	-	Eukaryota	Cnidaria	Hydrozoa	Leptothecata	Clytiidae	Clytia	Clytia hemisphaerica	No_hits	#	#	#	#	#	#	#	#	#	#	#	#	#	#	#	#	#	#	#	AUR_scaffold176.g30.t1 unnamed protein product	1040	1147	1e-99
Tur_r2.0_p0001.1.g26988.t1	HC	Tur_r2.0_p0001.1	1504762	1507073	-	Amino_oxidase domain-containing protein	Clytia hemisphaerica	-	tr|A0A7M5WU38|A0A7M5WU38_9CNID Amino_oxidase domain-containing protein OS=Clytia hemisphaerica OX=252671 PE=4 SV=1	513	502	1.24e-188	272	487	55.9	+	gbinv	-	Eukaryota	Cnidaria	Hydrozoa	Leptothecata	Clytiidae	Clytia	Clytia hemisphaerica	No_hits	#	#	#	#	#	#	#	#	#	#	#	#	#	#	#	#	#	#	#	AUR_scaffold113.g10.t1 unnamed protein product	513	523	4e-148
Tur_r2.0_p0001.1.g26989.t1	HC	Tur_r2.0_p0001.1	1508444	1509648	+	Bcl-2-related ovarian killer protein	Hydra vulgaris	BOK	tr|T2M3H9|T2M3H9_HYDVU Bcl-2-related ovarian killer protein OS=Hydra vulgaris OX=6087 GN=BOK PE=2 SV=1	279	265	5.38e-74	125	211	59.2	+	gbinv	-	Eukaryota	Cnidaria	Hydrozoa	Anthoathecata	Hydridae	Hydra	Hydra vulgaris	6087.XP_004206242.1	1.375e-65	233	KOG4728@1|root,KOG4728@2759|Eukaryota,38G74@33154|Opisthokonta	33154|Opisthokonta	T	BCL2-related ovarian killer	BOK	GO:0000003,GO:0000139,GO:0001836,GO:0003006,GO:0003254,GO:0003674,GO:0005102,GO:0005488,GO:0005515,GO:0005575,GO:0005622,GO:0005623,GO:0005634,GO:0005737,GO:0005739,GO:0005740,GO:0005741,GO:0005743,GO:0005768,GO:0005769,GO:0005783,GO:0005789,GO:0005794,GO:0005801,GO:0005802,GO:0006810,GO:0006839,GO:0006873,GO:0006874,GO:0006875,GO:0006915,GO:0006919,GO:0006921,GO:0006950,GO:0006974,GO:0006996,GO:…	-	ko:K02561,ko:K20017	ko04214,ko04215,map04214,map04215	-	-	-	ko00000,ko00001	-	-	-	Bcl-2	AUR_scaffold8.g226.t1 unnamed protein product	279	253	4e-65
Tur_r2.0_p0001.1.g26990.t1	HC	Tur_r2.0_p0001.1	1522877	1524274	+	C2H2-type domain-containing protein	Clytia hemisphaerica	-	tr|A0A7M5X860|A0A7M5X860_9CNID C2H2-type domain-containing protein OS=Clytia hemisphaerica OX=252671 PE=4 SV=1	466	1069	1.02e-118	207	461	44.9	+	gbinv	-	Eukaryota	Cnidaria	Hydrozoa	Leptothecata	Clytiidae	Clytia	Clytia hemisphaerica	27923.ML070819a-PA	7.03e-92	318	2E24P@1|root,2S9D9@2759|Eukaryota,3A6X8@33154|Opisthokonta,3BYHR@33208|Metazoa	33208|Metazoa	-	-	-	-	-	-	-	-	-	-	-	-	-	-	RVT_1	AUR_scaffold136.g29.t1 unnamed protein product	466	307	1e-38
Tur_r2.0_p0001.1.g26992.t1	HC	Tur_r2.0_p0001.1	1530611	1535146	-	RuvB-like helicase	Hydra vulgaris	RUVBL2	tr|T2M2P5|T2M2P5_HYDVU RuvB-like helicase OS=Hydra vulgaris OX=6087 GN=RUVBL2 PE=2 SV=1	459	462	1.14e-297	418	450	92.9	+	gbinv	-	Eukaryota	Cnidaria	Hydrozoa	Anthoathecata	Hydridae	Hydra	Hydra vulgaris	6087.XP_002165507.1	1.429e-269	832	COG1224@1|root,KOG2680@2759|Eukaryota,38DYY@33154|Opisthokonta,3BCRH@33208|Metazoa	33208|Metazoa	L	Proposed core component of the chromatin remodeling Ino80 complex which is involved in transcriptional regulation, DNA replication and probably DNA repair	RUVBL2	GO:0000123,GO:0000166,GO:0000226,GO:0000228,GO:0000491,GO:0000492,GO:0000785,GO:0000790,GO:0000791,GO:0000812,GO:0000976,GO:0000977,GO:0000979,GO:0000980,GO:0001012,GO:0001046,GO:0001047,GO:0001067,GO:0001085,GO:0001091,GO:0001094,GO:0001098,GO:0001099,GO:0001158,GO:0001578,GO:0002009,GO:0002165,GO:0003341,GO:0003351,GO:0003674,GO:0003676,GO:0003677,GO:0003678,GO:0003682,GO:0003690,GO:0003712,GO:…	3.6.4.12	ko:K11338	-	-	-	-	ko00000,ko01000,ko03036	-	-	-	TIP49	AUR_scaffold243.g19.t1 unnamed protein product	459	461	0
Tur_r2.0_p0001.1.g26993.t1	HC	Tur_r2.0_p0001.1	1545128	1545832	+	Proteasome subunit alpha type	Clytia hemisphaerica	-	tr|A0A7M5UZ04|A0A7M5UZ04_9CNID Proteasome subunit alpha type OS=Clytia hemisphaerica OX=252671 PE=3 SV=1	235	234	3.72e-146	207	234	88.5	+	gbinv	-	Eukaryota	Cnidaria	Hydrozoa	Leptothecata	Clytiidae	Clytia	Clytia hemisphaerica	45351.EDO42182	1.207e-124	401	KOG0181@1|root,KOG0181@2759|Eukaryota,38DNP@33154|Opisthokonta,3BAR7@33208|Metazoa	33208|Metazoa	O	threonine-type endopeptidase activity	PSMA2	GO:0000502,GO:0000932,GO:0001775,GO:0002252,GO:0002263,GO:0002274,GO:0002275,GO:0002283,GO:0002366,GO:0002376,GO:0002443,GO:0002444,GO:0002446,GO:0003674,GO:0005488,GO:0005515,GO:0005575,GO:0005576,GO:0005622,GO:0005623,GO:0005634,GO:0005654,GO:0005737,GO:0005829,GO:0005839,GO:0006464,GO:0006508,GO:0006511,GO:0006807,GO:0006810,GO:0006887,GO:0006955,GO:0008150,GO:0008152,GO:0009056,GO:0009057,GO:…	3.4.25.1	ko:K02726	ko03050,map03050	M00337,M00340	-	-	ko00000,ko00001,ko00002,ko01000,ko01002,ko03051	-	-	-	Proteasome,Proteasome_A_N	AUR_scaffold263.g5.t1 unnamed protein product	235	230	4e-146
Tur_r2.0_p0001.1.g26994.t1	HC	Tur_r2.0_p0001.1	1546742	1548118	+	General transcription factor IIH subunit 4	Hydra vulgaris	GTF2H4	tr|T2M882|T2M882_HYDVU General transcription factor IIH subunit 4 OS=Hydra vulgaris OX=6087 GN=GTF2H4 PE=2 SV=1	459	458	5.79e-246	335	458	73.1	+	gbinv	-	Eukaryota	Cnidaria	Hydrozoa	Anthoathecata	Hydridae	Hydra	Hydra vulgaris	6087.XP_002159945.1	1.005e-224	703	COG5144@1|root,KOG3471@2759|Eukaryota,38EI7@33154|Opisthokonta,3BHX2@33208|Metazoa	33208|Metazoa	K	phosphorylation of RNA polymerase II C-terminal domain	GTF2H4	GO:0000428,GO:0000438,GO:0000439,GO:0001109,GO:0001111,GO:0001112,GO:0001113,GO:0001120,GO:0001671,GO:0003674,GO:0003676,GO:0003677,GO:0003690,GO:0003700,GO:0005488,GO:0005575,GO:0005622,GO:0005623,GO:0005634,GO:0005654,GO:0005667,GO:0005669,GO:0005675,GO:0006139,GO:0006259,GO:0006281,GO:0006283,GO:0006289,GO:0006293,GO:0006294,GO:0006296,GO:0006351,GO:0006352,GO:0006353,GO:0006354,GO:0006355,GO:…	-	ko:K03144	ko03022,ko03420,ko05203,map03022,map03420,map05203	M00290	-	-	ko00000,ko00001,ko00002,ko03021,ko03400	-	-	-	Tfb2	AUR_scaffold243.g18.t1 unnamed protein product	459	386	5e-155
Tur_r2.0_p0001.1.g26996.t1	HC	Tur_r2.0_p0001.1	1556066	1577155	+	Uncharacterized protein	Clytia hemisphaerica	-	tr|A0A7M5X2C8|A0A7M5X2C8_9CNID Uncharacterized protein OS=Clytia hemisphaerica OX=252671 PE=3 SV=1	3616	3630	0	2074	3657	56.7	+	gbinv	-	Eukaryota	Cnidaria	Hydrozoa	Leptothecata	Clytiidae	Clytia	Clytia hemisphaerica	45351.EDO34505	0	2122	COG5043@1|root,KOG1809@2759|Eukaryota,38B64@33154|Opisthokonta,3BFU8@33208|Metazoa	33208|Metazoa	U	Vacuolar Protein	-	-	-	ko:K19525	-	-	-	-	ko00000	-	-	-	ATG_C,SHR-BD,VPS13,VPS13_C,VPS13_mid_rpt	AUR_scaffold176.g40.t2 unnamed protein product	3616	1501	0
Tur_r2.0_p0001.1.g26997.t1	HC	Tur_r2.0_p0001.1	1580265	1589598	-	ras guanine nucleotide exchange factor R-like	Hydra vulgaris	LOC100209514	tr|A0A8B6XQR7|A0A8B6XQR7_HYDVU ras guanine nucleotide exchange factor R-like OS=Hydra vulgaris OX=6087 GN=LOC100209514 PE=4 SV=1	1511	1218	2.44e-137	415	1088	38.1	+	gbinv	-	Eukaryota	Cnidaria	Hydrozoa	Anthoathecata	Hydridae	Hydra	Hydra vulgaris	6087.XP_002165404.2	5.835e-108	395	COG5076@1|root,KOG1472@2759|Eukaryota,38GKC@33154|Opisthokonta,3BGGS@33208|Metazoa	33208|Metazoa	BK	ATP-dependent chromatin remodeling	CECR2	GO:0000003,GO:0000228,GO:0000737,GO:0000785,GO:0000790,GO:0000791,GO:0000910,GO:0001838,GO:0001841,GO:0001842,GO:0001843,GO:0002009,GO:0005575,GO:0005622,GO:0005623,GO:0005634,GO:0005694,GO:0005719,GO:0006139,GO:0006259,GO:0006308,GO:0006309,GO:0006325,GO:0006338,GO:0006725,GO:0006807,GO:0006810,GO:0006915,GO:0006921,GO:0006996,GO:0007010,GO:0007049,GO:0007275,GO:0007338,GO:0007399,GO:0007423,GO:…	-	-	-	-	-	-	-	-	-	-	Bromodomain	AUR_scaffold243.g36.t1 unnamed protein product	1511	1447	3e-59
Tur_r2.0_p0001.1.g26998.t1	HC	Tur_r2.0_p0001.1	1598399	1619703	-	KASH_CCD domain-containing protein	Clytia hemisphaerica	-	tr|A0A7M5WYJ1|A0A7M5WYJ1_9CNID KASH_CCD domain-containing protein OS=Clytia hemisphaerica OX=252671 PE=4 SV=1	1450	1448	3.38e-208	530	1522	34.8	+	gbinv	-	Eukaryota	Cnidaria	Hydrozoa	Leptothecata	Clytiidae	Clytia	Clytia hemisphaerica	No_hits	#	#	#	#	#	#	#	#	#	#	#	#	#	#	#	#	#	#	#	AUR_scaffold42.g61.t5 unnamed protein product	1450	794	2e-31
Tur_r2.0_p0001.1.g27001.t1	HC	Tur_r2.0_p0001.1	1631677	1638371	-	Dolichyldiphosphatase (Fragment)	Hydra vulgaris	DOLPP1	tr|T2M9M7|T2M9M7_HYDVU Dolichyldiphosphatase (Fragment) OS=Hydra vulgaris OX=6087 GN=DOLPP1 PE=2 SV=1	256	256	1.21e-106	150	239	62.8	+	gbinv	-	Eukaryota	Cnidaria	Hydrozoa	Anthoathecata	Hydridae	Hydra	Hydra vulgaris	45351.EDO44289	5.456e-66	233	COG0671@1|root,KOG3146@2759|Eukaryota,39RYE@33154|Opisthokonta,3BDKP@33208|Metazoa	33208|Metazoa	I	dolichyldiphosphatase activity	DOLPP1	GO:0003674,GO:0003824,GO:0005575,GO:0005622,GO:0005623,GO:0005737,GO:0005783,GO:0005789,GO:0006464,GO:0006486,GO:0006487,GO:0006488,GO:0006489,GO:0006490,GO:0006629,GO:0006644,GO:0006793,GO:0006796,GO:0006807,GO:0008150,GO:0008152,GO:0008610,GO:0008654,GO:0009058,GO:0009059,GO:0009100,GO:0009101,GO:0009987,GO:0012505,GO:0016020,GO:0016021,GO:0016462,GO:0016787,GO:0016817,GO:0016818,GO:0019538,GO:…	3.6.1.43	ko:K07252	ko00510,map00510	-	R01004	RC00002	ko00000,ko00001,ko01000	-	-	-	PAP2	AUR_scaffold8.g174.t1 unnamed protein product	256	107	4e-33
Tur_r2.0_p0001.1.g27002.t1	HC	Tur_r2.0_p0001.1	1645256	1651041	+	uncharacterized protein LOC100210581 isoform X2	Hydra vulgaris	LOC100210581	tr|A0A8B7DHU5|A0A8B7DHU5_HYDVU uncharacterized protein LOC100210581 isoform X2 OS=Hydra vulgaris OX=6087 GN=LOC100210581 PE=4 SV=1	331	363	9.44e-51	118	338	34.9	+	gbinv	-	Eukaryota	Cnidaria	Hydrozoa	Anthoathecata	Hydridae	Hydra	Hydra vulgaris	No_hits	#	#	#	#	#	#	#	#	#	#	#	#	#	#	#	#	#	#	#	AUR_scaffold67.g89.t1 unnamed protein product	331	632	2e-20
Tur_r2.0_p0001.1.g27003.t1	HC	Tur_r2.0_p0001.1	1652179	1655155	+	uncharacterized protein LOC100210581 isoform X2	Hydra vulgaris	LOC100210581	tr|A0A8B7DHU5|A0A8B7DHU5_HYDVU uncharacterized protein LOC100210581 isoform X2 OS=Hydra vulgaris OX=6087 GN=LOC100210581 PE=4 SV=1	365	363	2.09e-32	84	225	37.3	+	gbinv	-	Eukaryota	Cnidaria	Hydrozoa	Anthoathecata	Hydridae	Hydra	Hydra vulgaris	No_hits	#	#	#	#	#	#	#	#	#	#	#	#	#	#	#	#	#	#	#	AUR_scaffold67.g89.t3 unnamed protein product	365	500	1e-17
Tur_r2.0_p0001.1.g27004.t1	HC	Tur_r2.0_p0001.1	1656557	1659190	+	Ephrin RBD domain-containing protein	Clytia hemisphaerica	-	tr|A0A7M5V050|A0A7M5V050_9CNID Ephrin RBD domain-containing protein OS=Clytia hemisphaerica OX=252671 PE=3 SV=1	384	435	3.19e-37	104	366	28.4	+	gbinv	-	Eukaryota	Cnidaria	Hydrozoa	Leptothecata	Clytiidae	Clytia	Clytia hemisphaerica	No_hits	#	#	#	#	#	#	#	#	#	#	#	#	#	#	#	#	#	#	#	AUR_scaffold67.g89.t1 unnamed protein product	384	632	1e-11
Tur_r2.0_p0001.1.g27005.t1	HC	Tur_r2.0_p0001.1	1660761	1663614	-	Uncharacterized protein (Fragment)	Aphis craccivora	FWK35_00037043	tr|A0A6G0VWU2|A0A6G0VWU2_APHCR Uncharacterized protein (Fragment) OS=Aphis craccivora OX=307492 GN=FWK35_00037043 PE=4 SV=1	915	698	5.13e-91	219	622	35.2	+	gbinv	-	Eukaryota	Arthropoda	Insecta	Hemiptera	Aphididae	Aphis	Aphis craccivora	7029.ACYPI088758-PA	3.52e-83	308	2BXPG@1|root,2S2FM@2759|Eukaryota,3A3WK@33154|Opisthokonta,3BRCR@33208|Metazoa,3D8NG@33213|Bilateria,422F5@6656|Arthropoda,3SR22@50557|Insecta	33208|Metazoa	-	-	-	-	-	-	-	-	-	-	-	-	-	-	-	No_hits	915	#	#
Tur_r2.0_p0001.1.g27006.t2	HC	Tur_r2.0_p0001.1	1665921	1668526	+	Ephrin RBD domain-containing protein	Clytia hemisphaerica	-	tr|A0A7M5V050|A0A7M5V050_9CNID Ephrin RBD domain-containing protein OS=Clytia hemisphaerica OX=252671 PE=3 SV=1	355	435	3e-39	108	370	29.2	+	gbinv	-	Eukaryota	Cnidaria	Hydrozoa	Leptothecata	Clytiidae	Clytia	Clytia hemisphaerica	No_hits	#	#	#	#	#	#	#	#	#	#	#	#	#	#	#	#	#	#	#	AUR_scaffold67.g89.t2 unnamed protein product	355	632	3e-12
Tur_r2.0_p0001.1.g27007.t1	HC	Tur_r2.0_p0001.1	1671585	1673807	-	Uncharacterized protein	Clytia hemisphaerica	-	tr|A0A7M5UR52|A0A7M5UR52_9CNID Uncharacterized protein OS=Clytia hemisphaerica OX=252671 PE=4 SV=1	549	567	6.97e-39	154	566	27.2	+	gbinv	-	Eukaryota	Cnidaria	Hydrozoa	Leptothecata	Clytiidae	Clytia	Clytia hemisphaerica	No_hits	#	#	#	#	#	#	#	#	#	#	#	#	#	#	#	#	#	#	#	No_hits	549	#	#
Tur_r2.0_p0001.1.g27008.t1	HC	Tur_r2.0_p0001.1	1679338	1684471	+	Transcriptional adapter 1 (Fragment)	Hydra vulgaris	TADA1	tr|T2M8A3|T2M8A3_HYDVU Transcriptional adapter 1 (Fragment) OS=Hydra vulgaris OX=6087 GN=TADA1 PE=2 SV=1	310	316	6.83e-115	186	318	58.5	+	gbinv	-	Eukaryota	Cnidaria	Hydrozoa	Anthoathecata	Hydridae	Hydra	Hydra vulgaris	6087.XP_002169578.2	2.815e-105	349	28J95@1|root,2QRMT@2759|Eukaryota,38H2G@33154|Opisthokonta,3BJ6M@33208|Metazoa	33208|Metazoa	K	histone H3 acetylation	TADA1	GO:0000123,GO:0000124,GO:0003674,GO:0003712,GO:0003713,GO:0005575,GO:0005622,GO:0005623,GO:0005634,GO:0005654,GO:0005737,GO:0005829,GO:0005912,GO:0005924,GO:0005925,GO:0006139,GO:0006325,GO:0006351,GO:0006355,GO:0006357,GO:0006366,GO:0006464,GO:0006473,GO:0006475,GO:0006725,GO:0006807,GO:0006996,GO:0008150,GO:0008152,GO:0009058,GO:0009059,GO:0009889,GO:0009891,GO:0009893,GO:0009987,GO:0010467,GO:…	-	ko:K11317	-	-	-	-	ko00000,ko03021,ko03036	-	-	-	SAGA-Tad1	AUR_scaffold5.g208.t1 unnamed protein product	310	188	8e-71
Tur_r2.0_p0001.1.g27009.t3	HC	Tur_r2.0_p0001.1	1684832	1687930	-	Uncharacterized protein	Clytia hemisphaerica	-	tr|A0A7M6DP63|A0A7M6DP63_9CNID Uncharacterized protein OS=Clytia hemisphaerica OX=252671 PE=4 SV=1	119	119	1.01e-71	91	117	77.8	+	gbinv	-	Eukaryota	Cnidaria	Hydrozoa	Leptothecata	Clytiidae	Clytia	Clytia hemisphaerica	6087.XP_002164713.2	6.367e-55	194	KOG1704@1|root,KOG1704@2759|Eukaryota	2759|Eukaryota	S	zinc ion binding	-	-	-	ko:K04511,ko:K14380	ko04310,ko04380,map04310,map04380	-	-	-	ko00000,ko00001	-	-	-	LIM,PET	AUR_scaffold168.g41.t1 unnamed protein product	119	550	1e-27
Tur_r2.0_p0001.1.g27010.t1	HC	Tur_r2.0_p0001.1	1691965	1692390	+	protein C19orf12 homolog	Hydra vulgaris	LOC105845105	tr|A0A8B7DIB6|A0A8B7DIB6_HYDVU protein C19orf12 homolog OS=Hydra vulgaris OX=6087 GN=LOC105845105 PE=4 SV=1	142	140	7.99e-40	67	140	47.9	+	gbinv	-	Eukaryota	Cnidaria	Hydrozoa	Anthoathecata	Hydridae	Hydra	Hydra vulgaris	45351.EDO37090	1.469e-18	90	2ASQN@1|root,2RZQC@2759|Eukaryota,3A8EE@33154|Opisthokonta,3BUEW@33208|Metazoa	33208|Metazoa	S	mitochondrial calcium ion homeostasis	C19orf12	GO:0003008,GO:0008150,GO:0032501,GO:0050877,GO:0050905	-	-	-	-	-	-	-	-	-	-	-	No_hits	142	#	#
Tur_r2.0_p0001.1.g27011.t1	HC	Tur_r2.0_p0001.1	1693062	1697640	+	Palmitoyltransferase	Hydra vulgaris	ZDHHC12	tr|T2M7S9|T2M7S9_HYDVU Palmitoyltransferase OS=Hydra vulgaris OX=6087 GN=ZDHHC12 PE=2 SV=1	1023	278	1.04e-84	140	263	53.2	+	gbinv	-	Eukaryota	Cnidaria	Hydrozoa	Anthoathecata	Hydridae	Hydra	Hydra vulgaris	6087.XP_002167828.2	2.072e-86	320	COG5273@1|root,KOG1311@2759|Eukaryota,38FE8@33154|Opisthokonta,3BAGA@33208|Metazoa	33208|Metazoa	S	protein-cysteine S-acyltransferase activity	ZDHHC12	GO:0003674,GO:0003824,GO:0005575,GO:0005622,GO:0005623,GO:0005737,GO:0005783,GO:0005794,GO:0006464,GO:0006497,GO:0006807,GO:0008150,GO:0008152,GO:0009058,GO:0009059,GO:0009987,GO:0012505,GO:0016409,GO:0016740,GO:0016746,GO:0016747,GO:0018345,GO:0019538,GO:0034645,GO:0036211,GO:0042157,GO:0042158,GO:0043170,GO:0043226,GO:0043227,GO:0043229,GO:0043231,GO:0043412,GO:0043543,GO:0044237,GO:0044238,GO:…	2.3.1.225	ko:K18932	-	-	-	-	ko00000,ko01000	-	-	-	DHHC	AUR_scaffold505.g3.t1 unnamed protein product	1023	196	3e-67
Tur_r2.0_p0001.1.g27012.t1	HC	Tur_r2.0_p0001.1	1700372	1702420	-	No_hits	#	#	No_hits	#	#	#	#	#	#	#	#	#	#	#	#	#	#	#	#	No_hits	#	#	#	#	#	#	#	#	#	#	#	#	#	#	#	#	#	#	#	No_hits	67	#	#
Tur_r2.0_p0001.1.g27013.t1	HC	Tur_r2.0_p0001.1	1710479	1712387	+	LIM/homeobox protein Lhx2 (Fragment)	Stegodyphus mimosarum	X975_19919	tr|A0A087T3Z4|A0A087T3Z4_STEMI LIM/homeobox protein Lhx2 (Fragment) OS=Stegodyphus mimosarum OX=407821 GN=X975_19919 PE=4 SV=1	379	424	1.14e-31	112	348	32.2	+	gbinv	-	Eukaryota	Arthropoda	Arachnida	Araneae	Eresidae	Stegodyphus	Stegodyphus mimosarum	8496.XP_006267319.1	1.607e-29	131	KOG0490@1|root,KOG0490@2759|Eukaryota,38BZF@33154|Opisthokonta,3BD2S@33208|Metazoa,3CTZ6@33213|Bilateria,4812W@7711|Chordata,4923Q@7742|Vertebrata	33208|Metazoa	K	telencephalon regionalization	LHX2	GO:0000902,GO:0000904,GO:0000976,GO:0000977,GO:0000978,GO:0000981,GO:0000982,GO:0000987,GO:0000988,GO:0000989,GO:0001012,GO:0001067,GO:0001076,GO:0001077,GO:0001228,GO:0001558,GO:0001654,GO:0001838,GO:0001841,GO:0001843,GO:0001942,GO:0002009,GO:0002119,GO:0002164,GO:0002165,GO:0003002,GO:0003008,GO:0003674,GO:0003676,GO:0003677,GO:0003682,GO:0003690,GO:0003700,GO:0005488,GO:0005575,GO:0005622,GO:…	-	ko:K09373	-	-	-	-	ko00000,ko03000	-	-	-	Homeobox,LIM	AUR_scaffold118.g84.t1 unnamed protein product	379	304	8e-20
Tur_r2.0_p0001.1.g27014.t1	HC	Tur_r2.0_p0001.1	1714525	1728361	-	Uncharacterized protein	Clytia hemisphaerica	-	tr|A0A7M5VH61|A0A7M5VH61_9CNID Uncharacterized protein OS=Clytia hemisphaerica OX=252671 PE=4 SV=1	2086	2084	0	1147	2076	55.3	+	gbinv	-	Eukaryota	Cnidaria	Hydrozoa	Leptothecata	Clytiidae	Clytia	Clytia hemisphaerica	6087.XP_002161535.2	0	1101	KOG0994@1|root,KOG0994@2759|Eukaryota	2759|Eukaryota	S	metanephric glomerular basement membrane development	-	-	-	ko:K05636	ko04151,ko04510,ko04512,ko05145,ko05146,ko05165,ko05200,ko05222,map04151,map04510,map04512,map05145,map05146,map05165,map05200,map05222	-	-	-	ko00000,ko00001,ko04516	-	-	-	Laminin_EGF,Laminin_N	AUR_scaffold105.g23.t1 unnamed protein product	2086	1577	0
Tur_r2.0_p0001.1.g27015.t1	HC	Tur_r2.0_p0001.1	1733498	1743322	+	#	#	#	#	#	#	#	#	#	#	#	#	#	#	#	#	#	#	#	#	31033.ENSTRUP00000037014	3.748e-14	89	KOG1721@1|root,KOG1721@2759|Eukaryota,38BZ9@33154|Opisthokonta,3BA9A@33208|Metazoa,3CT35@33213|Bilateria	33208|Metazoa	C	nucleic acid binding	-	-	-	ko:K09228	-	-	-	-	ko00000,ko03000	-	-	-	KRAB,zf-C2H2,zf-C2H2_6,zf-met	AUR_scaffold115.g46.t1 unnamed protein product	2246	324	3e-14
Tur_r2.0_p0001.1.g27016.t1	HC	Tur_r2.0_p0001.1	1744565	1745803	+	uncharacterized protein LOC105847475	Hydra vulgaris	LOC105847475	tr|A0A8B7DXB6|A0A8B7DXB6_HYDVU uncharacterized protein LOC105847475 OS=Hydra vulgaris OX=6087 GN=LOC105847475 PE=4 SV=1	413	377	1.37e-53	135	314	43	+	gbinv	-	Eukaryota	Cnidaria	Hydrozoa	Anthoathecata	Hydridae	Hydra	Hydra vulgaris	No_hits	#	#	#	#	#	#	#	#	#	#	#	#	#	#	#	#	#	#	#	AUR_scaffold176.g35.t1 unnamed protein product	413	375	6e-21
Tur_r2.0_p0001.1.g27017.t1	HC	Tur_r2.0_p0001.1	1747345	1764333	+	Uncharacterized protein	Clytia hemisphaerica	-	tr|A0A7M5VCN7|A0A7M5VCN7_9CNID Uncharacterized protein OS=Clytia hemisphaerica OX=252671 PE=4 SV=1	1092	1117	0	830	961	86.4	+	gbinv	-	Eukaryota	Cnidaria	Hydrozoa	Leptothecata	Clytiidae	Clytia	Clytia hemisphaerica	6087.XP_002164299.2	0	1495	COG0457@1|root,KOG2002@2759|Eukaryota,38B9I@33154|Opisthokonta,3BGZH@33208|Metazoa	33208|Metazoa	P	positive regulation of histone H3-K79 methylation	CTR9	GO:0000003,GO:0000122,GO:0000428,GO:0000785,GO:0000993,GO:0001098,GO:0001099,GO:0001701,GO:0001704,GO:0001706,GO:0001711,GO:0001824,GO:0001825,GO:0001826,GO:0001829,GO:0001832,GO:0002237,GO:0002682,GO:0002683,GO:0003006,GO:0003674,GO:0005488,GO:0005515,GO:0005575,GO:0005622,GO:0005623,GO:0005634,GO:0005654,GO:0005694,GO:0006139,GO:0006325,GO:0006351,GO:0006354,GO:0006355,GO:0006357,GO:0006366,GO:…	-	ko:K08399,ko:K15176	-	-	-	-	ko00000,ko03021,ko04030	-	-	-	TPR_16,TPR_19,TPR_2,TPR_8	AUR_scaffold238.g24.t4 unnamed protein product	1092	415	8e-150
Tur_r2.0_p0001.1.g27018.t1	HC	Tur_r2.0_p0001.1	1767415	1769296	+	uncharacterized protein LOC110988954 isoform X1	Acanthaster planci	LOC110988954	tr|A0A8B7ZSV4|A0A8B7ZSV4_ACAPL uncharacterized protein LOC110988954 isoform X1 OS=Acanthaster planci OX=133434 GN=LOC110988954 PE=4 SV=1	570	996	5.08e-49	172	602	28.6	+	gbinv	-	Eukaryota	Echinodermata	Asteroidea	Valvatida	Acanthasteridae	Acanthaster	Acanthaster planci	400682.PAC_15713034	1.777e-34	151	2EJT4@1|root,2SPW8@2759|Eukaryota,3AM8Q@33154|Opisthokonta,3C0XI@33208|Metazoa	33208|Metazoa	S	Protein of unknown function (DUF1280)	-	-	-	-	-	-	-	-	-	-	-	-	DUF1280	No_hits	570	#	#
Tur_r2.0_p0001.1.g27019.t1	HC	Tur_r2.0_p0001.1	1770319	1774038	-	Uncharacterized protein	Clytia hemisphaerica	-	tr|A0A7M5UXG0|A0A7M5UXG0_9CNID Uncharacterized protein OS=Clytia hemisphaerica OX=252671 PE=3 SV=1	148	120	3.61e-38	60	111	54.1	+	gbinv	-	Eukaryota	Cnidaria	Hydrozoa	Leptothecata	Clytiidae	Clytia	Clytia hemisphaerica	10224.XP_002736797.1	7.821e-36	140	2CUCZ@1|root,2S4DR@2759|Eukaryota,3A611@33154|Opisthokonta,3BT9Q@33208|Metazoa,3D9EE@33213|Bilateria	33208|Metazoa	S	peptidyl-histidine dephosphorylation	PHPT1	GO:0000003,GO:0002682,GO:0002683,GO:0002791,GO:0002793,GO:0003006,GO:0003674,GO:0003824,GO:0004721,GO:0005246,GO:0005488,GO:0005515,GO:0005575,GO:0005622,GO:0005623,GO:0005737,GO:0005829,GO:0006464,GO:0006470,GO:0006793,GO:0006796,GO:0006807,GO:0007548,GO:0008150,GO:0008152,GO:0008200,GO:0009966,GO:0009968,GO:0009987,GO:0010646,GO:0010647,GO:0010648,GO:0010817,GO:0016247,GO:0016248,GO:0016311,GO:…	3.9.1.3	ko:K01112	-	-	-	-	ko00000,ko01000	-	-	-	Ocnus	AUR_scaffold18.g122.t1 unnamed protein product	148	120	2e-38
Tur_r2.0_p0001.1.g27020.t1	HC	Tur_r2.0_p0001.1	1774303	1777411	-	Uncharacterized protein	Clytia hemisphaerica	-	tr|A0A7M5UYD0|A0A7M5UYD0_9CNID Uncharacterized protein OS=Clytia hemisphaerica OX=252671 PE=4 SV=1	535	576	8.62e-154	270	571	47.3	+	gbinv	-	Eukaryota	Cnidaria	Hydrozoa	Leptothecata	Clytiidae	Clytia	Clytia hemisphaerica	7719.XP_002129896.1	5.554e-15	88	2CX44@1|root,2RW8G@2759|Eukaryota,38VV5@33154|Opisthokonta,3C6UA@33208|Metazoa,3DI2U@33213|Bilateria,48KSQ@7711|Chordata	33208|Metazoa	S	Amyotrophic lateral sclerosis 2 chromosomal region candidate gene 8	-	-	-	ko:K21595	-	-	-	-	ko00000,ko03000	-	-	-	ALS2CR8	No_hits	535	#	#
Tur_r2.0_p0001.1.g27021.t1	HC	Tur_r2.0_p0001.1	1781430	1784151	-	Uncharacterized protein	Clytia hemisphaerica	-	tr|A0A7M5UZX6|A0A7M5UZX6_9CNID Uncharacterized protein OS=Clytia hemisphaerica OX=252671 PE=4 SV=1	498	557	2.62e-46	201	591	34	+	gbinv	-	Eukaryota	Cnidaria	Hydrozoa	Leptothecata	Clytiidae	Clytia	Clytia hemisphaerica	No_hits	#	#	#	#	#	#	#	#	#	#	#	#	#	#	#	#	#	#	#	No_hits	498	#	#
Tur_r2.0_p0001.1.g27022.t1	HC	Tur_r2.0_p0001.1	1798434	1798823	-	#	#	#	#	#	#	#	#	#	#	#	#	#	#	#	#	#	#	#	#	No_hits	#	#	#	#	#	#	#	#	#	#	#	#	#	#	#	#	#	#	#	No_hits	130	#	#
Tur_r2.0_p0001.1.g27024.t1	HC	Tur_r2.0_p0001.1	1804791	1819768	+	Uncharacterized protein	Clytia hemisphaerica	-	tr|A0A7M6DR55|A0A7M6DR55_9CNID Uncharacterized protein OS=Clytia hemisphaerica OX=252671 PE=4 SV=1	2475	1939	0	799	1845	43.3	+	gbinv	-	Eukaryota	Cnidaria	Hydrozoa	Leptothecata	Clytiidae	Clytia	Clytia hemisphaerica	400682.PAC_15720512	1.146e-90	342	KOG3594@1|root,KOG1219@2759|Eukaryota,KOG3594@2759|Eukaryota,38CZH@33154|Opisthokonta,3B9B2@33208|Metazoa	33208|Metazoa	Z	condensed mesenchymal cell proliferation	-	GO:0000902,GO:0000904,GO:0001654,GO:0001736,GO:0001738,GO:0001745,GO:0001751,GO:0001754,GO:0002009,GO:0003674,GO:0005488,GO:0005509,GO:0005575,GO:0005623,GO:0005886,GO:0005887,GO:0006928,GO:0006935,GO:0007155,GO:0007156,GO:0007163,GO:0007164,GO:0007275,GO:0007389,GO:0007399,GO:0007409,GO:0007411,GO:0007423,GO:0008150,GO:0009605,GO:0009653,GO:0009887,GO:0009888,GO:0009987,GO:0016020,GO:0016021,GO:…	-	ko:K16669	ko04391,ko04392,map04391,map04392	-	-	-	ko00000,ko00001,ko04516	-	-	-	Cadherin,Cadherin_C,EGF,Laminin_G_2	AUR_scaffold118.g47.t1 unnamed protein product	2475	2599	0
Tur_r2.0_p0001.1.g27025.t1	HC	Tur_r2.0_p0001.1	1821969	1841860	+	Cnn_1N domain-containing protein	Clytia hemisphaerica	-	tr|A0A7M5VEA8|A0A7M5VEA8_9CNID Cnn_1N domain-containing protein OS=Clytia hemisphaerica OX=252671 PE=4 SV=1	1716	1863	1.18e-100	511	1909	26.8	+	gbinv	-	Eukaryota	Cnidaria	Hydrozoa	Leptothecata	Clytiidae	Clytia	Clytia hemisphaerica	7668.SPU_016227-tr	3.349e-16	95	2BXW1@1|root,2QTI7@2759|Eukaryota,39TMB@33154|Opisthokonta,3BCZF@33208|Metazoa,3CTXZ@33213|Bilateria	33208|Metazoa	S	CDK5 regulatory subunit associated protein 2	CDK5RAP2	GO:0000003,GO:0000086,GO:0000132,GO:0000226,GO:0000242,GO:0000278,GO:0000902,GO:0000904,GO:0000922,GO:0001067,GO:0001578,GO:0003006,GO:0003674,GO:0003676,GO:0003677,GO:0005488,GO:0005515,GO:0005516,GO:0005575,GO:0005622,GO:0005623,GO:0005737,GO:0005794,GO:0005813,GO:0005814,GO:0005815,GO:0005819,GO:0005829,GO:0005856,GO:0005874,GO:0005875,GO:0006355,GO:0006996,GO:0007010,GO:0007017,GO:0007049,GO:…	-	ko:K16542,ko:K16549,ko:K16718	-	-	-	-	ko00000,ko03036	-	-	-	Cnn_1N	AUR_scaffold900.g1.t1 unnamed protein product	1716	1478	2e-37
Tur_r2.0_p0001.1.g27026.t1	HC	Tur_r2.0_p0001.1	1842496	1844409	+	Mitochondrial inner membrane protease subunit	Clytia hemisphaerica	-	tr|A0A7M5WL21|A0A7M5WL21_9CNID Mitochondrial inner membrane protease subunit OS=Clytia hemisphaerica OX=252671 PE=3 SV=1	168	168	4.16e-62	90	155	58.1	+	gbinv	-	Eukaryota	Cnidaria	Hydrozoa	Leptothecata	Clytiidae	Clytia	Clytia hemisphaerica	6087.XP_002163287.2	1.066e-49	181	COG0681@1|root,KOG0171@2759|Eukaryota,395CK@33154|Opisthokonta,3BK5H@33208|Metazoa	33208|Metazoa	O	protein processing involved in protein targeting to mitochondrion	IMMP1L	GO:0005575,GO:0005622,GO:0005623,GO:0005737,GO:0005739,GO:0005740,GO:0005743,GO:0006465,GO:0006508,GO:0006518,GO:0006605,GO:0006626,GO:0006627,GO:0006807,GO:0006810,GO:0006839,GO:0006886,GO:0006996,GO:0007005,GO:0008104,GO:0008150,GO:0008152,GO:0009987,GO:0010467,GO:0015031,GO:0015833,GO:0016020,GO:0016043,GO:0016485,GO:0019538,GO:0019866,GO:0022607,GO:0031090,GO:0031966,GO:0031967,GO:0031975,GO:…	-	ko:K09647	ko03060,map03060	-	-	-	ko00000,ko00001,ko01000,ko01002,ko03029	-	-	-	Peptidase_S24,Peptidase_S26	AUR_scaffold301.g8.t1 unnamed protein product	168	119	6e-50
Tur_r2.0_p0001.1.g27027.t1	HC	Tur_r2.0_p0001.1	1846844	1854266	-	Mannosyltransferase (Fragment)	Hydra vulgaris	ALG12	tr|T2M699|T2M699_HYDVU Mannosyltransferase (Fragment) OS=Hydra vulgaris OX=6087 GN=ALG12 PE=2 SV=1	812	474	3.47e-107	192	425	45.2	+	gbinv	-	Eukaryota	Cnidaria	Hydrozoa	Anthoathecata	Hydridae	Hydra	Hydra vulgaris	45351.EDO48762	1.053e-87	319	KOG2516@1|root,KOG2516@2759|Eukaryota,38BVA@33154|Opisthokonta,3BBS2@33208|Metazoa	33208|Metazoa	G	dol-P-Man:Man(7)GlcNAc(2)-PP-Dol alpha-1,6-mannosyltransferase activity	ALG12	GO:0000009,GO:0000030,GO:0003674,GO:0003824,GO:0005575,GO:0005622,GO:0005623,GO:0005737,GO:0005783,GO:0005789,GO:0006457,GO:0006464,GO:0006486,GO:0006487,GO:0006488,GO:0006490,GO:0006629,GO:0006807,GO:0008150,GO:0008152,GO:0009058,GO:0009059,GO:0009100,GO:0009101,GO:0009987,GO:0012505,GO:0016020,GO:0016740,GO:0016757,GO:0016758,GO:0019538,GO:0031984,GO:0034645,GO:0036211,GO:0042175,GO:0043170,GO:…	2.4.1.260,6.1.1.9	ko:K01873,ko:K03847	ko00510,ko00513,ko00970,ko01100,map00510,map00513,map00970,map01100	M00055,M00359,M00360	R03665,R06260	RC00055,RC00523	ko00000,ko00001,ko00002,ko01000,ko01003,ko01007,ko03016	-	GT22	-	Glyco_transf_22	AUR_scaffold269.g18.t1 unnamed protein product	812	188	1e-43
Tur_r2.0_p0001.1.g27028.t1	HC	Tur_r2.0_p0001.1	1861011	1867147	+	Uncharacterized protein	Clytia hemisphaerica	-	tr|A0A7M5UN31|A0A7M5UN31_9CNID Uncharacterized protein OS=Clytia hemisphaerica OX=252671 PE=4 SV=1	1135	336	1.85e-14	80	316	25.3	+	gbinv	-	Eukaryota	Cnidaria	Hydrozoa	Leptothecata	Clytiidae	Clytia	Clytia hemisphaerica	No_hits	#	#	#	#	#	#	#	#	#	#	#	#	#	#	#	#	#	#	#	No_hits	1135	#	#
Tur_r2.0_p0001.1.g27031.t1	HC	Tur_r2.0_p0001.1	1873510	1875114	-	uncharacterized threonine-rich GPI-anchored glycoprotein PJ4664.02-like	Hydra vulgaris	LOC100198016	tr|A0A8B7DX26|A0A8B7DX26_HYDVU uncharacterized threonine-rich GPI-anchored glycoprotein PJ4664.02-like OS=Hydra vulgaris OX=6087 GN=LOC100198016 PE=4 SV=1	352	1632	3.79e-157	232	321	72.3	+	gbinv	-	Eukaryota	Cnidaria	Hydrozoa	Anthoathecata	Hydridae	Hydra	Hydra vulgaris	6087.XP_002164438.2	2.972e-150	482	COG3119@1|root,KOG3867@2759|Eukaryota,38DVH@33154|Opisthokonta,3BAP3@33208|Metazoa	33208|Metazoa	P	sulfuric ester hydrolase activity	-	-	3.1.6.12	ko:K01135	ko00531,ko01100,ko04142,map00531,map01100,map04142	M00076,M00077	R07823	-	ko00000,ko00001,ko00002,ko01000	-	-	-	Sulfatase	AUR_scaffold40.g172.t1 unnamed protein product	352	1742	7e-146
Tur_r2.0_p0001.1.g27032.t1	HC	Tur_r2.0_p0001.1	1883839	1889687	+	E3 ubiquitin-protein ligase TRIM33	Hydra vulgaris	TRIM33	tr|T2M3C8|T2M3C8_HYDVU E3 ubiquitin-protein ligase TRIM33 OS=Hydra vulgaris OX=6087 GN=TRIM33 PE=2 SV=1	955	1020	1.96e-311	503	937	53.7	+	gbinv	-	Eukaryota	Cnidaria	Hydrozoa	Anthoathecata	Hydridae	Hydra	Hydra vulgaris	6087.XP_002155989.2	1.689e-299	945	KOG2177@1|root,KOG2177@2759|Eukaryota,38G1C@33154|Opisthokonta,3B9TN@33208|Metazoa	33208|Metazoa	O	estrogen response element binding	TRIM24	GO:0000122,GO:0000228,GO:0000785,GO:0000790,GO:0000791,GO:0000902,GO:0000904,GO:0000976,GO:0000977,GO:0000978,GO:0000987,GO:0001012,GO:0001067,GO:0002039,GO:0002262,GO:0002376,GO:0002520,GO:0003674,GO:0003676,GO:0003677,GO:0003682,GO:0003690,GO:0003712,GO:0003713,GO:0003824,GO:0004672,GO:0004713,GO:0004842,GO:0005102,GO:0005488,GO:0005515,GO:0005575,GO:0005622,GO:0005623,GO:0005634,GO:0005654,GO:…	2.3.2.27,2.7.12.1	ko:K08825,ko:K08881,ko:K08883	-	-	-	-	ko00000,ko01000,ko01001,ko04121,ko04131	-	-	-	Bromodomain,PHD,zf-B_box,zf-RING_UBOX	AUR_scaffold243.g27.t1 unnamed protein product	955	943	0
Tur_r2.0_p0001.1.g27033.t1	HC	Tur_r2.0_p0001.1	1893221	1918300	+	LOW QUALITY PROTEIN: uncharacterized protein LOC100197014	Hydra vulgaris	LOC100197014	tr|A0A8B7E6R2|A0A8B7E6R2_HYDVU LOW QUALITY PROTEIN: uncharacterized protein LOC100197014 OS=Hydra vulgaris OX=6087 GN=LOC100197014 PE=4 SV=1	3969	1748	0	766	1832	41.8	+	gbinv	-	Eukaryota	Cnidaria	Hydrozoa	Anthoathecata	Hydridae	Hydra	Hydra vulgaris	45351.EDO49269	2.046e-281	973	COG0666@1|root,KOG3417@1|root,KOG4261@1|root,KOG3417@2759|Eukaryota,KOG4261@2759|Eukaryota,KOG4412@2759|Eukaryota,38GRG@33154|Opisthokonta,3BT1S@33208|Metazoa	33208|Metazoa	T	Guanine nucleotide exchange factor for Ras-like small GTPases	-	-	-	-	-	-	-	-	-	-	-	-	FERM_M,RasGEF	AUR_scaffold153.g21.t1 unnamed protein product	3969	845	0
Tur_r2.0_p0001.1.g27034.t1	HC	Tur_r2.0_p0001.1	1920286	1934462	-	Uncharacterized protein	Clytia hemisphaerica	-	tr|A0A7M5X290|A0A7M5X290_9CNID Uncharacterized protein OS=Clytia hemisphaerica OX=252671 PE=4 SV=1	1963	1776	3.26e-111	445	1115	39.9	+	gbinv	-	Eukaryota	Cnidaria	Hydrozoa	Leptothecata	Clytiidae	Clytia	Clytia hemisphaerica	7668.SPU_015009-tr	2.378e-256	860	KOG1217@1|root,KOG1217@2759|Eukaryota,38BUP@33154|Opisthokonta,3BAFT@33208|Metazoa,3DEGA@33213|Bilateria	33208|Metazoa	T	Domain first found in C1r, C1s, uEGF, and bone morphogenetic protein.	-	-	-	ko:K02599	ko01522,ko04320,ko04330,ko04658,ko04919,ko05020,ko05165,ko05200,ko05206,ko05224,map01522,map04320,map04330,map04658,map04919,map05020,map05165,map05200,map05206,map05224	M00682	-	-	ko00000,ko00001,ko00002	-	-	-	CUB,EGF,EGF_CA,Reeler,hEGF	AUR_scaffold131.g46.t1 unnamed protein product	1963	1355	7e-170
Tur_r2.0_p0001.1.g27035.t1	HC	Tur_r2.0_p0001.1	1939755	1940362	+	Uncharacterized protein	Clytia hemisphaerica	-	tr|A0A7M5UJG4|A0A7M5UJG4_9CNID Uncharacterized protein OS=Clytia hemisphaerica OX=252671 PE=4 SV=1	129	456	1e-13	39	71	54.9	+	gbinv	-	Eukaryota	Cnidaria	Hydrozoa	Leptothecata	Clytiidae	Clytia	Clytia hemisphaerica	No_hits	#	#	#	#	#	#	#	#	#	#	#	#	#	#	#	#	#	#	#	No_hits	129	#	#
Tur_r2.0_p0001.1.g27036.t1	HC	Tur_r2.0_p0001.1	1940586	1940903	+	Uncharacterized protein	Clytia hemisphaerica	-	tr|A0A7M5UJG4|A0A7M5UJG4_9CNID Uncharacterized protein OS=Clytia hemisphaerica OX=252671 PE=4 SV=1	106	456	3.79e-27	57	101	56.4	+	gbinv	-	Eukaryota	Cnidaria	Hydrozoa	Leptothecata	Clytiidae	Clytia	Clytia hemisphaerica	6087.XP_002168628.2	6.478e-23	101	2EBK2@1|root,2SHNC@2759|Eukaryota	2759|Eukaryota	-	-	-	-	-	-	-	-	-	-	-	-	-	-	-	AUR_scaffold402.g6.t1 unnamed protein product	106	173	2e-27
Tur_r2.0_p0001.1.g27041.t1	HC	Tur_r2.0_p0001.1	1960066	1960476	+	#	#	#	#	#	#	#	#	#	#	#	#	#	#	#	#	#	#	#	#	No_hits	#	#	#	#	#	#	#	#	#	#	#	#	#	#	#	#	#	#	#	No_hits	137	#	#
Tur_r2.0_p0001.1.g27042.t1	HC	Tur_r2.0_p0001.1	1965355	1972572	+	Transcription factor ZNF436	Hydra vulgaris	-	tr|I3V7V8|I3V7V8_HYDVU Transcription factor ZNF436 OS=Hydra vulgaris OX=6087 PE=2 SV=1	475	506	5.59e-23	171	286	59.8	+	gbinv	-	Eukaryota	Cnidaria	Hydrozoa	Anthoathecata	Hydridae	Hydra	Hydra vulgaris	6087.XP_002166941.1	4.005e-95	328	KOG1721@1|root,KOG1721@2759|Eukaryota	6087.XP_002166941.1|-	B	DNA binding	-	-	-	-	-	-	-	-	-	-	-	-	-	AUR_scaffold67.g47.t1 unnamed protein product	475	522	5e-103
Tur_r2.0_p0001.1.g27043.t1	HC	Tur_r2.0_p0001.1	1978871	1979797	-	Uncharacterized protein	Clytia hemisphaerica	-	tr|A0A7M5VGE7|A0A7M5VGE7_9CNID Uncharacterized protein OS=Clytia hemisphaerica OX=252671 PE=4 SV=1	309	384	9.69e-76	159	386	41.2	+	gbinv	-	Eukaryota	Cnidaria	Hydrozoa	Leptothecata	Clytiidae	Clytia	Clytia hemisphaerica	6087.XP_002154627.2	2.938e-56	207	2C2NA@1|root,2QUXQ@2759|Eukaryota,38ES1@33154|Opisthokonta,3BHSN@33208|Metazoa	33208|Metazoa	S	spermatogenesis	ODF2	GO:0000003,GO:0000086,GO:0000226,GO:0000278,GO:0001520,GO:0003006,GO:0003674,GO:0005198,GO:0005200,GO:0005488,GO:0005515,GO:0005575,GO:0005622,GO:0005623,GO:0005737,GO:0005813,GO:0005814,GO:0005815,GO:0005829,GO:0005856,GO:0005929,GO:0006996,GO:0007010,GO:0007017,GO:0007049,GO:0007098,GO:0007276,GO:0007281,GO:0007283,GO:0007286,GO:0007346,GO:0008104,GO:0008150,GO:0009987,GO:0010389,GO:0010457,GO:…	-	ko:K16479	-	-	-	-	ko00000,ko03036	-	-	-	-	No_hits	309	#	#
Tur_r2.0_p0001.1.g27044.t1	HC	Tur_r2.0_p0001.1	1982152	1986416	-	WD repeat-containing protein 47-like	Hydra vulgaris	LOC100201196	tr|A0A8B7DU11|A0A8B7DU11_HYDVU WD repeat-containing protein 47-like OS=Hydra vulgaris OX=6087 GN=LOC100201196 PE=4 SV=1	796	1071	1.13e-183	389	1067	36.5	+	gbinv	-	Eukaryota	Cnidaria	Hydrozoa	Anthoathecata	Hydridae	Hydra	Hydra vulgaris	6087.XP_002170696.2	3.481e-197	640	KOG0641@1|root,KOG0641@2759|Eukaryota,38EMU@33154|Opisthokonta,3BFE1@33208|Metazoa	33208|Metazoa	K	WD repeat-containing protein	WDR47	-	-	-	-	-	-	-	-	-	-	-	WD40	AUR_scaffold22.g50.t2 unnamed protein product	796	487	6e-135
Tur_r2.0_p0001.1.g27045.t1	HC	Tur_r2.0_p0001.1	1990804	2001977	-	TPR_REGION domain-containing protein	Clytia hemisphaerica	-	tr|A0A069DUP8|A0A069DUP8_9CNID TPR_REGION domain-containing protein OS=Clytia hemisphaerica OX=252671 PE=2 SV=1	593	688	2.28e-97	252	720	35	+	gbinv	-	Eukaryota	Cnidaria	Hydrozoa	Leptothecata	Clytiidae	Clytia	Clytia hemisphaerica	6087.XP_002155948.1	5.849e-66	247	KOG4225@1|root,KOG4225@2759|Eukaryota,38DGK@33154|Opisthokonta,3BB8J@33208|Metazoa	33208|Metazoa	T	factor 2	NCF2	GO:0000323,GO:0001669,GO:0002237,GO:0002376,GO:0003008,GO:0003013,GO:0003674,GO:0003824,GO:0005488,GO:0005515,GO:0005575,GO:0005622,GO:0005623,GO:0005634,GO:0005730,GO:0005737,GO:0005764,GO:0005767,GO:0005773,GO:0005829,GO:0005886,GO:0005887,GO:0006091,GO:0006139,GO:0006725,GO:0006732,GO:0006733,GO:0006739,GO:0006742,GO:0006753,GO:0006793,GO:0006796,GO:0006801,GO:0006807,GO:0006950,GO:0006952,GO:…	-	ko:K08010	ko04145,ko04380,ko04670,ko05140,ko05418,map04145,map04380,map04670,map05140,map05418	-	-	-	ko00000,ko00001,ko04131	-	-	-	PB1,SH3_1,SH3_9,TPR_1,TPR_2,TPR_8	AUR_scaffold306.g6.t1 unnamed protein product	593	473	5e-62
Tur_r2.0_p0001.1.g27046.t1	HC	Tur_r2.0_p0001.1	2002526	2008265	+	neuronal acetylcholine receptor subunit beta-3-like	Hydra vulgaris	LOC105846246	tr|A0A8B7DR67|A0A8B7DR67_HYDVU neuronal acetylcholine receptor subunit beta-3-like OS=Hydra vulgaris OX=6087 GN=LOC105846246 PE=4 SV=1	480	480	3.93e-121	211	481	43.9	+	gbinv	-	Eukaryota	Cnidaria	Hydrozoa	Anthoathecata	Hydridae	Hydra	Hydra vulgaris	6087.XP_002169869.2	2.912e-86	302	COG4886@1|root,KOG3646@1|root,KOG0619@2759|Eukaryota,KOG3646@2759|Eukaryota	2759|Eukaryota	U	acetylcholine-gated cation-selective channel activity	-	GO:0000166,GO:0003674,GO:0005488,GO:0005575,GO:0005622,GO:0005623,GO:0005737,GO:0009507,GO:0009536,GO:0036094,GO:0043226,GO:0043227,GO:0043229,GO:0043231,GO:0044424,GO:0044444,GO:0044464,GO:0097159,GO:1901265,GO:1901363	-	-	-	-	-	-	-	-	-	-	LRRNT_2,LRR_1,LRR_4,LRR_6,LRR_8,Neur_chan_LBD,Neur_chan_memb	AUR_scaffold129.g38.t2 unnamed protein product	480	492	2e-107
Tur_r2.0_p0001.1.g27047.t1	HC	Tur_r2.0_p0001.1	2009607	2010457	+	#	#	#	#	#	#	#	#	#	#	#	#	#	#	#	#	#	#	#	#	400682.PAC_15706812	6.389e-38	152	COG0666@1|root,KOG0504@2759|Eukaryota	2759|Eukaryota	I	protein ubiquitination	-	-	-	ko:K15503,ko:K21440	-	-	-	-	ko00000,ko01009,ko03400,ko04131	-	-	-	Ank,Ank_2,Ank_3,Ank_4,Ank_5	AUR_scaffold349.g5.t1 unnamed protein product	259	256	1e-30
Tur_r2.0_p0001.1.g27051.t1	HC	Tur_r2.0_p0001.1	2039892	2040563	+	#	#	#	#	#	#	#	#	#	#	#	#	#	#	#	#	#	#	#	#	400682.PAC_15706812	2.425e-27	119	COG0666@1|root,KOG0504@2759|Eukaryota	2759|Eukaryota	I	protein ubiquitination	-	-	-	ko:K15503,ko:K21440	-	-	-	-	ko00000,ko01009,ko03400,ko04131	-	-	-	Ank,Ank_2,Ank_3,Ank_4,Ank_5	AUR_scaffold32.g22.t1 unnamed protein product	224	203	4e-25
Tur_r2.0_p0001.1.g27053.t1	HC	Tur_r2.0_p0001.1	2042754	2043593	-	uncharacterized protein LOC105847782	Hydra vulgaris	LOC105847782	tr|A0A8B7DXP8|A0A8B7DXP8_HYDVU uncharacterized protein LOC105847782 OS=Hydra vulgaris OX=6087 GN=LOC105847782 PE=4 SV=1	280	224	4.15e-47	111	272	40.8	+	gbinv	-	Eukaryota	Cnidaria	Hydrozoa	Anthoathecata	Hydridae	Hydra	Hydra vulgaris	No_hits	#	#	#	#	#	#	#	#	#	#	#	#	#	#	#	#	#	#	#	AUR_scaffold473.g6.t1 unnamed protein product	280	351	7e-35
Tur_r2.0_p0001.1.g27055.t1	HC	Tur_r2.0_p0001.1	2050358	2074889	-	tetraspanin-9-like	Hydra vulgaris	LOC100208781	tr|A0A8B6XG04|A0A8B6XG04_HYDVU tetraspanin-9-like OS=Hydra vulgaris OX=6087 GN=LOC100208781 PE=4 SV=1	1786	253	8.34e-75	123	232	53	+	gbinv	-	Eukaryota	Cnidaria	Hydrozoa	Anthoathecata	Hydridae	Hydra	Hydra vulgaris	6087.XP_002156768.2	3.643e-51	211	KOG3882@1|root,KOG3882@2759|Eukaryota	2759|Eukaryota	S	cell surface receptor signaling pathway	-	-	-	-	-	-	-	-	-	-	-	-	Tetraspannin	AUR_scaffold207.g13.t1 unnamed protein product	1786	242	2e-45
Tur_r2.0_p0001.1.g27057.t1	HC	Tur_r2.0_p0001.1	2086469	2091234	-	tetraspanin-9-like	Hydra vulgaris	LOC100208781	tr|A0A8B6XG04|A0A8B6XG04_HYDVU tetraspanin-9-like OS=Hydra vulgaris OX=6087 GN=LOC100208781 PE=4 SV=1	251	253	3.55e-87	129	257	50.2	+	gbinv	-	Eukaryota	Cnidaria	Hydrozoa	Anthoathecata	Hydridae	Hydra	Hydra vulgaris	6087.XP_002156768.2	2.929e-65	231	KOG3882@1|root,KOG3882@2759|Eukaryota	2759|Eukaryota	S	cell surface receptor signaling pathway	-	-	-	-	-	-	-	-	-	-	-	-	Tetraspannin	AUR_scaffold207.g13.t1 unnamed protein product	251	242	1e-54
Tur_r2.0_p0001.1.g27060.t1	HC	Tur_r2.0_p0001.1	2107346	2124297	-	uncharacterized protein LOC105845024	Hydra vulgaris	LOC105845024	tr|A0A8B7DJ16|A0A8B7DJ16_HYDVU uncharacterized protein LOC105845024 OS=Hydra vulgaris OX=6087 GN=LOC105845024 PE=4 SV=1	577	623	1.49e-66	172	561	30.7	+	gbinv	-	Eukaryota	Cnidaria	Hydrozoa	Anthoathecata	Hydridae	Hydra	Hydra vulgaris	6087.XP_002167073.2	1.479e-33	148	COG5599@1|root,KOG4228@2759|Eukaryota	2759|Eukaryota	T	protein tyrosine phosphatase activity	-	-	-	ko:K05060,ko:K16353	ko04060,ko04550,ko04630,ko04659,ko05167,ko05200,ko05203,map04060,map04550,map04630,map04659,map05167,map05200,map05203	-	-	-	ko00000,ko00001,ko04050,ko04090,ko04516	-	-	-	fn3	AUR_scaffold174.g60.t1 unnamed protein product	577	1132	1e-16
Tur_r2.0_p0001.1.g27064.t1	HC	Tur_r2.0_p0001.1	2146071	2146870	-	zinc finger protein 254-like	Hydra vulgaris	LOC101240226	tr|A0A8B6XY58|A0A8B6XY58_HYDVU zinc finger protein 254-like OS=Hydra vulgaris OX=6087 GN=LOC101240226 PE=4 SV=1	234	325	3.19e-38	78	149	52.3	+	gbinv	-	Eukaryota	Cnidaria	Hydrozoa	Anthoathecata	Hydridae	Hydra	Hydra vulgaris	6087.XP_004208625.1	4.997e-87	293	KOG1721@1|root,KOG1721@2759|Eukaryota,38EV5@33154|Opisthokonta,3BDUH@33208|Metazoa	33208|Metazoa	K	forebrain anterior/posterior pattern specification	-	-	-	-	-	-	-	-	-	-	-	-	zf-C2H2	AUR_scaffold18.g121.t1 unnamed protein product	234	349	2e-78
Tur_r2.0_p0001.1.g27073.t1	HC	Tur_r2.0_p0001.1	2184838	2186139	-	Uncharacterized protein	Clytia hemisphaerica	-	tr|A0A7M5UHB9|A0A7M5UHB9_9CNID Uncharacterized protein OS=Clytia hemisphaerica OX=252671 PE=4 SV=1	434	442	1.15e-71	145	435	33.3	+	gbinv	-	Eukaryota	Cnidaria	Hydrozoa	Leptothecata	Clytiidae	Clytia	Clytia hemisphaerica	No_hits	#	#	#	#	#	#	#	#	#	#	#	#	#	#	#	#	#	#	#	AUR_scaffold167.g44.t1 unnamed protein product	434	496	6e-29
Tur_r2.0_p0001.1.g27074.t1	HC	Tur_r2.0_p0001.1	2191596	2201543	+	P-type domain-containing protein	Clytia hemisphaerica	-	tr|A0A7M5V5T0|A0A7M5V5T0_9CNID P-type domain-containing protein OS=Clytia hemisphaerica OX=252671 PE=3 SV=1	880	888	0	517	864	59.8	+	gbinv	-	Eukaryota	Cnidaria	Hydrozoa	Leptothecata	Clytiidae	Clytia	Clytia hemisphaerica	6087.XP_002154319.2	0	1035	COG1501@1|root,KOG1065@2759|Eukaryota,38C0A@33154|Opisthokonta,3BACU@33208|Metazoa	33208|Metazoa	G	alpha-1,4-glucosidase activity	GAA	GO:0000023,GO:0000272,GO:0000323,GO:0001775,GO:0002026,GO:0002086,GO:0002252,GO:0002263,GO:0002274,GO:0002275,GO:0002283,GO:0002366,GO:0002376,GO:0002443,GO:0002444,GO:0002446,GO:0003007,GO:0003008,GO:0003009,GO:0003011,GO:0003012,GO:0003013,GO:0003015,GO:0003016,GO:0003674,GO:0003824,GO:0004553,GO:0004558,GO:0005488,GO:0005575,GO:0005622,GO:0005623,GO:0005737,GO:0005764,GO:0005765,GO:0005766,GO:…	3.2.1.20	ko:K12316	ko00052,ko00500,ko01100,ko04142,map00052,map00500,map01100,map04142	-	R00028,R00801,R00802	RC00028,RC00049,RC00077	ko00000,ko00001,ko01000,ko04147	-	GH31	-	Gal_mutarotas_2,Glyco_hydro_31,NtCtMGAM_N,Trefoil	AUR_scaffold307.g28.t1 unnamed protein product	880	889	0
Tur_r2.0_p0001.1.g27075.t1	HC	Tur_r2.0_p0001.1	2209680	2216727	+	ETS domain-containing protein	Clytia hemisphaerica	-	tr|A0A7M5U5U1|A0A7M5U5U1_9CNID ETS domain-containing protein OS=Clytia hemisphaerica OX=252671 PE=3 SV=1	597	624	6.46e-67	214	622	34.4	+	gbinv	-	Eukaryota	Cnidaria	Hydrozoa	Leptothecata	Clytiidae	Clytia	Clytia hemisphaerica	6087.XP_002161852.1	6.627e-49	196	KOG3806@1|root,KOG3806@2759|Eukaryota,38DI1@33154|Opisthokonta,3BEHJ@33208|Metazoa	33208|Metazoa	K	purine-rich negative regulatory element binding	ELK3	GO:0000003,GO:0000122,GO:0000976,GO:0000977,GO:0000978,GO:0000981,GO:0000982,GO:0000987,GO:0001012,GO:0001067,GO:0001077,GO:0001228,GO:0001525,GO:0001568,GO:0001944,GO:0002119,GO:0002164,GO:0003674,GO:0003676,GO:0003677,GO:0003690,GO:0003700,GO:0003712,GO:0003714,GO:0005488,GO:0005515,GO:0005575,GO:0005622,GO:0005623,GO:0005634,GO:0005654,GO:0005737,GO:0005739,GO:0006139,GO:0006351,GO:0006355,GO:…	-	ko:K04375,ko:K04376,ko:K09430	ko04010,ko04012,ko04014,ko04510,ko04910,ko04912,ko04921,ko05020,ko05140,ko05161,ko05166,ko05200,ko05202,ko05205,ko05213,ko05225,map04010,map04012,map04014,map04510,map04910,map04912,map04921,map05020,map05140,map05161,map05166,map05200,map05202,map05205,map05213,map05225	-	-	-	ko00000,ko00001,ko03000	-	-	-	Ets	AUR_scaffold72.g97.t1 unnamed protein product	597	106	3e-32
Tur_r2.0_p0001.1.g27077.t1	HC	Tur_r2.0_p0001.1	2226182	2232431	+	Protein usf	Stylophora pistillata	usf	tr|A0A2B4SB03|A0A2B4SB03_STYPI Protein usf OS=Stylophora pistillata OX=50429 GN=usf PE=4 SV=1	751	786	2.67e-104	178	352	50.6	+	gbinv	-	Eukaryota	Cnidaria	Anthozoa	Scleractinia	Pocilloporidae	Stylophora	Stylophora pistillata	52644.XP_010562207.1	1.418e-83	304	KOG3949@1|root,KOG3949@2759|Eukaryota,38DZW@33154|Opisthokonta,3BB5M@33208|Metazoa,3CYMH@33213|Bilateria,48AIP@7711|Chordata,494AA@7742|Vertebrata,4GHWK@8782|Aves	33208|Metazoa	BK	Elongator complex protein 4	ELP4	GO:0000123,GO:0000993,GO:0001098,GO:0001099,GO:0001932,GO:0003674,GO:0005488,GO:0005515,GO:0005575,GO:0005622,GO:0005623,GO:0005634,GO:0005654,GO:0005737,GO:0006139,GO:0006325,GO:0006351,GO:0006354,GO:0006355,GO:0006357,GO:0006366,GO:0006368,GO:0006464,GO:0006473,GO:0006475,GO:0006725,GO:0006807,GO:0006996,GO:0008023,GO:0008150,GO:0008152,GO:0008607,GO:0009058,GO:0009059,GO:0009889,GO:0009987,GO:…	-	ko:K11375	-	-	-	-	ko00000,ko03016,ko03036	-	-	-	PAXNEB	AUR_scaffold29.g116.t1 unnamed protein product	751	407	3e-89
Tur_r2.0_p0001.1.g27078.t1	HC	Tur_r2.0_p0001.1	2233022	2235174	-	Uncharacterized protein	Clytia hemisphaerica	-	tr|A0A7M5XC81|A0A7M5XC81_9CNID Uncharacterized protein OS=Clytia hemisphaerica OX=252671 PE=4 SV=1	685	674	1.96e-130	267	702	38	+	gbinv	-	Eukaryota	Cnidaria	Hydrozoa	Leptothecata	Clytiidae	Clytia	Clytia hemisphaerica	8364.ENSXETP00000030968	7.053e-05	56	COG2940@1|root,KOG1084@2759|Eukaryota,39S9P@33154|Opisthokonta,3BDTZ@33208|Metazoa,3D24B@33213|Bilateria,486V8@7711|Chordata,4951X@7742|Vertebrata	33208|Metazoa	O	ubiquitin-protein transferase activity	G2E3	GO:0000003,GO:0000209,GO:0001654,GO:0001673,GO:0001701,GO:0001824,GO:0003006,GO:0003674,GO:0003824,GO:0004842,GO:0005488,GO:0005515,GO:0005575,GO:0005622,GO:0005623,GO:0005634,GO:0005694,GO:0005700,GO:0005737,GO:0005829,GO:0006464,GO:0006807,GO:0007275,GO:0007276,GO:0007281,GO:0007283,GO:0007423,GO:0007530,GO:0007538,GO:0007542,GO:0008150,GO:0008152,GO:0008283,GO:0009790,GO:0009792,GO:0009893,GO:…	2.3.2.26	ko:K22371	-	-	-	-	ko00000,ko01000,ko04121	-	-	-	HECT,zf-HC5HC2H	AUR_scaffold417.g2.t1 unnamed protein product	685	750	6e-77
Tur_r2.0_p0001.1.g27079.t1	HC	Tur_r2.0_p0001.1	2240002	2243603	-	Uncharacterized protein	Clytia hemisphaerica	-	tr|A0A7M5X4C8|A0A7M5X4C8_9CNID Uncharacterized protein OS=Clytia hemisphaerica OX=252671 PE=3 SV=1	222	244	4.02e-74	121	196	61.7	+	gbinv	-	Eukaryota	Cnidaria	Hydrozoa	Leptothecata	Clytiidae	Clytia	Clytia hemisphaerica	No_hits	#	#	#	#	#	#	#	#	#	#	#	#	#	#	#	#	#	#	#	AUR_scaffold122.g7.t2 unnamed protein product	222	171	2e-39
Tur_r2.0_p0001.1.g27080.t1	HC	Tur_r2.0_p0001.1	2244868	2248640	-	Vesicle-associated membrane protein 4	Hydra vulgaris	VAMP4	tr|T2MI55|T2MI55_HYDVU Vesicle-associated membrane protein 4 OS=Hydra vulgaris OX=6087 GN=VAMP4 PE=2 SV=1	129	133	1.75e-36	69	127	54.3	+	gbinv	-	Eukaryota	Cnidaria	Hydrozoa	Anthoathecata	Hydridae	Hydra	Hydra vulgaris	6087.XP_002158018.2	7.284e-34	134	COG5143@1|root,KOG0860@2759|Eukaryota,3A3F0@33154|Opisthokonta,3BPPN@33208|Metazoa	33208|Metazoa	U	vesicle-associated membrane protein 4	VAMP4	GO:0000139,GO:0000149,GO:0000226,GO:0000323,GO:0002376,GO:0003674,GO:0005484,GO:0005488,GO:0005515,GO:0005575,GO:0005622,GO:0005623,GO:0005737,GO:0005764,GO:0005768,GO:0005773,GO:0005794,GO:0005802,GO:0005886,GO:0006810,GO:0006887,GO:0006892,GO:0006893,GO:0006906,GO:0006950,GO:0006952,GO:0006955,GO:0006996,GO:0007010,GO:0007017,GO:0007030,GO:0008021,GO:0008104,GO:0008150,GO:0009986,GO:0009987,GO:…	-	ko:K08513	ko04130,map04130	-	-	-	ko00000,ko00001,ko04131	-	-	-	Synaptobrevin	AUR_scaffold176.g42.t1 unnamed protein product	129	140	2e-34
Tur_r2.0_p0001.1.g27081.t1	HC	Tur_r2.0_p0001.1	2249381	2249857	+	Aminoacyl-tRNA hydrolase (Fragment)	Hydra vulgaris	PTRH2	tr|T2M2U3|T2M2U3_HYDVU Aminoacyl-tRNA hydrolase (Fragment) OS=Hydra vulgaris OX=6087 GN=PTRH2 PE=2 SV=1	159	168	1.76e-56	84	110	76.4	+	gbinv	-	Eukaryota	Cnidaria	Hydrozoa	Anthoathecata	Hydridae	Hydra	Hydra vulgaris	45351.EDO41127	8.387e-45	167	COG1990@1|root,KOG3282@2759|Eukaryota,3A5QT@33154|Opisthokonta,3BIPK@33208|Metazoa	33208|Metazoa	S	aminoacyl-tRNA hydrolase activity	PTRH2	GO:0003674,GO:0003824,GO:0004045,GO:0005575,GO:0005622,GO:0005623,GO:0005737,GO:0005739,GO:0005829,GO:0008150,GO:0009892,GO:0010468,GO:0010605,GO:0010629,GO:0010941,GO:0010942,GO:0016787,GO:0016788,GO:0019222,GO:0042981,GO:0043065,GO:0043066,GO:0043067,GO:0043068,GO:0043069,GO:0043226,GO:0043227,GO:0043229,GO:0043231,GO:0044424,GO:0044444,GO:0044464,GO:0048518,GO:0048519,GO:0048522,GO:0048523,GO:…	3.1.1.29	ko:K04794	-	-	-	-	ko00000,ko01000,ko03012	-	-	-	PTH2	AUR_scaffold39.g41.t1 unnamed protein product	159	191	5e-58
Tur_r2.0_p0001.1.g27082.t1	HC	Tur_r2.0_p0001.1	2255828	2258131	-	Extracellular calcium-sensing receptor-like	Paramuricea clavata	PACLA_6A041729	tr|A0A6S7H879|A0A6S7H879_PARCT Extracellular calcium-sensing receptor-like OS=Paramuricea clavata OX=317549 GN=PACLA_6A041729 PE=4 SV=1	768	893	1.76e-35	170	643	26.4	+	gbinv	-	Eukaryota	Cnidaria	Anthozoa	Alcyonacea	Plexauridae	Paramuricea	Paramuricea clavata	45351.EDO42746	7.132e-36	157	KOG1056@1|root,KOG1056@2759|Eukaryota,38GUR@33154|Opisthokonta,3B93Z@33208|Metazoa	33208|Metazoa	PT	Extracellular calcium-sensing receptor-like	-	-	-	ko:K04612	ko04621,map04621	-	-	-	ko00000,ko00001,ko04030	9.A.14.7.2	-	-	7tm_3,ANF_receptor,NCD3G	AUR_scaffold8.g154.t1 unnamed protein product	768	909	2e-43
Tur_r2.0_p0001.1.g27083.t1	HC	Tur_r2.0_p0001.1	2260117	2269707	+	HECT domain-containing protein	Clytia hemisphaerica	-	tr|A0A7M5X410|A0A7M5X410_9CNID HECT domain-containing protein OS=Clytia hemisphaerica OX=252671 PE=4 SV=1	942	985	4.07e-274	436	819	53.2	+	gbinv	-	Eukaryota	Cnidaria	Hydrozoa	Leptothecata	Clytiidae	Clytia	Clytia hemisphaerica	6087.XP_002158185.2	6.681e-302	952	COG0666@1|root,COG5021@1|root,KOG0504@2759|Eukaryota,KOG0939@2759|Eukaryota,38HWD@33154|Opisthokonta,3BCJT@33208|Metazoa	33208|Metazoa	KMO	HECT domain and ankyrin repeat containing, E3 ubiquitin protein ligase 1	HACE1	GO:0000139,GO:0000209,GO:0003674,GO:0003824,GO:0004842,GO:0005488,GO:0005515,GO:0005575,GO:0005622,GO:0005623,GO:0005634,GO:0005654,GO:0005737,GO:0005783,GO:0005794,GO:0005795,GO:0006464,GO:0006508,GO:0006511,GO:0006807,GO:0006996,GO:0007030,GO:0007154,GO:0007165,GO:0007264,GO:0007265,GO:0008150,GO:0008152,GO:0009056,GO:0009057,GO:0009987,GO:0010256,GO:0012505,GO:0016020,GO:0016043,GO:0016567,GO:…	2.3.2.26	ko:K12166	-	-	-	-	ko00000,ko01000,ko04121	-	-	-	Ank_2,Ank_4,HECT	AUR_scaffold22.g117.t1 unnamed protein product	942	349	7e-165
Tur_r2.0_p0001.1.g27085.t1	HC	Tur_r2.0_p0001.1	2273389	2278811	-	Peptidyl-prolyl cis-trans isomerase	Pocillopora damicornis	pdam_00012771	tr|A0A3M6TIY1|A0A3M6TIY1_POCDA Peptidyl-prolyl cis-trans isomerase OS=Pocillopora damicornis OX=46731 GN=pdam_00012771 PE=4 SV=1	150	150	1.86e-75	113	150	75.3	+	gbinv	-	Eukaryota	Cnidaria	Anthozoa	Scleractinia	Pocilloporidae	Pocillopora	Pocillopora damicornis	45351.EDO37326	4.382e-66	228	COG0760@1|root,KOG3259@2759|Eukaryota,3A05V@33154|Opisthokonta,3BGXQ@33208|Metazoa	33208|Metazoa	O	Peptidyl-prolyl cis-trans isomerase	PIN1	GO:0000413,GO:0001558,GO:0001817,GO:0001818,GO:0001932,GO:0001933,GO:0001934,GO:0003674,GO:0003755,GO:0003774,GO:0003824,GO:0005488,GO:0005515,GO:0005575,GO:0005622,GO:0005623,GO:0005634,GO:0005654,GO:0005737,GO:0005739,GO:0005829,GO:0006355,GO:0006357,GO:0006464,GO:0006807,GO:0007088,GO:0007154,GO:0007165,GO:0007166,GO:0007167,GO:0007169,GO:0007173,GO:0007275,GO:0007346,GO:0007399,GO:0008013,GO:…	5.2.1.8	ko:K09578	ko04622,map04622	-	-	-	ko00000,ko00001,ko01000,ko03021,ko03110	-	-	-	Rotamase,WW	AUR_scaffold129.g27.t1 unnamed protein product	150	91	1e-25
Tur_r2.0_p0001.1.g27086.t1	HC	Tur_r2.0_p0001.1	2281844	2284694	+	Calumenin	Hydra vulgaris	CALU	tr|T2MJ22|T2MJ22_HYDVU Calumenin OS=Hydra vulgaris OX=6087 GN=CALU PE=2 SV=1	316	312	7.45e-115	189	298	63.4	+	gbinv	-	Eukaryota	Cnidaria	Hydrozoa	Anthoathecata	Hydridae	Hydra	Hydra vulgaris	6087.XP_002167284.1	6.903e-127	412	KOG4223@1|root,KOG4223@2759|Eukaryota,38BFK@33154|Opisthokonta,3BD5R@33208|Metazoa	33208|Metazoa	TU	calcium ion binding	CALU	GO:0003674,GO:0004857,GO:0005488,GO:0005509,GO:0005515,GO:0005575,GO:0005576,GO:0005622,GO:0005623,GO:0005634,GO:0005694,GO:0005700,GO:0005703,GO:0005737,GO:0005783,GO:0005788,GO:0005794,GO:0006139,GO:0006259,GO:0006265,GO:0006325,GO:0006355,GO:0006464,GO:0006725,GO:0006807,GO:0006996,GO:0007549,GO:0008150,GO:0008152,GO:0009047,GO:0009889,GO:0009891,GO:0009893,GO:0009987,GO:0010468,GO:0010556,GO:…	-	-	-	-	-	-	-	-	-	-	EF-hand_5,EF-hand_7,EF-hand_8	AUR_scaffold270.g11.t1 unnamed protein product	316	318	1e-129
Tur_r2.0_p0001.1.g27089.t1	HC	Tur_r2.0_p0001.1	2295833	2302516	-	anaphase-promoting complex subunit 11-like	Hydra vulgaris	LOC100206165	tr|A0A8B6XLC2|A0A8B6XLC2_HYDVU anaphase-promoting complex subunit 11-like OS=Hydra vulgaris OX=6087 GN=LOC100206165 PE=4 SV=1	997	84	3.44e-48	70	75	93.3	+	gbinv	-	Eukaryota	Cnidaria	Hydrozoa	Anthoathecata	Hydridae	Hydra	Hydra vulgaris	6087.XP_002162565.1	3.747e-42	179	COG5194@1|root,KOG1493@2759|Eukaryota,3A5S4@33154|Opisthokonta,3BSM4@33208|Metazoa	33208|Metazoa	O	positive regulation of mitotic metaphase/anaphase transition	ANAPC11	GO:0000003,GO:0000151,GO:0000152,GO:0000209,GO:0000278,GO:0000280,GO:0003674,GO:0003824,GO:0004842,GO:0005488,GO:0005515,GO:0005575,GO:0005622,GO:0005623,GO:0005634,GO:0005654,GO:0005680,GO:0005730,GO:0005737,GO:0005829,GO:0006464,GO:0006508,GO:0006511,GO:0006807,GO:0006996,GO:0007049,GO:0007059,GO:0007088,GO:0007275,GO:0007346,GO:0008150,GO:0008152,GO:0008270,GO:0009056,GO:0009057,GO:0009790,GO:…	-	ko:K03358	ko04110,ko04111,ko04113,ko04114,ko04120,ko04914,ko05166,map04110,map04111,map04113,map04114,map04120,map04914,map05166	M00389	-	-	ko00000,ko00001,ko00002,ko03036,ko04121	-	-	-	LURAP,zf-ANAPC11	AUR_scaffold115.g44.t1 unnamed protein product	997	113	4e-14
Tur_r2.0_p0001.1.g27090.t1	HC	Tur_r2.0_p0001.1	2312478	2313041	-	#	#	#	#	#	#	#	#	#	#	#	#	#	#	#	#	#	#	#	#	7955.ENSDARP00000111271	1.864e-22	104	COG2940@1|root,KOG1082@2759|Eukaryota,38GXX@33154|Opisthokonta,3BA3A@33208|Metazoa,3D0GH@33213|Bilateria,485RE@7711|Chordata,48YDC@7742|Vertebrata,49W5K@7898|Actinopterygii	33208|Metazoa	B	Histone-lysine N-methyltransferase	EHMT1	GO:0000122,GO:0002039,GO:0002165,GO:0002682,GO:0002697,GO:0002831,GO:0003008,GO:0003674,GO:0003824,GO:0005488,GO:0005515,GO:0005575,GO:0005622,GO:0005623,GO:0005634,GO:0005654,GO:0005694,GO:0005700,GO:0005705,GO:0006139,GO:0006259,GO:0006304,GO:0006305,GO:0006306,GO:0006325,GO:0006355,GO:0006357,GO:0006464,GO:0006479,GO:0006725,GO:0006807,GO:0006996,GO:0007154,GO:0007165,GO:0007275,GO:0007399,GO:…	2.1.1.43	ko:K11420	ko00310,ko04211,map00310,map04211	-	R03875,R03938,R04866,R04867	RC00003,RC00060,RC00181,RC00496	ko00000,ko00001,ko01000,ko03036	-	-	-	Ank_2,Ank_4,Pre-SET,SET	AUR_scaffold349.g5.t1 unnamed protein product	188	256	9e-19
Tur_r2.0_p0001.1.g27091.t1	HC	Tur_r2.0_p0001.1	2321482	2324481	-	Uncharacterized protein	Clytia hemisphaerica	-	tr|A0A7M5X5J2|A0A7M5X5J2_9CNID Uncharacterized protein OS=Clytia hemisphaerica OX=252671 PE=4 SV=1	377	812	1.15e-15	72	288	25	+	gbinv	-	Eukaryota	Cnidaria	Hydrozoa	Leptothecata	Clytiidae	Clytia	Clytia hemisphaerica	8010.XP_010883978.1	1.597e-06	60	KOG2177@1|root,KOG2177@2759|Eukaryota,38C4M@33154|Opisthokonta,3BDNZ@33208|Metazoa,3CWUT@33213|Bilateria,480HC@7711|Chordata,4990S@7742|Vertebrata,49V4Y@7898|Actinopterygii	33208|Metazoa	O	E3 ubiquitin-protein ligase	TRIM7	GO:0000209,GO:0001817,GO:0002376,GO:0002682,GO:0002684,GO:0003674,GO:0003824,GO:0004842,GO:0005102,GO:0005488,GO:0005515,GO:0005575,GO:0005622,GO:0005623,GO:0005634,GO:0005654,GO:0005730,GO:0005737,GO:0005739,GO:0005794,GO:0005829,GO:0006355,GO:0006464,GO:0006508,GO:0006511,GO:0006513,GO:0006807,GO:0006950,GO:0006952,GO:0006955,GO:0007154,GO:0007165,GO:0007166,GO:0008134,GO:0008150,GO:0008152,GO:…	2.3.2.27,2.7.7.6	ko:K03006,ko:K06712,ko:K10651,ko:K12000,ko:K12009,ko:K12012,ko:K12015,ko:K12019,ko:K12025,ko:K12027,ko:K12033,ko:K12037	ko00230,ko00240,ko01100,ko03020,ko05016,ko05168,ko05169,ko05322,map00230,map00240,map01100,map03020,map05016,map05168,map05169,map05322	M00180	R00435,R00441,R00442,R00443	RC02795	br01611,ko00000,ko00001,ko00002,ko01000,ko03019,ko03021,ko03400,ko04090,ko04121,ko04131,ko04147	-	-	-	PRY,SPRY,zf-B_box,zf-C3HC4,zf-C3HC4_4,zf-RING_UBOX	AUR_scaffold167.g5.t1 unnamed protein product	377	556	7e-17
Tur_r2.0_p0001.1.g27096.t1	HC	Tur_r2.0_p0001.1	2370353	2372164	+	uncharacterized protein LOC101235465	Hydra vulgaris	LOC101235465	tr|A0A8B7DK12|A0A8B7DK12_HYDVU uncharacterized protein LOC101235465 OS=Hydra vulgaris OX=6087 GN=LOC101235465 PE=4 SV=1	604	1957	2.21e-189	303	558	54.3	+	gbinv	-	Eukaryota	Cnidaria	Hydrozoa	Anthoathecata	Hydridae	Hydra	Hydra vulgaris	6087.XP_002160030.2	2.175e-164	536	2D2QX@1|root,2SNNT@2759|Eukaryota,3AM5C@33154|Opisthokonta,3C03R@33208|Metazoa	33208|Metazoa	-	-	-	-	2.3.1.48	ko:K11310	-	-	-	-	ko00000,ko01000,ko03021,ko03036	-	-	-	-	AUR_scaffold377.g6.t1 unnamed protein product	604	549	0
Tur_r2.0_p0001.1.g27097.t1	HC	Tur_r2.0_p0001.1	2372939	2374492	+	52 kDa repressor of the inhibitor of the kinase-like (Fragment)	Paramuricea clavata	PACLA_6A043708	tr|A0A7D9L979|A0A7D9L979_PARCT 52 kDa repressor of the inhibitor of the kinase-like (Fragment) OS=Paramuricea clavata OX=317549 GN=PACLA_6A043708 PE=4 SV=1	473	652	9.5e-135	223	499	44.7	+	gbinv	-	Eukaryota	Cnidaria	Anthozoa	Alcyonacea	Plexauridae	Paramuricea	Paramuricea clavata	6087.XP_004213334.1	1.594e-120	402	28IIP@1|root,2QQVP@2759|Eukaryota,39TA7@33154|Opisthokonta,3CNWS@33208|Metazoa	33208|Metazoa	S	52 kDa repressor of the inhibitor of the protein kinase-like	-	-	-	-	-	-	-	-	-	-	-	-	DUF4371,Dimer_Tnp_hAT	AUR_scaffold300.g10.t1 unnamed protein product	473	777	2e-92
Tur_r2.0_p0001.1.g27104.t1	HC	Tur_r2.0_p0001.1	2420816	2438665	+	Uncharacterized protein	Clytia hemisphaerica	-	tr|A0A7M5TST2|A0A7M5TST2_9CNID Uncharacterized protein OS=Clytia hemisphaerica OX=252671 PE=4 SV=1	2460	2537	0	1514	2565	59	+	gbinv	-	Eukaryota	Cnidaria	Hydrozoa	Leptothecata	Clytiidae	Clytia	Clytia hemisphaerica	7955.ENSDARP00000085176	0	1792	COG1131@1|root,KOG0059@2759|Eukaryota,38BPG@33154|Opisthokonta,3BBB4@33208|Metazoa,3CSBI@33213|Bilateria,487H8@7711|Chordata,491TS@7742|Vertebrata,49SKU@7898|Actinopterygii	33208|Metazoa	I	ATP-binding cassette sub-family A	ABCA2	GO:0000166,GO:0000323,GO:0003674,GO:0003824,GO:0005215,GO:0005488,GO:0005524,GO:0005575,GO:0005622,GO:0005623,GO:0005737,GO:0005764,GO:0005765,GO:0005768,GO:0005773,GO:0005774,GO:0005815,GO:0005856,GO:0005886,GO:0006355,GO:0006357,GO:0006629,GO:0006810,GO:0006869,GO:0008144,GO:0008150,GO:0008152,GO:0009719,GO:0009725,GO:0009889,GO:0010008,GO:0010033,GO:0010468,GO:0010556,GO:0010876,GO:0012505,GO:…	-	ko:K05642	ko02010,ko04142,map02010,map04142	-	-	-	ko00000,ko00001,ko02000	3.A.1.211	-	-	ABC2_membrane_3,ABC_tran	AUR_scaffold5.g109.t1 unnamed protein product	2460	2078	0
Tur_r2.0_p0001.1.g27105.t1	HC	Tur_r2.0_p0001.1	2444700	2445209	+	No_hits	#	#	No_hits	#	#	#	#	#	#	#	#	#	#	#	#	#	#	#	#	No_hits	#	#	#	#	#	#	#	#	#	#	#	#	#	#	#	#	#	#	#	No_hits	170	#	#
Tur_r2.0_p0001.1.g27106.t1	HC	Tur_r2.0_p0001.1	2455308	2461348	-	SUN domain-containing ossification factor-like	Hydra vulgaris	LOC100212983	tr|A0A8B7DUP0|A0A8B7DUP0_HYDVU SUN domain-containing ossification factor-like OS=Hydra vulgaris OX=6087 GN=LOC100212983 PE=4 SV=1	1210	1028	3.67e-109	337	955	35.3	+	gbinv	-	Eukaryota	Cnidaria	Hydrozoa	Anthoathecata	Hydridae	Hydra	Hydra vulgaris	6087.XP_004210526.1	1.173e-55	224	KOG1396@1|root,KOG1396@2759|Eukaryota	2759|Eukaryota	O	positive regulation of collagen biosynthetic process	SUCO	GO:0003674,GO:0005488,GO:0005515,GO:0005575,GO:0005622,GO:0005623,GO:0005634,GO:0005635,GO:0005737,GO:0005783,GO:0005789,GO:0005791,GO:0005886,GO:0006457,GO:0006996,GO:0006997,GO:0007154,GO:0007267,GO:0008150,GO:0009889,GO:0009891,GO:0009893,GO:0009987,GO:0010712,GO:0010714,GO:0012505,GO:0016020,GO:0016021,GO:0016043,GO:0019222,GO:0023052,GO:0030154,GO:0030176,GO:0030278,GO:0031224,GO:0031225,GO:…	3.6.5.5	ko:K01528	ko04072,ko04144,ko04721,ko04961,ko05100,map04072,map04144,map04721,map04961,map05100	-	-	-	ko00000,ko00001,ko01000,ko04131,ko04147	-	-	-	Sad1_UNC	AUR_scaffold22.g150.t3 unnamed protein product	1210	1515	1e-59
Tur_r2.0_p0001.1.g27107.t1	HC	Tur_r2.0_p0001.1	2465995	2492091	-	ATP-binding cassette sub-family F member 1-like	Hydra vulgaris	LOC100205442	tr|A0A8B7DBS4|A0A8B7DBS4_HYDVU ATP-binding cassette sub-family F member 1-like OS=Hydra vulgaris OX=6087 GN=LOC100205442 PE=4 SV=1	715	754	0	529	634	83.4	+	gbinv	-	Eukaryota	Cnidaria	Hydrozoa	Anthoathecata	Hydridae	Hydra	Hydra vulgaris	6087.XP_002162339.2	1e-323	1003	COG0488@1|root,KOG0066@2759|Eukaryota,3AHFX@33154|Opisthokonta,3B9N7@33208|Metazoa	33208|Metazoa	J	translation activator activity	ABCF1	GO:0000166,GO:0003674,GO:0003676,GO:0003723,GO:0005488,GO:0005524,GO:0005575,GO:0005622,GO:0005623,GO:0005634,GO:0005635,GO:0005654,GO:0005737,GO:0005829,GO:0005840,GO:0005844,GO:0006412,GO:0006413,GO:0006417,GO:0006518,GO:0006807,GO:0006810,GO:0006950,GO:0006952,GO:0006954,GO:0008135,GO:0008144,GO:0008150,GO:0008152,GO:0008494,GO:0009058,GO:0009059,GO:0009889,GO:0009891,GO:0009893,GO:0009987,GO:…	-	ko:K06184	-	-	-	-	ko00000,ko03012	-	-	-	ABC_tran,ABC_tran_Xtn	AUR_scaffold202.g2.t1 unnamed protein product	715	732	0
Tur_r2.0_p0001.1.g27109.t1	HC	Tur_r2.0_p0001.1	2508630	2518033	+	Uncharacterized protein	Clytia hemisphaerica	-	tr|A0A7M5XAQ8|A0A7M5XAQ8_9CNID Uncharacterized protein OS=Clytia hemisphaerica OX=252671 PE=4 SV=1	2136	1157	5.04e-105	272	839	32.4	+	gbinv	-	Eukaryota	Cnidaria	Hydrozoa	Leptothecata	Clytiidae	Clytia	Clytia hemisphaerica	45351.EDO41768	2.56e-74	287	2A1UB@1|root,2RY1J@2759|Eukaryota,3A19F@33154|Opisthokonta,3BPGW@33208|Metazoa	33208|Metazoa	-	-	TEX26	-	-	-	-	-	-	-	-	-	-	-	-	AUR_scaffold7.g178.t1 unnamed protein product	2136	1233	6e-111
Tur_r2.0_p0001.1.g27110.t1	HC	Tur_r2.0_p0001.1	2520747	2524674	+	Uncharacterized protein	Clytia hemisphaerica	-	tr|A0A7M5XBG3|A0A7M5XBG3_9CNID Uncharacterized protein OS=Clytia hemisphaerica OX=252671 PE=4 SV=1	1191	1234	1.09e-192	428	1223	35	+	gbinv	-	Eukaryota	Cnidaria	Hydrozoa	Leptothecata	Clytiidae	Clytia	Clytia hemisphaerica	No_hits	#	#	#	#	#	#	#	#	#	#	#	#	#	#	#	#	#	#	#	AUR_scaffold7.g178.t1 unnamed protein product	1191	1233	3e-133
Tur_r2.0_p0001.1.g27111.t1	HC	Tur_r2.0_p0001.1	2530721	2532188	+	#	#	#	#	#	#	#	#	#	#	#	#	#	#	#	#	#	#	#	#	7918.ENSLOCP00000002450	1.157e-17	86	28N6C@1|root,2RTUF@2759|Eukaryota,39UU4@33154|Opisthokonta,3BMMX@33208|Metazoa,3D3YK@33213|Bilateria,489XP@7711|Chordata,49A60@7742|Vertebrata,49UV7@7898|Actinopterygii	33208|Metazoa	S	Belongs to the intermediate filament family	-	-	-	ko:K07605	-	-	-	-	ko00000,ko04147,ko04812	-	-	-	Filament	No_hits	115	#	#
Tur_r2.0_p0001.1.g27112.t1	HC	Tur_r2.0_p0001.1	2547332	2557981	+	Uncharacterized protein	Clytia hemisphaerica	-	tr|A0A7M5X9Z7|A0A7M5X9Z7_9CNID Uncharacterized protein OS=Clytia hemisphaerica OX=252671 PE=4 SV=1	1007	1214	9.96e-81	239	714	33.5	+	gbinv	-	Eukaryota	Cnidaria	Hydrozoa	Leptothecata	Clytiidae	Clytia	Clytia hemisphaerica	45351.EDO46339	1.504e-37	164	KOG3528@1|root,KOG3528@2759|Eukaryota	2759|Eukaryota	T	macromolecule localization	-	-	-	ko:K06095	ko04391,ko04530,map04391,map04530	-	-	-	ko00000,ko00001	-	-	-	PDZ,PH	AUR_scaffold187.g35.t1 unnamed protein product	1007	636	7e-51
Tur_r2.0_p0001.1.g27113.t1	HC	Tur_r2.0_p0001.1	2558316	2561596	-	No_hits	#	#	No_hits	#	#	#	#	#	#	#	#	#	#	#	#	#	#	#	#	No_hits	#	#	#	#	#	#	#	#	#	#	#	#	#	#	#	#	#	#	#	No_hits	799	#	#
Tur_r2.0_p0001.1.g27114.t1	HC	Tur_r2.0_p0001.1	2566661	2572079	+	Branched-chain-amino-acid aminotransferase	Clytia hemisphaerica	-	tr|A0A7M5WU35|A0A7M5WU35_9CNID Branched-chain-amino-acid aminotransferase OS=Clytia hemisphaerica OX=252671 PE=3 SV=1	388	394	6.49e-147	204	362	56.4	+	gbinv	-	Eukaryota	Cnidaria	Hydrozoa	Leptothecata	Clytiidae	Clytia	Clytia hemisphaerica	10181.XP_004867035.1	4.767e-121	399	COG0115@1|root,KOG0975@2759|Eukaryota,38GTA@33154|Opisthokonta,3BD8V@33208|Metazoa,3CXBH@33213|Bilateria,4817Q@7711|Chordata,48ZQB@7742|Vertebrata,3J1M2@40674|Mammalia,35GJ3@314146|Euarchontoglires,4PY2B@9989|Rodentia	33208|Metazoa	E	L-isoleucine transaminase activity	BCAT2	GO:0002119,GO:0002164,GO:0003674,GO:0003824,GO:0004084,GO:0005575,GO:0005622,GO:0005623,GO:0005634,GO:0005737,GO:0005739,GO:0005759,GO:0006082,GO:0006520,GO:0006549,GO:0006550,GO:0006551,GO:0006573,GO:0006807,GO:0006810,GO:0007275,GO:0007589,GO:0007595,GO:0008150,GO:0008152,GO:0008483,GO:0008652,GO:0009056,GO:0009058,GO:0009063,GO:0009081,GO:0009082,GO:0009083,GO:0009098,GO:0009099,GO:0009790,GO:…	2.6.1.42	ko:K00826	ko00270,ko00280,ko00290,ko00770,ko01100,ko01110,ko01130,ko01210,ko01230,map00270,map00280,map00290,map00770,map01100,map01110,map01130,map01210,map01230	M00019,M00036,M00119,M00570	R01090,R01214,R02199,R10991	RC00006,RC00036	ko00000,ko00001,ko00002,ko01000,ko01007	-	-	-	Aminotran_4	AUR_scaffold153.g23.t1 unnamed protein product	388	377	9e-146
Tur_r2.0_p0001.1.g27115.t1	HC	Tur_r2.0_p0001.1	2573562	2574638	-	Uncharacterized protein	Pocillopora damicornis	pdam_00021219	tr|A0A3M6V1A7|A0A3M6V1A7_POCDA Uncharacterized protein OS=Pocillopora damicornis OX=46731 GN=pdam_00021219 PE=4 SV=1	359	343	9.07e-29	66	200	33	+	gbinv	-	Eukaryota	Cnidaria	Anthozoa	Scleractinia	Pocilloporidae	Pocillopora	Pocillopora damicornis	45351.EDO38896	9.1e-31	134	2BX6E@1|root,2QQYV@2759|Eukaryota,3954E@33154|Opisthokonta,3BF60@33208|Metazoa	33208|Metazoa	S	cell-cell junction organization	C9orf172	GO:0003674,GO:0005488,GO:0005515,GO:0008157,GO:0019899,GO:0019902,GO:0019903	-	-	-	-	-	-	-	-	-	-	zf-MYND	AUR_scaffold306.g22.t1 unnamed protein product	359	1093	1e-52
Tur_r2.0_p0001.1.g27116.t1	HC	Tur_r2.0_p0001.1	2607704	2614544	+	EF-hand domain-containing protein	Clytia hemisphaerica	-	tr|A0A7M5UZA3|A0A7M5UZA3_9CNID EF-hand domain-containing protein OS=Clytia hemisphaerica OX=252671 PE=3 SV=1	1024	1011	4.13e-142	353	1092	32.3	+	gbinv	-	Eukaryota	Cnidaria	Hydrozoa	Leptothecata	Clytiidae	Clytia	Clytia hemisphaerica	6087.XP_002156508.2	7.289e-76	287	KOG0078@1|root,KOG0078@2759|Eukaryota	2759|Eukaryota	S	GTPase activity	-	-	-	-	-	-	-	-	-	-	-	-	Ras	AUR_scaffold18.g66.t2 unnamed protein product	1024	420	7e-52
Tur_r2.0_p0001.1.g27117.t1	HC	Tur_r2.0_p0001.1	2621982	2623471	+	mechanosensory protein 2-like	Hydra vulgaris	LOC100212020	tr|A0A8B6Y1F2|A0A8B6Y1F2_HYDVU mechanosensory protein 2-like OS=Hydra vulgaris OX=6087 GN=LOC100212020 PE=4 SV=1	276	280	1.27e-140	217	271	80.1	+	gbinv	-	Eukaryota	Cnidaria	Hydrozoa	Anthoathecata	Hydridae	Hydra	Hydra vulgaris	6087.XP_002161494.2	8.469e-128	413	COG0330@1|root,KOG2621@2759|Eukaryota,39SU2@33154|Opisthokonta,3B94A@33208|Metazoa	33208|Metazoa	C	regulation of acid-sensing ion channel activity	STOM	GO:0000323,GO:0001775,GO:0002028,GO:0002252,GO:0002263,GO:0002274,GO:0002275,GO:0002283,GO:0002366,GO:0002376,GO:0002443,GO:0002444,GO:0002446,GO:0003674,GO:0005488,GO:0005515,GO:0005575,GO:0005622,GO:0005623,GO:0005737,GO:0005739,GO:0005764,GO:0005765,GO:0005766,GO:0005773,GO:0005774,GO:0005783,GO:0005856,GO:0005886,GO:0005887,GO:0006810,GO:0006887,GO:0006955,GO:0008150,GO:0009987,GO:0010959,GO:…	-	ko:K17286	-	-	-	-	ko00000,ko04147	-	-	-	Band_7	AUR_scaffold22.g92.t1 unnamed protein product	276	277	4e-141
Tur_r2.0_p0001.1.g27118.t1	HC	Tur_r2.0_p0001.1	2625827	2626750	-	Uncharacterized protein	Clytia hemisphaerica	-	tr|A0A7M5XF12|A0A7M5XF12_9CNID Uncharacterized protein OS=Clytia hemisphaerica OX=252671 PE=4 SV=1	308	522	5.65e-18	80	223	35.9	+	gbinv	-	Eukaryota	Cnidaria	Hydrozoa	Leptothecata	Clytiidae	Clytia	Clytia hemisphaerica	No_hits	#	#	#	#	#	#	#	#	#	#	#	#	#	#	#	#	#	#	#	AUR_scaffold122.g5.t1 unnamed protein product	308	384	2e-33
Tur_r2.0_p0001.1.g27120.t1	HC	Tur_r2.0_p0001.1	2641227	2645613	+	Uncharacterized protein	Clytia hemisphaerica	-	tr|A0A7M5VEJ3|A0A7M5VEJ3_9CNID Uncharacterized protein OS=Clytia hemisphaerica OX=252671 PE=4 SV=1	489	529	6.18e-81	190	495	38.4	+	gbinv	-	Eukaryota	Cnidaria	Hydrozoa	Leptothecata	Clytiidae	Clytia	Clytia hemisphaerica	No_hits	#	#	#	#	#	#	#	#	#	#	#	#	#	#	#	#	#	#	#	No_hits	489	#	#
Tur_r2.0_p0001.1.g27121.t1	HC	Tur_r2.0_p0001.1	2647774	2658579	-	Patatin-like phospholipase domain-containing protein 7	Hydra vulgaris	PNPLA7	tr|T2MAW3|T2MAW3_HYDVU Patatin-like phospholipase domain-containing protein 7 OS=Hydra vulgaris OX=6087 GN=PNPLA7 PE=2 SV=1	1375	1339	0	831	1384	60	+	gbinv	-	Eukaryota	Cnidaria	Hydrozoa	Anthoathecata	Hydridae	Hydra	Hydra vulgaris	45351.EDO37833	0	1083	COG0664@1|root,KOG2968@2759|Eukaryota,38ERP@33154|Opisthokonta,3BAG1@33208|Metazoa	33208|Metazoa	I	lysophospholipase activity	PNPLA6	GO:0001525,GO:0001568,GO:0001894,GO:0001895,GO:0001932,GO:0001933,GO:0001944,GO:0003008,GO:0003674,GO:0003824,GO:0004620,GO:0004622,GO:0005488,GO:0005515,GO:0005575,GO:0005622,GO:0005623,GO:0005737,GO:0005783,GO:0005789,GO:0005886,GO:0006469,GO:0006629,GO:0006643,GO:0006644,GO:0006650,GO:0006793,GO:0006796,GO:0006807,GO:0006915,GO:0007272,GO:0007275,GO:0007399,GO:0007600,GO:0007606,GO:0007608,GO:…	3.1.1.5	ko:K14676	ko00564,map00564	-	R02746,R02747,R03416,R03417	RC00020,RC00037,RC00041,RC00094	ko00000,ko00001,ko01000	-	-	-	Patatin,cNMP_binding	AUR_scaffold129.g22.t1 unnamed protein product	1375	1367	0
Tur_r2.0_p0001.1.g27122.t1	HC	Tur_r2.0_p0001.1	2659572	2660981	-	hydroxymethylglutaryl-CoA synthase 1-like	Hydra vulgaris	LOC100205655	tr|A0A8B6XIZ6|A0A8B6XIZ6_HYDVU hydroxymethylglutaryl-CoA synthase 1-like OS=Hydra vulgaris OX=6087 GN=LOC100205655 PE=4 SV=1	470	462	3.13e-202	288	461	62.5	+	gbinv	-	Eukaryota	Cnidaria	Hydrozoa	Anthoathecata	Hydridae	Hydra	Hydra vulgaris	6087.XP_002160068.1	8.251e-187	594	COG3425@1|root,KOG1393@2759|Eukaryota,38BNA@33154|Opisthokonta,3BAHH@33208|Metazoa	33208|Metazoa	I	hydroxymethylglutaryl-CoA synthase activity	HMGCS1	GO:0000003,GO:0001101,GO:0001655,GO:0001700,GO:0001822,GO:0001889,GO:0002237,GO:0003006,GO:0003674,GO:0003824,GO:0004421,GO:0005488,GO:0005515,GO:0005575,GO:0005622,GO:0005623,GO:0005737,GO:0005739,GO:0005759,GO:0005829,GO:0006066,GO:0006091,GO:0006629,GO:0006694,GO:0006695,GO:0006950,GO:0007275,GO:0007399,GO:0007417,GO:0007420,GO:0007494,GO:0007548,GO:0007584,GO:0008144,GO:0008150,GO:0008152,GO:…	2.3.3.10	ko:K01641	ko00072,ko00280,ko00650,ko00900,ko01100,ko01110,ko01130,map00072,map00280,map00650,map00900,map01100,map01110,map01130	M00088,M00095	R01978	RC00004,RC00503	ko00000,ko00001,ko00002,ko01000	-	-	-	HMG_CoA_synt_C,HMG_CoA_synt_N	AUR_scaffold103.g47.t1 unnamed protein product	470	488	0
Tur_r2.0_p0001.1.g27123.t1	HC	Tur_r2.0_p0001.1	2672076	2672900	+	DUF4371 domain-containing protein	Mytilus galloprovincialis	MGAL_10B053117	tr|A0A8B6C8T9|A0A8B6C8T9_MYTGA DUF4371 domain-containing protein OS=Mytilus galloprovincialis OX=29158 GN=MGAL_10B053117 PE=4 SV=1	275	442	5.64e-11	52	173	30.1	+	gbinv	-	Eukaryota	Mollusca	Bivalvia	Mytiloida	Mytilidae	Mytilus	Mytilus galloprovincialis	6087.XP_002159035.2	0.0001709	52	KOG1278@1|root,KOG1278@2759|Eukaryota	2759|Eukaryota	S	positive regulation of protein exit from endoplasmic reticulum	TM9SF2	GO:0000322,GO:0000323,GO:0000324,GO:0000329,GO:0001403,GO:0002831,GO:0002832,GO:0005575,GO:0005622,GO:0005623,GO:0005737,GO:0005768,GO:0005773,GO:0005774,GO:0005886,GO:0005887,GO:0006810,GO:0006873,GO:0006875,GO:0006878,GO:0007034,GO:0007124,GO:0008150,GO:0009966,GO:0009968,GO:0009987,GO:0010008,GO:0010646,GO:0010648,GO:0012505,GO:0016020,GO:0016021,GO:0016049,GO:0016192,GO:0016197,GO:0019725,GO:…	-	ko:K09645,ko:K17086	-	-	-	-	ko00000,ko01000,ko01002,ko04147	-	-	-	EMP70	No_hits	275	#	#
Tur_r2.0_p0001.1.g27124.t1	HC	Tur_r2.0_p0001.1	2697639	2702963	+	ankyrin-1-like	Hydra vulgaris	LOC105849234	tr|A0A8B7E3E8|A0A8B7E3E8_HYDVU ankyrin-1-like OS=Hydra vulgaris OX=6087 GN=LOC105849234 PE=4 SV=1	347	391	2.32e-13	33	60	55	+	gbinv	-	Eukaryota	Cnidaria	Hydrozoa	Anthoathecata	Hydridae	Hydra	Hydra vulgaris	7029.ACYPI000387-PA	8.01e-18	95	COG0666@1|root,KOG4177@2759|Eukaryota,38BVK@33154|Opisthokonta,3BGGV@33208|Metazoa,3CT1S@33213|Bilateria,41TUY@6656|Arthropoda,3SH8U@50557|Insecta,3ECKI@33342|Paraneoptera	33208|Metazoa	M	Ankyrin repeat	Ank	GO:0000226,GO:0000902,GO:0000904,GO:0003008,GO:0003674,GO:0005488,GO:0005515,GO:0005575,GO:0005622,GO:0005623,GO:0005737,GO:0005886,GO:0006928,GO:0006935,GO:0006996,GO:0007010,GO:0007016,GO:0007017,GO:0007275,GO:0007399,GO:0007409,GO:0007411,GO:0007528,GO:0007600,GO:0007605,GO:0007610,GO:0007611,GO:0007613,GO:0007614,GO:0008092,GO:0008104,GO:0008150,GO:0008582,GO:0009605,GO:0009653,GO:0009987,GO:…	-	ko:K10380	ko04624,ko05205,map04624,map05205	-	-	-	ko00000,ko00001,ko04812	-	-	-	Ank,Ank_2,Ank_3,Ank_4,Ank_5,Apolipoprotein,Death,ZU5	AUR_scaffold281.g24.t1 unnamed protein product	347	1716	9e-17
Tur_r2.0_p0001.1.g27125.t1	HC	Tur_r2.0_p0001.1	2704603	2709311	+	DRMBL domain-containing protein	Clytia hemisphaerica	-	tr|A0A7M5X961|A0A7M5X961_9CNID DRMBL domain-containing protein OS=Clytia hemisphaerica OX=252671 PE=3 SV=1	702	643	1.79e-156	267	588	45.4	+	gbinv	-	Eukaryota	Cnidaria	Hydrozoa	Leptothecata	Clytiidae	Clytia	Clytia hemisphaerica	8469.XP_007056394.1	4.381e-114	393	COG1236@1|root,KOG1361@2759|Eukaryota,38HCF@33154|Opisthokonta,3BB6K@33208|Metazoa,3D188@33213|Bilateria,484P7@7711|Chordata,48XNF@7742|Vertebrata,4CEYM@8459|Testudines	33208|Metazoa	L	DNA cross-link repair 1A	DCLRE1A	GO:0000228,GO:0000715,GO:0000723,GO:0000726,GO:0000781,GO:0000784,GO:0001650,GO:0003674,GO:0003676,GO:0003677,GO:0003684,GO:0003824,GO:0004518,GO:0004527,GO:0004529,GO:0004536,GO:0005488,GO:0005575,GO:0005622,GO:0005623,GO:0005634,GO:0005654,GO:0005694,GO:0005730,GO:0006139,GO:0006259,GO:0006281,GO:0006289,GO:0006302,GO:0006303,GO:0006725,GO:0006807,GO:0006950,GO:0006974,GO:0006996,GO:0008150,GO:…	-	ko:K15340	-	-	-	-	ko00000,ko03400	-	-	-	DRMBL,Lactamase_B_2	AUR_scaffold1323.g1.t1 unnamed protein product	702	387	6e-85
Tur_r2.0_p0001.1.g27126.t1	HC	Tur_r2.0_p0001.1	2710575	2711987	+	Aa_trans domain-containing protein	Paramuricea clavata	PACLA_6A033883	tr|A0A7D9ELU5|A0A7D9ELU5_PARCT Aa_trans domain-containing protein OS=Paramuricea clavata OX=317549 GN=PACLA_6A033883 PE=4 SV=1	471	451	1.63e-121	194	429	45.2	+	gbinv	-	Eukaryota	Cnidaria	Anthozoa	Alcyonacea	Plexauridae	Paramuricea	Paramuricea clavata	45351.EDO35031	1.046e-98	338	COG0814@1|root,KOG4303@2759|Eukaryota,39PF2@33154|Opisthokonta,3B9JF@33208|Metazoa	33154|Opisthokonta	ET	gamma-aminobutyric acid:proton symporter activity	SLC32A1	GO:0001505,GO:0003333,GO:0003674,GO:0005215,GO:0005280,GO:0005326,GO:0005342,GO:0005416,GO:0005575,GO:0005622,GO:0005623,GO:0005737,GO:0005886,GO:0005887,GO:0006810,GO:0006811,GO:0006812,GO:0006820,GO:0006836,GO:0006855,GO:0006865,GO:0007154,GO:0007267,GO:0007268,GO:0007269,GO:0007275,GO:0007399,GO:0007417,GO:0007420,GO:0007568,GO:0007610,GO:0007632,GO:0008021,GO:0008028,GO:0008150,GO:0008324,GO:…	-	ko:K15015	ko04721,ko04723,ko04727,ko05032,ko05033,map04721,map04723,map04727,map05032,map05033	-	-	-	ko00000,ko00001,ko02000	2.A.18.5	-	-	Aa_trans	AUR_scaffold105.g36.t1 unnamed protein product	471	465	0
Tur_r2.0_p0001.1.g27127.t1	HC	Tur_r2.0_p0001.1	2714575	2722431	-	Adenylate kinase isoenzyme 5	Hydra vulgaris	AK5	tr|T2M2X1|T2M2X1_HYDVU Adenylate kinase isoenzyme 5 OS=Hydra vulgaris OX=6087 GN=AK5 PE=2 SV=1	1115	946	0	538	1124	47.9	+	gbinv	-	Eukaryota	Cnidaria	Hydrozoa	Anthoathecata	Hydridae	Hydra	Hydra vulgaris	6087.XP_004210036.1	1.085e-206	682	COG0563@1|root,KOG3079@2759|Eukaryota,38FPJ@33154|Opisthokonta,3BACV@33208|Metazoa	33208|Metazoa	F	adenylate kinase activity	AK5	GO:0003674,GO:0003824,GO:0004017,GO:0004550,GO:0005575,GO:0005622,GO:0005623,GO:0005737,GO:0005815,GO:0005829,GO:0005856,GO:0006139,GO:0006163,GO:0006164,GO:0006165,GO:0006172,GO:0006173,GO:0006220,GO:0006221,GO:0006725,GO:0006753,GO:0006793,GO:0006796,GO:0006807,GO:0008150,GO:0008152,GO:0009058,GO:0009117,GO:0009123,GO:0009124,GO:0009126,GO:0009127,GO:0009132,GO:0009133,GO:0009135,GO:0009136,GO:…	2.7.4.14,2.7.4.3	ko:K00939,ko:K13800	ko00230,ko00240,ko00730,ko00983,ko01100,ko01110,ko01130,map00230,map00240,map00730,map00983,map01100,map01110,map01130	M00049,M00052	R00127,R00158,R00512,R01547,R01665,R11319,R11891,R11892	RC00002	ko00000,ko00001,ko00002,ko01000,ko04147	-	-	-	ADK	AUR_scaffold118.g37.t1 unnamed protein product	1115	870	2e-117
Tur_r2.0_p0001.1.g27130.t1	HC	Tur_r2.0_p0001.1	2740550	2743154	+	No_hits	#	#	No_hits	#	#	#	#	#	#	#	#	#	#	#	#	#	#	#	#	No_hits	#	#	#	#	#	#	#	#	#	#	#	#	#	#	#	#	#	#	#	No_hits	566	#	#
Tur_r2.0_p0001.1.g27133.t1	HC	Tur_r2.0_p0001.1	2748282	2749535	+	#	#	#	#	#	#	#	#	#	#	#	#	#	#	#	#	#	#	#	#	7668.SPU_018506-tr	3.966e-06	57	KOG3573@1|root,KOG3573@2759|Eukaryota,39U59@33154|Opisthokonta,3BMRZ@33208|Metazoa,3CTA7@33213|Bilateria	33208|Metazoa	D	Belongs to the peptidase C14A family	-	-	3.4.22.61,3.4.22.62	ko:K04398,ko:K04399	ko01524,ko04115,ko04151,ko04210,ko04214,ko04215,ko04217,ko04370,ko04620,ko04621,ko04622,ko04624,ko04657,ko04668,ko04919,ko04932,ko05010,ko05012,ko05014,ko05016,ko05134,ko05142,ko05145,ko05152,ko05161,ko05164,ko05165,ko05167,ko05168,ko05200,ko05203,ko05210,ko05212,ko05213,ko05215,ko05222,ko05223,ko05416,map01524,map04115,map04151,map04210,map04214,map04215,map04217,map04370,map04620,map04621,map04…	M00685	-	-	ko00000,ko00001,ko00002,ko01000,ko01002,ko01009	-	-	-	CARD,Peptidase_C14	No_hits	275	#	#
Tur_r2.0_p0001.1.g27134.t1	HC	Tur_r2.0_p0001.1	2755035	2755541	+	ras-related protein Rab-6-like	Hydra vulgaris	LOC101238409	tr|A0A8B7DQR0|A0A8B7DQR0_HYDVU ras-related protein Rab-6-like OS=Hydra vulgaris OX=6087 GN=LOC101238409 PE=4 SV=1	169	173	8.24e-49	81	154	52.6	+	gbinv	-	Eukaryota	Cnidaria	Hydrozoa	Anthoathecata	Hydridae	Hydra	Hydra vulgaris	6087.XP_004209542.1	1.495e-39	152	KOG0094@1|root,KOG0094@2759|Eukaryota	2759|Eukaryota	S	retrograde vesicle-mediated transport, Golgi to ER	Rab6	GO:0005575,GO:0005622,GO:0005623,GO:0005737,GO:0005794,GO:0006810,GO:0006890,GO:0006891,GO:0008150,GO:0012505,GO:0016192,GO:0016197,GO:0016482,GO:0042147,GO:0043226,GO:0043227,GO:0043229,GO:0043231,GO:0044424,GO:0044444,GO:0044464,GO:0046907,GO:0048193,GO:0051179,GO:0051234,GO:0051641,GO:0051649	-	ko:K07893	-	-	-	-	ko00000,ko04031,ko04131,ko04147	-	-	-	Ras	AUR_scaffold411.g4.t1 unnamed protein product	169	206	7e-16
Tur_r2.0_p0001.1.g27135.t1	HC	Tur_r2.0_p0001.1	2757369	2768373	+	Sodium/hydrogen exchanger	Clytia hemisphaerica	-	tr|A0A7M5UT42|A0A7M5UT42_9CNID Sodium/hydrogen exchanger OS=Clytia hemisphaerica OX=252671 PE=3 SV=1	858	717	2.53e-311	466	667	69.9	+	gbinv	-	Eukaryota	Cnidaria	Hydrozoa	Leptothecata	Clytiidae	Clytia	Clytia hemisphaerica	132113.XP_003491490.1	1.013e-146	496	COG0025@1|root,KOG1966@2759|Eukaryota,38BXC@33154|Opisthokonta,3BBBN@33208|Metazoa,3CW43@33213|Bilateria,41UEJ@6656|Arthropoda,3SHF6@50557|Insecta,46H8E@7399|Hymenoptera	33208|Metazoa	P	Sodium/hydrogen exchanger family	SLC9A1	GO:0000003,GO:0001558,GO:0001654,GO:0001666,GO:0001696,GO:0001745,GO:0001952,GO:0002026,GO:0002028,GO:0002064,GO:0002119,GO:0002164,GO:0003008,GO:0003012,GO:0003013,GO:0003015,GO:0003674,GO:0005198,GO:0005215,GO:0005451,GO:0005488,GO:0005515,GO:0005543,GO:0005546,GO:0005575,GO:0005576,GO:0005615,GO:0005622,GO:0005623,GO:0005634,GO:0005654,GO:0005737,GO:0005739,GO:0005783,GO:0005789,GO:0005886,GO:…	-	ko:K05742,ko:K12040,ko:K13961,ko:K14722,ko:K14723	ko04024,ko04260,ko04261,ko04371,ko04810,ko04919,ko04964,ko04970,ko04971,ko04972,ko04974,ko04976,ko04978,ko05205,map04024,map04260,map04261,map04371,map04810,map04919,map04964,map04970,map04971,map04972,map04974,map04976,map04978,map05205	-	-	-	ko00000,ko00001,ko01009,ko02000	2.A.36.1,2.A.36.1.1,2.A.36.1.10,2.A.36.1.2,2.A.36.1.4,2.A.36.1.6	-	-	NEXCaM_BD,Na_H_Exchanger	AUR_scaffold201.g36.t1 unnamed protein product	858	587	8e-155
Tur_r2.0_p0001.1.g27136.t1	HC	Tur_r2.0_p0001.1	2769751	2773489	+	Delta-tubulin	Clytia hemisphaerica	-	tr|A0A7M5XHW4|A0A7M5XHW4_9CNID Delta-tubulin OS=Clytia hemisphaerica OX=252671 PE=3 SV=1	459	458	4.79e-188	265	463	57.2	+	gbinv	-	Eukaryota	Cnidaria	Hydrozoa	Leptothecata	Clytiidae	Clytia	Clytia hemisphaerica	6087.XP_002164178.1	9.135e-159	512	COG5023@1|root,KOG1374@2759|Eukaryota,38FCF@33154|Opisthokonta,3BDJ9@33208|Metazoa	33208|Metazoa	Z	positive regulation of smoothened signaling pathway	TUBD1	GO:0005575,GO:0005622,GO:0005623,GO:0005634,GO:0005654,GO:0005737,GO:0005814,GO:0005815,GO:0005829,GO:0005856,GO:0008150,GO:0008589,GO:0009966,GO:0009967,GO:0010646,GO:0010647,GO:0015630,GO:0023051,GO:0023056,GO:0031974,GO:0031981,GO:0043226,GO:0043227,GO:0043228,GO:0043229,GO:0043231,GO:0043232,GO:0043233,GO:0044422,GO:0044424,GO:0044428,GO:0044430,GO:0044444,GO:0044446,GO:0044450,GO:0044464,GO:…	-	ko:K10390	-	-	-	-	ko00000,ko03036,ko04812	-	-	-	Tubulin	AUR_scaffold67.g82.t1 unnamed protein product	459	369	2e-133
Tur_r2.0_p0001.1.g27137.t1	HC	Tur_r2.0_p0001.1	2775043	2784706	+	uncharacterized protein LOC100204188	Hydra vulgaris	LOC100204188	tr|A0A8B6XHU5|A0A8B6XHU5_HYDVU uncharacterized protein LOC100204188 OS=Hydra vulgaris OX=6087 GN=LOC100204188 PE=4 SV=1	1089	1210	9.02e-98	406	1285	31.6	+	gbinv	-	Eukaryota	Cnidaria	Hydrozoa	Anthoathecata	Hydridae	Hydra	Hydra vulgaris	No_hits	#	#	#	#	#	#	#	#	#	#	#	#	#	#	#	#	#	#	#	AUR_scaffold95.g78.t3 unnamed protein product	1089	884	2e-24
Tur_r2.0_p0001.1.g27138.t1	HC	Tur_r2.0_p0001.1	2789545	2791757	+	Uncharacterized protein	Clytia hemisphaerica	-	tr|A0A7M6DJI2|A0A7M6DJI2_9CNID Uncharacterized protein OS=Clytia hemisphaerica OX=252671 PE=4 SV=1	666	547	2.24e-14	51	122	41.8	+	gbinv	-	Eukaryota	Cnidaria	Hydrozoa	Leptothecata	Clytiidae	Clytia	Clytia hemisphaerica	No_hits	#	#	#	#	#	#	#	#	#	#	#	#	#	#	#	#	#	#	#	No_hits	666	#	#
Tur_r2.0_p0001.1.g27139.t2	HC	Tur_r2.0_p0001.1	2792714	2801770	-	DENN domain-containing protein 1A-like	Hydra vulgaris	LOC100207503	tr|A0A8B7D6N8|A0A8B7D6N8_HYDVU DENN domain-containing protein 1A-like OS=Hydra vulgaris OX=6087 GN=LOC100207503 PE=4 SV=1	909	935	1.89e-199	329	578	56.9	+	gbinv	-	Eukaryota	Cnidaria	Hydrozoa	Anthoathecata	Hydridae	Hydra	Hydra vulgaris	13616.ENSMODP00000024635	1.988e-103	369	KOG3569@1|root,KOG3569@2759|Eukaryota,38CRM@33154|Opisthokonta,3BAX8@33208|Metazoa,3CR8F@33213|Bilateria,48AGN@7711|Chordata,48WHD@7742|Vertebrata,3J4CX@40674|Mammalia,4K29F@9263|Metatheria	33208|Metazoa	T	DENN MADD domain containing 1A	DENND1A	GO:0003674,GO:0005085,GO:0005088,GO:0005488,GO:0005515,GO:0005543,GO:0005575,GO:0005622,GO:0005623,GO:0005634,GO:0005654,GO:0005737,GO:0005829,GO:0005905,GO:0006810,GO:0006897,GO:0008150,GO:0008289,GO:0009966,GO:0010646,GO:0012505,GO:0012506,GO:0016020,GO:0016192,GO:0016197,GO:0017016,GO:0017112,GO:0017124,GO:0017137,GO:0019899,GO:0019904,GO:0023051,GO:0030135,GO:0030136,GO:0030425,GO:0030659,GO:…	-	ko:K20160,ko:K20161	-	-	-	-	ko00000,ko04131	-	-	-	DENN,dDENN,uDENN	AUR_scaffold105.g50.t1 unnamed protein product	909	554	5e-32
Tur_r2.0_p0001.1.g27141.t1	HC	Tur_r2.0_p0001.1	2812437	2812755	-	No_hits	#	#	No_hits	#	#	#	#	#	#	#	#	#	#	#	#	#	#	#	#	No_hits	#	#	#	#	#	#	#	#	#	#	#	#	#	#	#	#	#	#	#	No_hits	79	#	#
Tur_r2.0_p0001.1.g27143.t1	HC	Tur_r2.0_p0001.1	2830267	2862232	+	histone-lysine N-methyltransferase SETDB1-like	Hydra vulgaris	LOC100203637	tr|A0A8B7DFM1|A0A8B7DFM1_HYDVU histone-lysine N-methyltransferase SETDB1-like OS=Hydra vulgaris OX=6087 GN=LOC100203637 PE=4 SV=1	1658	1371	5.61e-303	542	1139	47.6	+	gbinv	-	Eukaryota	Cnidaria	Hydrozoa	Anthoathecata	Hydridae	Hydra	Hydra vulgaris	6087.XP_004208037.1	2.019e-234	784	COG2940@1|root,KOG1141@2759|Eukaryota,38F4N@33154|Opisthokonta,3BEM8@33208|Metazoa	33208|Metazoa	B	negative regulation of transcription involved in meiotic cell cycle	SETDB1	GO:0000122,GO:0001501,GO:0001701,GO:0001824,GO:0001832,GO:0001833,GO:0002119,GO:0002164,GO:0003674,GO:0003676,GO:0003677,GO:0003682,GO:0003824,GO:0005488,GO:0005575,GO:0005622,GO:0005623,GO:0005634,GO:0005654,GO:0005694,GO:0005737,GO:0005829,GO:0005886,GO:0006325,GO:0006355,GO:0006357,GO:0006464,GO:0006479,GO:0006807,GO:0006996,GO:0007154,GO:0007165,GO:0007264,GO:0007265,GO:0007275,GO:0008150,GO:…	2.1.1.43	ko:K11421	ko00310,ko04550,map00310,map04550	-	R03875,R03938,R04866,R04867	RC00003,RC00060,RC00181,RC00496	ko00000,ko00001,ko01000,ko03036	-	-	-	MBD,Pre-SET,SET	AUR_scaffold243.g25.t1 unnamed protein product	1658	292	7e-58
Tur_r2.0_p0001.1.g27144.t1	HC	Tur_r2.0_p0001.1	2865027	2866169	-	G_PROTEIN_RECEP_F1_2 domain-containing protein	Clytia hemisphaerica	-	tr|A0A7M5WUS6|A0A7M5WUS6_9CNID G_PROTEIN_RECEP_F1_2 domain-containing protein OS=Clytia hemisphaerica OX=252671 PE=4 SV=1	381	374	5.44e-49	113	340	33.2	+	gbinv	-	Eukaryota	Cnidaria	Hydrozoa	Leptothecata	Clytiidae	Clytia	Clytia hemisphaerica	31033.ENSTRUP00000010981	5.055e-06	58	KOG3656@1|root,KOG3656@2759|Eukaryota,38C9H@33154|Opisthokonta,3BHT9@33208|Metazoa,3D1DC@33213|Bilateria,47ZKA@7711|Chordata,48ZWY@7742|Vertebrata,49RYN@7898|Actinopterygii	33208|Metazoa	T	5-hydroxytryptamine (serotonin) receptor 1B	HTR1B	GO:0002029,GO:0002031,GO:0003674,GO:0004888,GO:0004930,GO:0004993,GO:0005488,GO:0005575,GO:0005622,GO:0005623,GO:0005737,GO:0005886,GO:0005887,GO:0006810,GO:0006897,GO:0006898,GO:0007154,GO:0007165,GO:0007186,GO:0007187,GO:0007188,GO:0007193,GO:0007198,GO:0007205,GO:0007210,GO:0007267,GO:0007268,GO:0007610,GO:0007631,GO:0008144,GO:0008150,GO:0008152,GO:0008227,GO:0008277,GO:0008284,GO:0009266,GO:…	-	ko:K04153	ko04024,ko04080,ko04726,ko04742,map04024,map04080,map04726,map04742	-	-	-	ko00000,ko00001,ko04030	-	-	-	7tm_1	AUR_scaffold2.g272.t1 unnamed protein product	381	378	1e-19
Tur_r2.0_p0001.1.g27145.t1	HC	Tur_r2.0_p0001.1	2877904	2885211	-	Uncharacterized protein	Clytia hemisphaerica	-	tr|A0A7M5V560|A0A7M5V560_9CNID Uncharacterized protein OS=Clytia hemisphaerica OX=252671 PE=4 SV=1	893	886	1.90e-310	487	852	57.2	+	gbinv	-	Eukaryota	Cnidaria	Hydrozoa	Leptothecata	Clytiidae	Clytia	Clytia hemisphaerica	6087.XP_002169038.2	2.236e-178	590	COG0666@1|root,KOG0504@2759|Eukaryota,39M9S@33154|Opisthokonta,3CNWX@33208|Metazoa	33208|Metazoa	U	Ankyrin repeats (3 copies)	-	-	-	-	-	-	-	-	-	-	-	-	Ank_2,Ion_trans	AUR_scaffold3.g219.t1 unnamed protein product	893	919	7e-125
Tur_r2.0_p0001.1.g27151.t1	HC	Tur_r2.0_p0001.1	2917169	2926622	-	Myb-like domain-containing protein	Clytia hemisphaerica	-	tr|A0A7M5WUR6|A0A7M5WUR6_9CNID Myb-like domain-containing protein OS=Clytia hemisphaerica OX=252671 PE=4 SV=1	469	512	1e-74	195	481	40.5	+	gbinv	-	Eukaryota	Cnidaria	Hydrozoa	Leptothecata	Clytiidae	Clytia	Clytia hemisphaerica	31033.ENSTRUP00000040279	1.396e-06	61	KOG4282@1|root,KOG4282@2759|Eukaryota,399A1@33154|Opisthokonta,3BN60@33208|Metazoa,3D62E@33213|Bilateria,48S3J@7711|Chordata,49NJ8@7742|Vertebrata,4A9DR@7898|Actinopterygii	33208|Metazoa	K	Myb/SANT-like DNA-binding domain	-	-	-	-	-	-	-	-	-	-	-	-	Myb_DNA-bind_4	No_hits	469	#	#
Tur_r2.0_p0001.1.g27154.t1	HC	Tur_r2.0_p0001.1	2949188	2954867	+	choline kinase alpha-like	Hydra vulgaris	LOC100215955	tr|A0A8B7DR60|A0A8B7DR60_HYDVU choline kinase alpha-like OS=Hydra vulgaris OX=6087 GN=LOC100215955 PE=4 SV=1	411	400	4.06e-165	216	398	54.3	+	gbinv	-	Eukaryota	Cnidaria	Hydrozoa	Anthoathecata	Hydridae	Hydra	Hydra vulgaris	6087.XP_002159693.2	2.694e-107	361	COG0510@1|root,KOG2686@2759|Eukaryota,38HR7@33154|Opisthokonta,3BB27@33208|Metazoa	33208|Metazoa	M	choline kinase activity	CHKA	GO:0000166,GO:0001505,GO:0003674,GO:0003824,GO:0004103,GO:0004104,GO:0004305,GO:0005488,GO:0005515,GO:0005524,GO:0005575,GO:0005622,GO:0005623,GO:0005737,GO:0005829,GO:0005938,GO:0006066,GO:0006576,GO:0006580,GO:0006629,GO:0006644,GO:0006646,GO:0006650,GO:0006656,GO:0006657,GO:0006793,GO:0006796,GO:0006807,GO:0006810,GO:0006869,GO:0007275,GO:0007517,GO:0008144,GO:0008150,GO:0008152,GO:0008610,GO:…	2.7.1.32,2.7.1.82	ko:K14156	ko00564,ko01100,ko05231,map00564,map01100,map05231	M00090,M00092	R01021,R01468	RC00002,RC00017	ko00000,ko00001,ko00002,ko01000	-	-	-	Choline_kinase	AUR_scaffold454.g8.t1 unnamed protein product	411	285	2e-100
Tur_r2.0_p0001.1.g27158.t1	HC	Tur_r2.0_p0001.1	2987134	2988408	+	G_PROTEIN_RECEP_F1_2 domain-containing protein	Clytia hemisphaerica	-	tr|A0A7M5X916|A0A7M5X916_9CNID G_PROTEIN_RECEP_F1_2 domain-containing protein OS=Clytia hemisphaerica OX=252671 PE=3 SV=1	425	404	3.24e-64	119	301	39.5	+	gbinv	-	Eukaryota	Cnidaria	Hydrozoa	Leptothecata	Clytiidae	Clytia	Clytia hemisphaerica	244447.XP_008331781.1	2.11e-15	89	KOG3656@1|root,KOG3656@2759|Eukaryota,38EWX@33154|Opisthokonta,3BB8F@33208|Metazoa,3CVUK@33213|Bilateria,48931@7711|Chordata,48YC3@7742|Vertebrata,4A1M2@7898|Actinopterygii	33208|Metazoa	T	Adrenergic	ADRA1B	GO:0001932,GO:0001934,GO:0001974,GO:0001975,GO:0001976,GO:0001978,GO:0001982,GO:0001987,GO:0001993,GO:0001994,GO:0001996,GO:0001997,GO:0002026,GO:0002027,GO:0003008,GO:0003012,GO:0003013,GO:0003018,GO:0003025,GO:0003044,GO:0003057,GO:0003073,GO:0003084,GO:0003099,GO:0003298,GO:0003300,GO:0003301,GO:0003321,GO:0003674,GO:0004888,GO:0004930,GO:0004935,GO:0004936,GO:0004937,GO:0005488,GO:0005515,GO:…	-	ko:K04135,ko:K04136,ko:K04137,ko:K04153	ko04020,ko04022,ko04024,ko04080,ko04152,ko04261,ko04270,ko04726,ko04742,ko04970,map04020,map04022,map04024,map04080,map04152,map04261,map04270,map04726,map04742,map04970	-	-	-	ko00000,ko00001,ko04030	-	-	-	7tm_1	AUR_scaffold117.g44.t1 unnamed protein product	425	522	2e-50
Tur_r2.0_p0001.1.g27159.t1	HC	Tur_r2.0_p0001.1	2989642	3003053	-	Uncharacterized protein	Clytia hemisphaerica	-	tr|A0A7M5WIR8|A0A7M5WIR8_9CNID Uncharacterized protein OS=Clytia hemisphaerica OX=252671 PE=3 SV=1	804	527	3.47e-157	250	504	49.6	+	gbinv	-	Eukaryota	Cnidaria	Hydrozoa	Leptothecata	Clytiidae	Clytia	Clytia hemisphaerica	13735.ENSPSIP00000012023	7.757e-151	505	COG5029@1|root,KOG0366@2759|Eukaryota,38DTQ@33154|Opisthokonta,3BACA@33208|Metazoa,3CS6T@33213|Bilateria,481HN@7711|Chordata,48X0R@7742|Vertebrata,4CF8A@8459|Testudines	33208|Metazoa	O	Geranylgeranyl transferase type-2 subunit beta	RABGGTB	GO:0003008,GO:0003674,GO:0003824,GO:0004659,GO:0004661,GO:0004663,GO:0005488,GO:0005515,GO:0005575,GO:0005622,GO:0005623,GO:0005737,GO:0005829,GO:0005886,GO:0005968,GO:0006464,GO:0006807,GO:0007600,GO:0007601,GO:0008150,GO:0008152,GO:0008270,GO:0008289,GO:0008318,GO:0009987,GO:0010941,GO:0016020,GO:0016043,GO:0016740,GO:0016765,GO:0017016,GO:0017137,GO:0018342,GO:0018344,GO:0019538,GO:0019840,GO:…	2.5.1.60,3.2.1.52	ko:K05956,ko:K12373	ko00511,ko00513,ko00520,ko00531,ko00603,ko00604,ko01100,ko04142,map00511,map00513,map00520,map00531,map00603,map00604,map01100,map04142	M00079	R00022,R06004,R11316	RC00049	ko00000,ko00001,ko00002,ko01000,ko01006,ko03110,ko04131	-	GH20	-	Prenyltrans	AUR_scaffold67.g81.t1 unnamed protein product	804	332	3e-180
Tur_r2.0_p0001.1.g27160.t1	HC	Tur_r2.0_p0001.1	3003517	3004610	-	tRNA wybutosine-synthesizing protein 3 homolog	Hydra vulgaris	TYW3	tr|T2MBD8|T2MBD8_HYDVU tRNA wybutosine-synthesizing protein 3 homolog OS=Hydra vulgaris OX=6087 GN=TYW3 PE=2 SV=1	197	191	1.02e-77	117	193	60.6	+	gbinv	-	Eukaryota	Cnidaria	Hydrozoa	Anthoathecata	Hydridae	Hydra	Hydra vulgaris	6087.XP_002169002.2	1.147e-66	232	COG1590@1|root,COG5029@1|root,KOG0366@2759|Eukaryota,KOG1228@2759|Eukaryota,38DTQ@33154|Opisthokonta,3BACA@33208|Metazoa	33208|Metazoa	O	geranylgeranyl transferase type-2 subunit	RABGGTB	GO:0003008,GO:0003674,GO:0003824,GO:0004659,GO:0004661,GO:0004663,GO:0005488,GO:0005515,GO:0005575,GO:0005622,GO:0005623,GO:0005737,GO:0005829,GO:0005886,GO:0005968,GO:0006464,GO:0006807,GO:0007600,GO:0007601,GO:0008150,GO:0008152,GO:0008270,GO:0008289,GO:0008318,GO:0009987,GO:0010941,GO:0016020,GO:0016043,GO:0016740,GO:0016765,GO:0017016,GO:0017137,GO:0018342,GO:0018344,GO:0019538,GO:0019840,GO:…	2.5.1.60,3.2.1.52	ko:K05956,ko:K12373	ko00511,ko00513,ko00520,ko00531,ko00603,ko00604,ko01100,ko04142,map00511,map00513,map00520,map00531,map00603,map00604,map01100,map04142	M00079	R00022,R06004,R11316	RC00049	ko00000,ko00001,ko00002,ko01000,ko01006,ko03110,ko04131	-	GH20	-	Prenyltrans	AUR_scaffold495.g6.t1 unnamed protein product	197	127	1e-44
Tur_r2.0_p0001.1.g27161.t1	HC	Tur_r2.0_p0001.1	3004972	3005508	-	uncharacterized protein LOC105843789	Hydra vulgaris	LOC105843789	tr|A0A8B7DA19|A0A8B7DA19_HYDVU uncharacterized protein LOC105843789 OS=Hydra vulgaris OX=6087 GN=LOC105843789 PE=4 SV=1	179	169	5.23e-44	80	156	51.3	+	gbinv	-	Eukaryota	Cnidaria	Hydrozoa	Anthoathecata	Hydridae	Hydra	Hydra vulgaris	9733.XP_004264846.1	1.733e-07	59	KOG4481@1|root,KOG4481@2759|Eukaryota,3A3FH@33154|Opisthokonta,3BS31@33208|Metazoa,3CZ29@33213|Bilateria,48BKE@7711|Chordata,49903@7742|Vertebrata,3JDXM@40674|Mammalia,4IZZQ@91561|Cetartiodactyla	33208|Metazoa	S	assembly factor 4	NDUFAF4	GO:0005575,GO:0005622,GO:0005623,GO:0005737,GO:0005739,GO:0005740,GO:0005743,GO:0006996,GO:0007005,GO:0008150,GO:0008284,GO:0009987,GO:0010257,GO:0010941,GO:0016020,GO:0016043,GO:0019866,GO:0022607,GO:0031090,GO:0031966,GO:0031967,GO:0031975,GO:0032981,GO:0033108,GO:0034622,GO:0042127,GO:0042981,GO:0043066,GO:0043067,GO:0043069,GO:0043226,GO:0043227,GO:0043229,GO:0043231,GO:0043933,GO:0044085,GO:…	-	ko:K18161	ko04714,map04714	-	-	-	ko00000,ko00001,ko03029	-	-	-	UPF0240	AUR_scaffold269.g24.t1 unnamed protein product	179	150	3e-17
Tur_r2.0_p0001.1.g27174.t1	HC	Tur_r2.0_p0001.1	3110304	3112092	+	uncharacterized protein LOC101235465	Hydra vulgaris	LOC101235465	tr|A0A8B7DK12|A0A8B7DK12_HYDVU uncharacterized protein LOC101235465 OS=Hydra vulgaris OX=6087 GN=LOC101235465 PE=4 SV=1	166	1957	8.04e-20	41	56	73.2	+	gbinv	-	Eukaryota	Cnidaria	Hydrozoa	Anthoathecata	Hydridae	Hydra	Hydra vulgaris	6087.XP_004211674.1	2.612e-18	91	2D2QX@1|root,2SNNT@2759|Eukaryota,3AM5C@33154|Opisthokonta,3C03R@33208|Metazoa	33208|Metazoa	-	-	-	-	2.3.1.48	ko:K11310	-	-	-	-	ko00000,ko01000,ko03021,ko03036	-	-	-	-	AUR_scaffold377.g6.t1 unnamed protein product	166	549	5e-19
Tur_r2.0_p0001.1.g27187.t1	HC	Tur_r2.0_p0001.1	3187426	3188010	-	No_hits	#	#	No_hits	#	#	#	#	#	#	#	#	#	#	#	#	#	#	#	#	No_hits	#	#	#	#	#	#	#	#	#	#	#	#	#	#	#	#	#	#	#	No_hits	195	#	#
Tur_r2.0_p0001.1.g27188.t1	HC	Tur_r2.0_p0001.1	3192288	3201960	-	Uncharacterized protein	Clytia hemisphaerica	-	tr|A0A7M5WIB5|A0A7M5WIB5_9CNID Uncharacterized protein OS=Clytia hemisphaerica OX=252671 PE=4 SV=1	1080	838	1.45e-170	272	622	43.7	+	gbinv	-	Eukaryota	Cnidaria	Hydrozoa	Leptothecata	Clytiidae	Clytia	Clytia hemisphaerica	6087.XP_002162462.2	1.078e-126	444	KOG3538@1|root,KOG3714@1|root,KOG3538@2759|Eukaryota,KOG3714@2759|Eukaryota	2759|Eukaryota	O	metalloendopeptidase activity	TNFAIP6	GO:0001775,GO:0002252,GO:0002263,GO:0002274,GO:0002275,GO:0002283,GO:0002366,GO:0002376,GO:0002443,GO:0002444,GO:0002446,GO:0003674,GO:0005488,GO:0005539,GO:0005540,GO:0005575,GO:0005576,GO:0005615,GO:0005622,GO:0005623,GO:0005737,GO:0006810,GO:0006887,GO:0006950,GO:0006952,GO:0006954,GO:0006955,GO:0007154,GO:0007165,GO:0007267,GO:0008150,GO:0009987,GO:0012505,GO:0016192,GO:0023052,GO:0030141,GO:…	-	ko:K08621,ko:K19018	-	-	-	-	ko00000,ko00536,ko01000,ko01002	-	-	-	CUB,TSP_1,Xlink	AUR_scaffold81.g15.t1 unnamed protein product	1080	1209	1e-116
Tur_r2.0_p0001.1.g27191.t1	HC	Tur_r2.0_p0001.1	3220298	3231788	+	Uncharacterized protein	Clytia hemisphaerica	-	tr|A0A7M5USC6|A0A7M5USC6_9CNID Uncharacterized protein OS=Clytia hemisphaerica OX=252671 PE=4 SV=1	3175	1721	2.62e-109	405	1384	29.3	+	gbinv	-	Eukaryota	Cnidaria	Hydrozoa	Leptothecata	Clytiidae	Clytia	Clytia hemisphaerica	7668.SPU_009389-tr	2.562e-27	133	2BX6E@1|root,2QQYV@2759|Eukaryota,3954E@33154|Opisthokonta,3BF60@33208|Metazoa,3CRCZ@33213|Bilateria	33208|Metazoa	S	cell-cell junction organization	C9orf172	GO:0003674,GO:0005488,GO:0005515,GO:0008157,GO:0019899,GO:0019902,GO:0019903	-	-	-	-	-	-	-	-	-	-	zf-MYND	AUR_scaffold22.g144.t1 unnamed protein product	3175	3462	4e-76
Tur_r2.0_p0001.1.g27198.t1	HC	Tur_r2.0_p0001.1	3276300	3284209	+	Uncharacterized protein	Clytia hemisphaerica	-	tr|A0A7M6DQC2|A0A7M6DQC2_9CNID Uncharacterized protein OS=Clytia hemisphaerica OX=252671 PE=4 SV=1	597	1046	1.18e-49	139	390	35.6	+	gbinv	-	Eukaryota	Cnidaria	Hydrozoa	Leptothecata	Clytiidae	Clytia	Clytia hemisphaerica	6087.XP_002168413.2	1.302e-47	192	KOG1094@1|root,KOG1094@2759|Eukaryota,38E80@33154|Opisthokonta,3BB69@33208|Metazoa	33208|Metazoa	T	Discoidin domain-containing receptor	-	-	2.7.10.1	ko:K05124,ko:K05125	-	-	-	-	ko00000,ko01000,ko01001,ko01020,ko04050,ko04090	-	-	-	F5_F8_type_C,Ig_3,Pkinase_Tyr	No_hits	597	#	#
Tur_r2.0_p0002.1.g67195.t1	HC	Tur_r2.0_p0002.1	15277	16653	+	No_hits	#	#	No_hits	#	#	#	#	#	#	#	#	#	#	#	#	#	#	#	#	No_hits	#	#	#	#	#	#	#	#	#	#	#	#	#	#	#	#	#	#	#	No_hits	194	#	#
Tur_r2.0_p0002.1.g67199.t1	HC	Tur_r2.0_p0002.1	61211	64098	-	Uncharacterized protein	Clytia hemisphaerica	-	tr|A0A7M6DRT9|A0A7M6DRT9_9CNID Uncharacterized protein OS=Clytia hemisphaerica OX=252671 PE=4 SV=1	657	711	4.41e-141	262	643	40.7	+	gbinv	-	Eukaryota	Cnidaria	Hydrozoa	Leptothecata	Clytiidae	Clytia	Clytia hemisphaerica	45351.EDO37271	1.498e-07	64	KOG4341@1|root,KOG4341@2759|Eukaryota,3A9MV@33154|Opisthokonta,3BV9S@33208|Metazoa	33208|Metazoa	S	F-box-like	-	-	-	-	-	-	-	-	-	-	-	-	F-box	AUR_scaffold5.g131.t1 unnamed protein product	657	757	7e-144
Tur_r2.0_p0002.1.g67202.t1	HC	Tur_r2.0_p0002.1	81894	83240	-	Mab-21 domain-containing protein	Clytia hemisphaerica	-	tr|A0A7M5XLJ9|A0A7M5XLJ9_9CNID Mab-21 domain-containing protein OS=Clytia hemisphaerica OX=252671 PE=4 SV=1	449	367	3.83e-46	118	380	31.1	+	gbinv	-	Eukaryota	Cnidaria	Hydrozoa	Leptothecata	Clytiidae	Clytia	Clytia hemisphaerica	No_hits	#	#	#	#	#	#	#	#	#	#	#	#	#	#	#	#	#	#	#	AUR_scaffold228.g25.t1 unnamed protein product	449	614	7e-21
Tur_r2.0_p0002.1.g67210.t1	HC	Tur_r2.0_p0002.1	105730	106521	+	uncharacterized protein LOC105850643	Hydra vulgaris	LOC105850643	tr|A0A8B7E8C3|A0A8B7E8C3_HYDVU uncharacterized protein LOC105850643 OS=Hydra vulgaris OX=6087 GN=LOC105850643 PE=4 SV=1	264	393	5.17e-95	148	263	56.3	+	gbinv	-	Eukaryota	Cnidaria	Hydrozoa	Anthoathecata	Hydridae	Hydra	Hydra vulgaris	6087.XP_002165941.2	1.199e-88	299	28MFX@1|root,2QTZB@2759|Eukaryota,38HH2@33154|Opisthokonta,3BDYP@33208|Metazoa	33208|Metazoa	T	SH3 domain binding	OSTF1	GO:0001503,GO:0001775,GO:0002252,GO:0002263,GO:0002274,GO:0002275,GO:0002283,GO:0002366,GO:0002376,GO:0002443,GO:0002444,GO:0002446,GO:0003674,GO:0005488,GO:0005515,GO:0005575,GO:0005622,GO:0005623,GO:0005737,GO:0006810,GO:0006887,GO:0006955,GO:0007154,GO:0007165,GO:0008150,GO:0009987,GO:0012505,GO:0016192,GO:0017124,GO:0019904,GO:0023052,GO:0030141,GO:0031410,GO:0031974,GO:0031982,GO:0031983,GO:…	-	-	-	-	-	-	-	-	-	-	Ank_2,Ank_4,Ank_5,SH3_1,SH3_2,SH3_9	AUR_scaffold101.g14.t1 unnamed protein product	264	111	3e-30
Tur_r2.0_p0002.1.g67213.t1	HC	Tur_r2.0_p0002.1	119915	120520	+	No_hits	#	#	No_hits	#	#	#	#	#	#	#	#	#	#	#	#	#	#	#	#	No_hits	#	#	#	#	#	#	#	#	#	#	#	#	#	#	#	#	#	#	#	No_hits	202	#	#
Tur_r2.0_p0002.1.g67215.t1	HC	Tur_r2.0_p0002.1	139318	144770	-	Uncharacterized protein	Clytia hemisphaerica	-	tr|A0A7M5X1W6|A0A7M5X1W6_9CNID Uncharacterized protein OS=Clytia hemisphaerica OX=252671 PE=4 SV=1	370	364	1.01e-126	190	367	51.8	+	gbinv	-	Eukaryota	Cnidaria	Hydrozoa	Leptothecata	Clytiidae	Clytia	Clytia hemisphaerica	6087.XP_002162638.2	9.835e-85	293	2C5MW@1|root,2S395@2759|Eukaryota,3A4HN@33154|Opisthokonta,3BRXF@33208|Metazoa	33208|Metazoa	-	-	-	-	-	-	-	-	-	-	-	-	-	-	-	AUR_scaffold52.g50.t1 unnamed protein product	370	263	1e-41
Tur_r2.0_p0002.1.g67216.t1	HC	Tur_r2.0_p0002.1	145132	150027	+	protein STPG4-like	Actinia tenebrosa	LOC116299459	tr|A0A6P8I7K3|A0A6P8I7K3_ACTTE protein STPG4-like OS=Actinia tenebrosa OX=6105 GN=LOC116299459 PE=4 SV=1	234	268	1.07e-67	111	211	52.6	+	gbinv	-	Eukaryota	Cnidaria	Anthozoa	Actiniaria	Actiniidae	Actinia	Actinia tenebrosa	45351.EDO41264	8.8e-55	199	2AX69@1|root,2S008@2759|Eukaryota,39Z9Y@33154|Opisthokonta,3BNVE@33208|Metazoa	33208|Metazoa	S	DNA demethylation of male pronucleus	C2orf61	GO:0001674,GO:0001939,GO:0001940,GO:0003674,GO:0003682,GO:0005488,GO:0005515,GO:0005575,GO:0005622,GO:0005623,GO:0005634,GO:0005737,GO:0006139,GO:0006259,GO:0006304,GO:0006305,GO:0006306,GO:0006725,GO:0006807,GO:0007275,GO:0008150,GO:0008152,GO:0009790,GO:0009893,GO:0009987,GO:0010604,GO:0019219,GO:0019222,GO:0031323,GO:0031325,GO:0032259,GO:0032501,GO:0032502,GO:0032776,GO:0034641,GO:0042393,GO:…	-	-	-	-	-	-	-	-	-	-	SHIPPO-rpt	No_hits	234	#	#
Tur_r2.0_p0002.1.g67217.t1	HC	Tur_r2.0_p0002.1	150143	150922	-	forkhead box protein I1c-like	Hydra vulgaris	LOC101234270	tr|A0A8B6XYY3|A0A8B6XYY3_HYDVU forkhead box protein I1c-like OS=Hydra vulgaris OX=6087 GN=LOC101234270 PE=4 SV=1	260	296	1.03e-44	72	103	69.9	+	gbinv	-	Eukaryota	Cnidaria	Hydrozoa	Anthoathecata	Hydridae	Hydra	Hydra vulgaris	6087.XP_004207988.1	8.752e-43	166	COG5025@1|root,KOG2294@2759|Eukaryota	2759|Eukaryota	K	sequence-specific DNA binding	-	-	-	ko:K09413	-	-	-	-	ko00000,ko03000	-	-	-	Forkhead	AUR_scaffold208.g33.t1 unnamed protein product	260	291	2e-43
Tur_r2.0_p0002.1.g67223.t2	HC	Tur_r2.0_p0002.1	171777	181178	-	spastin-like	Hydra vulgaris	LOC100199451	tr|A0A8B7DA61|A0A8B7DA61_HYDVU spastin-like OS=Hydra vulgaris OX=6087 GN=LOC100199451 PE=4 SV=1	504	482	9.7e-171	275	499	55.1	+	gbinv	-	Eukaryota	Cnidaria	Hydrozoa	Anthoathecata	Hydridae	Hydra	Hydra vulgaris	215358.XP_010728178.1	1.673e-121	406	COG0464@1|root,KOG0740@2759|Eukaryota,38D9T@33154|Opisthokonta,3BCFM@33208|Metazoa,3CXKZ@33213|Bilateria,484PP@7711|Chordata,4989E@7742|Vertebrata,49RUX@7898|Actinopterygii	33208|Metazoa	O	Belongs to the AAA ATPase family	SPAST	GO:0000003,GO:0000070,GO:0000166,GO:0000226,GO:0000278,GO:0000280,GO:0000281,GO:0000819,GO:0000902,GO:0000904,GO:0000910,GO:0001558,GO:0001578,GO:0002119,GO:0002164,GO:0002376,GO:0002520,GO:0003006,GO:0003008,GO:0003674,GO:0003824,GO:0005488,GO:0005515,GO:0005524,GO:0005575,GO:0005622,GO:0005623,GO:0005634,GO:0005635,GO:0005654,GO:0005694,GO:0005737,GO:0005783,GO:0005813,GO:0005815,GO:0005829,GO:…	3.6.4.3	ko:K13254	-	-	-	-	ko00000,ko01000	-	-	-	AAA,Vps4_C	AUR_scaffold13.g99.t1 unnamed protein product	504	554	1e-143
Tur_r2.0_p0002.1.g67224.t1	HC	Tur_r2.0_p0002.1	182635	186124	-	E3 ubiquitin-protein ligase RNF8-like	Hydra vulgaris	LOC100215908	tr|A0A8B6XJZ6|A0A8B6XJZ6_HYDVU E3 ubiquitin-protein ligase RNF8-like OS=Hydra vulgaris OX=6087 GN=LOC100215908 PE=4 SV=1	593	590	1.65e-139	314	595	52.8	+	gbinv	-	Eukaryota	Cnidaria	Hydrozoa	Anthoathecata	Hydridae	Hydra	Hydra vulgaris	6087.XP_002157712.2	2.118e-162	529	COG1716@1|root,COG2802@1|root,KOG3872@2759|Eukaryota,KOG4159@2759|Eukaryota,38EXR@33154|Opisthokonta,3BHAG@33208|Metazoa	33208|Metazoa	T	histone H2A K63-linked ubiquitination	RNF8	GO:0000003,GO:0000122,GO:0000151,GO:0000209,GO:0000726,GO:0000781,GO:0001775,GO:0002200,GO:0002204,GO:0002208,GO:0002250,GO:0002252,GO:0002263,GO:0002285,GO:0002312,GO:0002366,GO:0002376,GO:0002377,GO:0002381,GO:0002440,GO:0002443,GO:0002449,GO:0002460,GO:0002520,GO:0002562,GO:0003006,GO:0003674,GO:0003682,GO:0003824,GO:0004842,GO:0005488,GO:0005515,GO:0005575,GO:0005622,GO:0005623,GO:0005634,GO:…	2.3.2.27	ko:K10667	-	-	-	-	ko00000,ko01000,ko03400,ko04121	-	-	-	FHA,zf-C3HC4,zf-C3HC4_2,zf-C3HC4_3	AUR_scaffold31.g54.t2 unnamed protein product	593	632	8e-121
Tur_r2.0_p0002.1.g67225.t1	HC	Tur_r2.0_p0002.1	187112	197712	+	PSP domain-containing protein	Clytia hemisphaerica	-	tr|A0A7M5VEW8|A0A7M5VEW8_9CNID PSP domain-containing protein OS=Clytia hemisphaerica OX=252671 PE=4 SV=1	700	892	1.51e-272	422	516	81.8	+	gbinv	-	Eukaryota	Cnidaria	Hydrozoa	Leptothecata	Clytiidae	Clytia	Clytia hemisphaerica	6087.XP_002159947.2	2.768e-243	769	COG5182@1|root,KOG2330@2759|Eukaryota,38D8Q@33154|Opisthokonta,3BEUH@33208|Metazoa	33208|Metazoa	A	RNA splicing, via transesterification reactions with bulged adenosine as nucleophile	SF3B2	GO:0000375,GO:0000377,GO:0000398,GO:0003674,GO:0003676,GO:0003723,GO:0005488,GO:0005515,GO:0005575,GO:0005622,GO:0005623,GO:0005634,GO:0005654,GO:0005681,GO:0005684,GO:0005686,GO:0005689,GO:0006139,GO:0006396,GO:0006397,GO:0006725,GO:0006807,GO:0008150,GO:0008152,GO:0008380,GO:0009987,GO:0010467,GO:0016070,GO:0016071,GO:0016604,GO:0016607,GO:0030532,GO:0031974,GO:0031981,GO:0032991,GO:0034641,GO:…	-	ko:K12829,ko:K16061	ko03040,ko04120,ko04215,ko05145,ko05200,ko05222,map03040,map04120,map04215,map05145,map05200,map05222	M00352	-	-	ko00000,ko00001,ko00002,ko03041,ko04121	-	-	-	DUF382,PSP,SAP	AUR_scaffold464.g8.t2 unnamed protein product	700	594	0
Tur_r2.0_p0002.1.g67226.t1	HC	Tur_r2.0_p0002.1	202198	210935	+	Component of oligomeric Golgi complex 2	Hydra vulgaris	COG2	tr|T2MD97|T2MD97_HYDVU Component of oligomeric Golgi complex 2 OS=Hydra vulgaris OX=6087 GN=COG2 PE=2 SV=1	704	697	1.3e-246	374	703	53.2	+	gbinv	-	Eukaryota	Cnidaria	Hydrozoa	Anthoathecata	Hydridae	Hydra	Hydra vulgaris	6087.XP_002158309.2	8.733e-223	710	KOG2307@1|root,KOG2307@2759|Eukaryota,39RAX@33154|Opisthokonta,3B9U8@33208|Metazoa	33208|Metazoa	U	Golgi organization	COG2	GO:0000003,GO:0000139,GO:0003006,GO:0003674,GO:0005215,GO:0005488,GO:0005575,GO:0005622,GO:0005623,GO:0005737,GO:0005794,GO:0005795,GO:0005802,GO:0005829,GO:0006403,GO:0006810,GO:0006888,GO:0006891,GO:0006996,GO:0007030,GO:0007275,GO:0007548,GO:0008104,GO:0008150,GO:0008406,GO:0008565,GO:0009653,GO:0009887,GO:0009987,GO:0010256,GO:0012505,GO:0015031,GO:0015833,GO:0015931,GO:0016020,GO:0016043,GO:…	-	ko:K20289	-	-	-	-	ko00000,ko04131	-	-	-	COG2,DUF3510	AUR_scaffold24.g99.t1 unnamed protein product	704	617	5e-177
Tur_r2.0_p0002.1.g67227.t1	HC	Tur_r2.0_p0002.1	211688	213231	+	#	#	#	#	#	#	#	#	#	#	#	#	#	#	#	#	#	#	#	#	No_hits	#	#	#	#	#	#	#	#	#	#	#	#	#	#	#	#	#	#	#	No_hits	188	#	#
Tur_r2.0_p0002.1.g67228.t1	HC	Tur_r2.0_p0002.1	213760	220841	+	No_hits	#	#	No_hits	#	#	#	#	#	#	#	#	#	#	#	#	#	#	#	#	No_hits	#	#	#	#	#	#	#	#	#	#	#	#	#	#	#	#	#	#	#	No_hits	202	#	#
Tur_r2.0_p0002.1.g67230.t1	HC	Tur_r2.0_p0002.1	230597	244350	-	Uncharacterized protein	Clytia hemisphaerica	-	tr|A0A7M5XCH9|A0A7M5XCH9_9CNID Uncharacterized protein OS=Clytia hemisphaerica OX=252671 PE=4 SV=1	524	1199	4.42e-214	322	480	67.1	+	gbinv	-	Eukaryota	Cnidaria	Hydrozoa	Leptothecata	Clytiidae	Clytia	Clytia hemisphaerica	6087.XP_004208527.1	3.384e-126	421	KOG0248@1|root,KOG0248@2759|Eukaryota,38E29@33154|Opisthokonta,3BEHK@33208|Metazoa	33208|Metazoa	Z	Pleckstrin homology domain containing, family H (with MyTH4 domain) member	PLEKHH2	GO:0000902,GO:0000904,GO:0001525,GO:0001568,GO:0001569,GO:0001763,GO:0001944,GO:0002009,GO:0003674,GO:0003779,GO:0005488,GO:0005515,GO:0005575,GO:0005622,GO:0005623,GO:0005634,GO:0005654,GO:0005737,GO:0005829,GO:0005856,GO:0005886,GO:0005938,GO:0006928,GO:0006935,GO:0007275,GO:0007399,GO:0007409,GO:0007411,GO:0008045,GO:0008064,GO:0008092,GO:0008150,GO:0009605,GO:0009653,GO:0009888,GO:0009987,GO:…	-	-	-	-	-	-	-	-	-	-	FERM_M,MyTH4,PH	AUR_scaffold31.g95.t2 unnamed protein product	524	636	4e-74
Tur_r2.0_p0002.1.g67232.t1	HC	Tur_r2.0_p0002.1	247874	257124	-	Uncharacterized protein	Clytia hemisphaerica	-	tr|A0A7M5XC07|A0A7M5XC07_9CNID Uncharacterized protein OS=Clytia hemisphaerica OX=252671 PE=4 SV=1	936	1026	1.44e-222	370	684	54.1	+	gbinv	-	Eukaryota	Cnidaria	Hydrozoa	Leptothecata	Clytiidae	Clytia	Clytia hemisphaerica	7176.CPIJ008405-PA	1.421e-61	241	KOG0248@1|root,KOG0248@2759|Eukaryota,38E29@33154|Opisthokonta,3BEHK@33208|Metazoa,3CWNZ@33213|Bilateria,41Y8W@6656|Arthropoda,3SJQG@50557|Insecta,452M6@7147|Diptera,45H27@7148|Nematocera	33208|Metazoa	Z	PH domain	PLEKHH2	GO:0000902,GO:0000904,GO:0001525,GO:0001568,GO:0001569,GO:0001763,GO:0001944,GO:0002009,GO:0003674,GO:0003779,GO:0005488,GO:0005515,GO:0005575,GO:0005622,GO:0005623,GO:0005634,GO:0005654,GO:0005737,GO:0005829,GO:0005856,GO:0005886,GO:0005938,GO:0006928,GO:0006935,GO:0007275,GO:0007399,GO:0007409,GO:0007411,GO:0008045,GO:0008064,GO:0008092,GO:0008150,GO:0009605,GO:0009653,GO:0009888,GO:0009987,GO:…	-	-	-	-	-	-	-	-	-	-	FERM_M,MyTH4,PH	AUR_scaffold31.g96.t1 unnamed protein product	936	549	3e-65
Tur_r2.0_p0002.1.g67234.t1	HC	Tur_r2.0_p0002.1	265716	270264	+	Uncharacterized protein	Clytia hemisphaerica	-	tr|A0A7M5VD86|A0A7M5VD86_9CNID Uncharacterized protein OS=Clytia hemisphaerica OX=252671 PE=4 SV=1	203	203	1.18e-85	134	202	66.3	+	gbinv	-	Eukaryota	Cnidaria	Hydrozoa	Leptothecata	Clytiidae	Clytia	Clytia hemisphaerica	45351.EDO40980	1.719e-61	217	KOG0078@1|root,KOG0078@2759|Eukaryota,39PIX@33154|Opisthokonta,3BGJV@33208|Metazoa	33208|Metazoa	U	GTP binding. It is involved in the biological process described with protein transport	-	GO:0002790,GO:0003674,GO:0003824,GO:0003924,GO:0005575,GO:0005622,GO:0005623,GO:0005737,GO:0005794,GO:0006810,GO:0006887,GO:0006904,GO:0007154,GO:0007165,GO:0007264,GO:0007265,GO:0008104,GO:0008150,GO:0009306,GO:0009719,GO:0009725,GO:0009987,GO:0010033,GO:0010243,GO:0012505,GO:0015031,GO:0015833,GO:0016192,GO:0016462,GO:0016787,GO:0016817,GO:0016818,GO:0017111,GO:0017157,GO:0022406,GO:0023052,GO:…	-	ko:K07976	-	-	-	-	ko00000,ko04031	-	-	-	Ras	AUR_scaffold504.g5.t1 unnamed protein product	203	208	2e-56
Tur_r2.0_p0002.1.g67235.t1	HC	Tur_r2.0_p0002.1	275645	276879	+	No_hits	#	#	No_hits	#	#	#	#	#	#	#	#	#	#	#	#	#	#	#	#	No_hits	#	#	#	#	#	#	#	#	#	#	#	#	#	#	#	#	#	#	#	No_hits	196	#	#
Tur_r2.0_p0002.1.g67236.t1	HC	Tur_r2.0_p0002.1	285437	288028	-	BZIP domain-containing protein	Clytia hemisphaerica	-	tr|A0A7M5X1M1|A0A7M5X1M1_9CNID BZIP domain-containing protein OS=Clytia hemisphaerica OX=252671 PE=4 SV=1	251	256	3.05e-37	119	259	45.9	+	gbinv	-	Eukaryota	Cnidaria	Hydrozoa	Leptothecata	Clytiidae	Clytia	Clytia hemisphaerica	No_hits	#	#	#	#	#	#	#	#	#	#	#	#	#	#	#	#	#	#	#	No_hits	251	#	#
Tur_r2.0_p0002.1.g67239.t1	HC	Tur_r2.0_p0002.1	311151	316641	-	Lactoylglutathione lyase	Hydra vulgaris	GLO1	tr|T2ME45|T2ME45_HYDVU Lactoylglutathione lyase OS=Hydra vulgaris OX=6087 GN=GLO1 PE=2 SV=1	213	173	1.47e-84	112	173	64.7	+	gbinv	-	Eukaryota	Cnidaria	Hydrozoa	Anthoathecata	Hydridae	Hydra	Hydra vulgaris	6087.XP_002156622.1	6.757e-77	262	COG0346@1|root,KOG2944@2759|Eukaryota,38CS6@33154|Opisthokonta,3BARY@33208|Metazoa	33208|Metazoa	G	lactoylglutathione lyase activity	-	-	4.4.1.5	ko:K01759	ko00620,map00620	-	R02530	RC00004,RC00740	ko00000,ko00001,ko01000	-	-	-	Glyoxalase	AUR_scaffold155.g40.t1 unnamed protein product	213	179	2e-67
Tur_r2.0_p0002.1.g67240.t1	HC	Tur_r2.0_p0002.1	317960	321661	+	Uncharacterized protein	Clytia hemisphaerica	-	tr|A0A7M5X8E7|A0A7M5X8E7_9CNID Uncharacterized protein OS=Clytia hemisphaerica OX=252671 PE=3 SV=1	814	843	8.99e-169	368	823	44.7	+	gbinv	-	Eukaryota	Cnidaria	Hydrozoa	Leptothecata	Clytiidae	Clytia	Clytia hemisphaerica	6087.XP_002158549.2	4.442e-149	501	28J06@1|root,2QRC3@2759|Eukaryota,392MA@33154|Opisthokonta,3BAYZ@33208|Metazoa	33208|Metazoa	S	Family with sequence similarity 161, member A	FAM161A	GO:0000235,GO:0000922,GO:0001917,GO:0003674,GO:0005488,GO:0005515,GO:0005575,GO:0005622,GO:0005623,GO:0005737,GO:0005813,GO:0005814,GO:0005815,GO:0005818,GO:0005819,GO:0005856,GO:0005874,GO:0005876,GO:0005881,GO:0005929,GO:0006996,GO:0008017,GO:0008092,GO:0008150,GO:0009893,GO:0009987,GO:0010604,GO:0015630,GO:0015631,GO:0016043,GO:0019222,GO:0022607,GO:0030030,GO:0030031,GO:0031323,GO:0031325,GO:…	-	ko:K16772	-	-	-	-	ko00000,ko03036	-	-	-	UPF0564	AUR_scaffold52.g113.t1 unnamed protein product	814	570	1e-142
Tur_r2.0_p0002.1.g67241.t1	HC	Tur_r2.0_p0002.1	323261	325555	-	synaptojanin-2-binding protein-like	Hydra vulgaris	LOC100212285	tr|A0A8B6XM71|A0A8B6XM71_HYDVU synaptojanin-2-binding protein-like OS=Hydra vulgaris OX=6087 GN=LOC100212285 PE=4 SV=1	201	168	9.29e-40	81	159	50.9	+	gbinv	-	Eukaryota	Cnidaria	Hydrozoa	Anthoathecata	Hydridae	Hydra	Hydra vulgaris	6087.XP_002161373.1	1.142e-36	145	COG4886@1|root,KOG0619@2759|Eukaryota	2759|Eukaryota	U	regulation of response to stimulus	-	-	2.7.11.1	ko:K08843,ko:K19613	ko04014,map04014	-	-	-	ko00000,ko00001,ko01000,ko01001	-	-	-	LRRNT_2,LRR_1,LRR_6,LRR_8	AUR_scaffold12.g31.t2 unnamed protein product	201	3287	7e-13
Tur_r2.0_p0002.1.g67243.t1	HC	Tur_r2.0_p0002.1	330431	331906	+	#	#	#	#	#	#	#	#	#	#	#	#	#	#	#	#	#	#	#	#	8153.XP_005922131.1	0.0001317	54	KOG3802@1|root,KOG3802@2759|Eukaryota,39R0Q@33154|Opisthokonta,3BCXS@33208|Metazoa,3D1YQ@33213|Bilateria,483X1@7711|Chordata,4987S@7742|Vertebrata,4A3QK@7898|Actinopterygii	33208|Metazoa	K	Coiled-coil alpha-helical rod protein	CCHCR1	GO:0003674,GO:0005488,GO:0005515,GO:0005575,GO:0005622,GO:0005623,GO:0005634,GO:0005737,GO:0005814,GO:0005815,GO:0005829,GO:0005856,GO:0006611,GO:0006810,GO:0006886,GO:0006913,GO:0008104,GO:0008150,GO:0015031,GO:0015630,GO:0015833,GO:0033036,GO:0034613,GO:0042802,GO:0042886,GO:0043226,GO:0043227,GO:0043228,GO:0043229,GO:0043231,GO:0043232,GO:0044422,GO:0044424,GO:0044430,GO:0044444,GO:0044446,GO:…	-	ko:K16760	-	-	-	-	ko00000,ko03036	-	-	-	HCR	No_hits	492	#	#
Tur_r2.0_p0002.1.g67244.t1	HC	Tur_r2.0_p0002.1	341120	353966	+	DUF2428 domain-containing protein	Clytia hemisphaerica	-	tr|A0A7M5WIF1|A0A7M5WIF1_9CNID DUF2428 domain-containing protein OS=Clytia hemisphaerica OX=252671 PE=3 SV=1	1246	1664	1.04e-223	450	1262	35.7	+	gbinv	-	Eukaryota	Cnidaria	Hydrozoa	Leptothecata	Clytiidae	Clytia	Clytia hemisphaerica	6087.XP_002165236.2	6.543e-172	584	COG5543@1|root,KOG1810@2759|Eukaryota,38XNQ@33154|Opisthokonta,3BIRR@33208|Metazoa	33208|Metazoa	D	thyroid adenoma-associated protein	-	-	-	-	-	-	-	-	-	-	-	-	DUF2428	AUR_scaffold62.g13.t1 unnamed protein product	1246	1960	3e-19
Tur_r2.0_p0002.1.g67245.t1	HC	Tur_r2.0_p0002.1	354889	358736	+	No_hits	#	#	No_hits	#	#	#	#	#	#	#	#	#	#	#	#	#	#	#	#	No_hits	#	#	#	#	#	#	#	#	#	#	#	#	#	#	#	#	#	#	#	No_hits	247	#	#
Tur_r2.0_p0002.1.g67246.t1	HC	Tur_r2.0_p0002.1	366815	367852	+	Uncharacterized protein	Stylophora pistillata	AWC38_SpisGene5946	tr|A0A2B4SLK5|A0A2B4SLK5_STYPI Uncharacterized protein OS=Stylophora pistillata OX=50429 GN=AWC38_SpisGene5946 PE=4 SV=1	346	317	2.5e-41	104	261	39.8	+	gbinv	-	Eukaryota	Cnidaria	Anthozoa	Scleractinia	Pocilloporidae	Stylophora	Stylophora pistillata	400682.PAC_15719830	2.32e-06	59	2EJN2@1|root,2SPSI@2759|Eukaryota,3AMSI@33154|Opisthokonta,3C0V0@33208|Metazoa	33208|Metazoa	-	-	-	-	-	-	-	-	-	-	-	-	-	-	-	AUR_scaffold172.g39.t1 unnamed protein product	346	363	2e-65
Tur_r2.0_p0002.1.g67248.t1	HC	Tur_r2.0_p0002.1	385236	392322	+	Uncharacterized protein	Clytia hemisphaerica	-	tr|A0A7M5V373|A0A7M5V373_9CNID Uncharacterized protein OS=Clytia hemisphaerica OX=252671 PE=4 SV=1	545	551	5.96e-37	94	273	34.4	+	gbinv	-	Eukaryota	Cnidaria	Hydrozoa	Leptothecata	Clytiidae	Clytia	Clytia hemisphaerica	No_hits	#	#	#	#	#	#	#	#	#	#	#	#	#	#	#	#	#	#	#	AUR_scaffold1.g80.t1 unnamed protein product	545	483	5e-12
Tur_r2.0_p0002.1.g67249.t1	HC	Tur_r2.0_p0002.1	394241	396522	-	Poly(ADP-ribose) glycohydrolase	Clytia hemisphaerica	-	tr|A0A7M5X1A6|A0A7M5X1A6_9CNID Poly(ADP-ribose) glycohydrolase OS=Clytia hemisphaerica OX=252671 PE=3 SV=1	667	687	1.34e-288	406	662	61.3	+	gbinv	-	Eukaryota	Cnidaria	Hydrozoa	Leptothecata	Clytiidae	Clytia	Clytia hemisphaerica	6087.XP_002155531.2	1.311e-243	769	KOG2064@1|root,KOG2064@2759|Eukaryota,38BTH@33154|Opisthokonta,3BBSY@33208|Metazoa	33208|Metazoa	T	poly(ADP-ribose) glycohydrolase activity	PARG	GO:0000785,GO:0003674,GO:0003682,GO:0003824,GO:0004553,GO:0004649,GO:0005488,GO:0005575,GO:0005622,GO:0005623,GO:0005634,GO:0005654,GO:0005694,GO:0005737,GO:0005739,GO:0005759,GO:0005829,GO:0005975,GO:0006139,GO:0006163,GO:0006282,GO:0006325,GO:0006342,GO:0006355,GO:0006725,GO:0006753,GO:0006793,GO:0006796,GO:0006807,GO:0006950,GO:0006974,GO:0006996,GO:0006997,GO:0008104,GO:0008150,GO:0008152,GO:…	3.2.1.143	ko:K07759	-	-	-	-	ko00000,ko01000	-	-	-	PARG_cat	AUR_scaffold59.g40.t1 unnamed protein product	667	690	0
Tur_r2.0_p0002.1.g67250.t1	HC	Tur_r2.0_p0002.1	397074	397682	-	Uncharacterized protein	Clytia hemisphaerica	-	tr|A0A7M5X0N2|A0A7M5X0N2_9CNID Uncharacterized protein OS=Clytia hemisphaerica OX=252671 PE=4 SV=1	203	202	1.44e-109	149	201	74.1	+	gbinv	-	Eukaryota	Cnidaria	Hydrozoa	Leptothecata	Clytiidae	Clytia	Clytia hemisphaerica	244447.XP_008319030.1	3.572e-75	257	KOG0076@1|root,KOG0076@2759|Eukaryota,38HBT@33154|Opisthokonta,3BE8U@33208|Metazoa,3CRBE@33213|Bilateria,489NX@7711|Chordata,48W9T@7742|Vertebrata,49RDA@7898|Actinopterygii	33208|Metazoa	U	ADP-ribosylation factor-related protein	ARFRP1	GO:0000139,GO:0003674,GO:0003824,GO:0003924,GO:0005575,GO:0005622,GO:0005623,GO:0005737,GO:0005794,GO:0005802,GO:0005829,GO:0006810,GO:0006892,GO:0006893,GO:0007154,GO:0007165,GO:0007275,GO:0007369,GO:0008104,GO:0008150,GO:0009653,GO:0009790,GO:0009987,GO:0012505,GO:0015031,GO:0015833,GO:0016020,GO:0016192,GO:0016197,GO:0016462,GO:0016482,GO:0016787,GO:0016817,GO:0016818,GO:0017111,GO:0023052,GO:…	-	ko:K07952	-	-	-	-	ko00000,ko04031,ko04131	-	-	-	Arf	AUR_scaffold8.g40.t1 unnamed protein product	203	201	7e-86
Tur_r2.0_p0002.1.g67252.t1	HC	Tur_r2.0_p0002.1	402214	416630	+	Uncharacterized protein	Clytia hemisphaerica	-	tr|A0A7M5WUA5|A0A7M5WUA5_9CNID Uncharacterized protein OS=Clytia hemisphaerica OX=252671 PE=3 SV=1	1077	1130	0	637	1159	55	+	gbinv	-	Eukaryota	Cnidaria	Hydrozoa	Leptothecata	Clytiidae	Clytia	Clytia hemisphaerica	6087.XP_002157080.2	3.542e-313	991	COG1293@1|root,KOG1075@1|root,KOG1075@2759|Eukaryota,KOG2030@2759|Eukaryota,38HSA@33154|Opisthokonta,3BEMP@33208|Metazoa	33208|Metazoa	K	nuclear export	NEMF	GO:0006611,GO:0006810,GO:0006886,GO:0006913,GO:0008104,GO:0008150,GO:0009966,GO:0009967,GO:0010646,GO:0010647,GO:0010941,GO:0010942,GO:0015031,GO:0015833,GO:0023051,GO:0023056,GO:0033036,GO:0034613,GO:0042886,GO:0042981,GO:0043065,GO:0043067,GO:0043068,GO:0045184,GO:0046907,GO:0048518,GO:0048522,GO:0048583,GO:0048584,GO:0050789,GO:0050794,GO:0051168,GO:0051169,GO:0051179,GO:0051234,GO:0051641,GO:…	-	-	-	-	-	-	-	-	-	-	DUF3441,DUF814,FbpA	AUR_scaffold62.g37.t1 unnamed protein product	1077	816	3e-126
Tur_r2.0_p0002.1.g67253.t1	HC	Tur_r2.0_p0002.1	417160	425370	-	uncharacterized protein LOC100198409 isoform X1	Hydra vulgaris	LOC100198409	tr|A0A8B7DED5|A0A8B7DED5_HYDVU uncharacterized protein LOC100198409 isoform X1 OS=Hydra vulgaris OX=6087 GN=LOC100198409 PE=4 SV=1	1320	1438	0	678	1449	46.8	+	gbinv	-	Eukaryota	Cnidaria	Hydrozoa	Anthoathecata	Hydridae	Hydra	Hydra vulgaris	6087.XP_002162578.2	0	1247	COG2340@1|root,KOG3669@1|root,KOG3017@2759|Eukaryota,KOG3669@2759|Eukaryota,39VP1@33154|Opisthokonta,3BK4U@33208|Metazoa	33208|Metazoa	M	SCP / Tpx-1 / Ag5 / PR-1 / Sc7 family of extracellular domains.	PI16	GO:0001558,GO:0005575,GO:0005576,GO:0005615,GO:0008150,GO:0010611,GO:0010614,GO:0010721,GO:0014741,GO:0014743,GO:0016202,GO:0030308,GO:0040008,GO:0043502,GO:0044057,GO:0044421,GO:0045595,GO:0045596,GO:0045843,GO:0045926,GO:0046620,GO:0046621,GO:0048519,GO:0048523,GO:0048583,GO:0048634,GO:0048635,GO:0048638,GO:0048640,GO:0050789,GO:0050793,GO:0050794,GO:0051093,GO:0051128,GO:0051147,GO:0051148,GO:…	-	ko:K19919,ko:K20412	-	-	-	-	ko00000,ko04090,ko04131	-	-	-	CAP	AUR_scaffold286.g23.t3 unnamed protein product	1320	1011	3e-124
Tur_r2.0_p0002.1.g67254.t1	HC	Tur_r2.0_p0002.1	428960	437417	-	uncharacterized protein Y39B6A.33-like isoform X1	Hydra vulgaris	LOC100213887	tr|A0A8B6XPM3|A0A8B6XPM3_HYDVU uncharacterized protein Y39B6A.33-like isoform X1 OS=Hydra vulgaris OX=6087 GN=LOC100213887 PE=4 SV=1	405	402	6.99e-84	175	393	44.5	+	gbinv	-	Eukaryota	Cnidaria	Hydrozoa	Anthoathecata	Hydridae	Hydra	Hydra vulgaris	6087.XP_002162604.2	1.15e-93	321	KOG2823@1|root,KOG2823@2759|Eukaryota,39TJW@33154|Opisthokonta,3BJHT@33208|Metazoa	33208|Metazoa	K	regulation of protein K63-linked deubiquitination	GLTSCR2	GO:0000027,GO:0000054,GO:0000055,GO:0000075,GO:0000077,GO:0000122,GO:0000278,GO:0001650,GO:0001666,GO:0001817,GO:0001932,GO:0002039,GO:0002682,GO:0002697,GO:0002831,GO:0003674,GO:0003676,GO:0003723,GO:0005488,GO:0005515,GO:0005575,GO:0005622,GO:0005623,GO:0005634,GO:0005654,GO:0005730,GO:0005737,GO:0005829,GO:0006139,GO:0006259,GO:0006281,GO:0006355,GO:0006356,GO:0006357,GO:0006403,GO:0006405,GO:…	-	ko:K14840	ko05168,map05168	-	-	-	ko00000,ko00001,ko03009	-	-	-	Nop53	AUR_scaffold62.g74.t1 unnamed protein product	405	229	6e-20
Tur_r2.0_p0002.1.g67259.t1	HC	Tur_r2.0_p0002.1	453120	455709	+	3'-5' exonuclease domain-containing protein	Clytia hemisphaerica	-	tr|A0A7M5XBR2|A0A7M5XBR2_9CNID 3'-5' exonuclease domain-containing protein OS=Clytia hemisphaerica OX=252671 PE=4 SV=1	354	331	8.68e-61	127	329	38.6	+	gbinv	-	Eukaryota	Cnidaria	Hydrozoa	Leptothecata	Clytiidae	Clytia	Clytia hemisphaerica	886379.AEWI01000209_gene2466	1.177e-27	125	COG0349@1|root,COG0349@2|Bacteria,4NP3B@976|Bacteroidetes,2FN2U@200643|Bacteroidia,3XJDC@558415|Marinilabiliaceae	976|Bacteroidetes	J	3'-5' exonuclease	rnd	-	-	-	-	-	-	-	-	-	-	-	DNA_pol_A_exo1	AUR_scaffold131.g25.t1 unnamed protein product	354	389	1e-12
Tur_r2.0_p0002.1.g67260.t1	HC	Tur_r2.0_p0002.1	456710	457930	-	No_hits	#	#	No_hits	#	#	#	#	#	#	#	#	#	#	#	#	#	#	#	#	No_hits	#	#	#	#	#	#	#	#	#	#	#	#	#	#	#	#	#	#	#	No_hits	407	#	#
Tur_r2.0_p0002.1.g67262.t1	HC	Tur_r2.0_p0002.1	461966	482309	+	Uncharacterized protein	Clytia hemisphaerica	-	tr|A0A7M5V4J9|A0A7M5V4J9_9CNID Uncharacterized protein OS=Clytia hemisphaerica OX=252671 PE=4 SV=1	5050	5127	0	1947	5141	37.9	+	gbinv	-	Eukaryota	Cnidaria	Hydrozoa	Leptothecata	Clytiidae	Clytia	Clytia hemisphaerica	400682.PAC_15724922	5.111e-68	269	KOG1217@1|root,KOG1217@2759|Eukaryota,38H1E@33154|Opisthokonta	33154|Opisthokonta	T	positive regulation of smoothened signaling pathway	-	-	-	-	-	-	-	-	-	-	-	-	EGF_CA,Ephrin_rec_like,FXa_inhibition,Ig_3,Kunitz_BPTI,TIL,cEGF	AUR_scaffold13.g65.t1 unnamed protein product	5050	2445	0
Tur_r2.0_p0002.1.g67265.t1	HC	Tur_r2.0_p0002.1	497739	502468	-	Uncharacterized protein	Paramuricea clavata	PACLA_6A020686	tr|A0A6S7G9W1|A0A6S7G9W1_PARCT Uncharacterized protein OS=Paramuricea clavata OX=317549 GN=PACLA_6A020686 PE=4 SV=1	1458	1558	0	655	1556	42.1	+	gbinv	-	Eukaryota	Cnidaria	Anthozoa	Alcyonacea	Plexauridae	Paramuricea	Paramuricea clavata	6087.XP_002159051.2	5.162e-228	758	2AENI@1|root,2RYW1@2759|Eukaryota,39ZI9@33154|Opisthokonta,3BE6W@33208|Metazoa	33208|Metazoa	-	-	-	-	-	-	-	-	-	-	-	-	-	-	-	AUR_scaffold150.g45.t1 unnamed protein product	1458	1482	0
Tur_r2.0_p0002.1.g67271.t1	HC	Tur_r2.0_p0002.1	598452	600512	-	Uncharacterized protein (Fragment)	Tenacibaculum sp.	DDY16_07830	tr|A0A354GIK0|A0A354GIK0_9FLAO Uncharacterized protein (Fragment) OS=Tenacibaculum sp. OX=1906242 GN=DDY16_07830 PE=4 SV=1	398	554	4.44e-51	133	382	34.8	+	gbbct	-	Bacteria	Bacteroidetes	Flavobacteriia	Flavobacteriales	Flavobacteriaceae	Tenacibaculum	Tenacibaculum sp.	6412.HelroP172447	2.846e-11	75	KOG1075@1|root,KOG1075@2759|Eukaryota,39MNT@33154|Opisthokonta,3CP90@33208|Metazoa	2759|Eukaryota	S	Endonuclease-reverse transcriptase	-	-	-	ko:K14769	-	-	-	-	ko00000,ko03009	-	-	-	Exo_endo_phos_2,RVT_1	AUR_scaffold15.g29.t1 unnamed protein product	398	509	1e-77
Tur_r2.0_p0002.1.g67274.t1	HC	Tur_r2.0_p0002.1	646560	648470	-	Uncharacterized protein	Stylophora pistillata	AWC38_SpisGene16299	tr|A0A2B4RNW4|A0A2B4RNW4_STYPI Uncharacterized protein OS=Stylophora pistillata OX=50429 GN=AWC38_SpisGene16299 PE=4 SV=1	637	811	1.37e-184	300	649	46.2	+	gbinv	-	Eukaryota	Cnidaria	Anthozoa	Scleractinia	Pocilloporidae	Stylophora	Stylophora pistillata	No_hits	#	#	#	#	#	#	#	#	#	#	#	#	#	#	#	#	#	#	#	AUR_scaffold271.g24.t1 unnamed protein product	637	649	6e-128
Tur_r2.0_p0002.1.g67275.t1	HC	Tur_r2.0_p0002.1	658679	659059	-	Uncharacterized protein	Clytia hemisphaerica	-	tr|A0A7M5XI54|A0A7M5XI54_9CNID Uncharacterized protein OS=Clytia hemisphaerica OX=252671 PE=4 SV=1	127	113	2.94e-49	79	99	79.8	+	gbinv	-	Eukaryota	Cnidaria	Hydrozoa	Leptothecata	Clytiidae	Clytia	Clytia hemisphaerica	6087.XP_004207006.1	1.009e-17	87	2D5TI@1|root,2SZM6@2759|Eukaryota,3ASXD@33154|Opisthokonta,3C59T@33208|Metazoa	6087.XP_004207006.1|-	-	-	-	-	-	-	-	-	-	-	-	-	-	-	-	No_hits	127	#	#
Tur_r2.0_p0002.1.g67281.t1	HC	Tur_r2.0_p0002.1	686548	687528	-	uncharacterized protein LOC100207895	Hydra vulgaris	LOC100207895	tr|A0A8B6XQY3|A0A8B6XQY3_HYDVU uncharacterized protein LOC100207895 OS=Hydra vulgaris OX=6087 GN=LOC100207895 PE=4 SV=1	327	323	2.41e-66	111	274	40.5	+	gbinv	-	Eukaryota	Cnidaria	Hydrozoa	Anthoathecata	Hydridae	Hydra	Hydra vulgaris	6087.XP_002165587.2	3.964e-61	222	COG2175@1|root,2S2D7@2759|Eukaryota	2759|Eukaryota	Q	Taurine catabolism dioxygenase TauD, TfdA family	-	-	1.14.11.17	ko:K03119	ko00430,ko00920,map00430,map00920	-	R05320	RC01331	ko00000,ko00001,ko01000	-	-	-	TauD	No_hits	327	#	#
Tur_r2.0_p0002.1.g67292.t1	HC	Tur_r2.0_p0002.1	738767	750658	-	protein HAPLESS 2-A	Hydra vulgaris	LOC100192281	tr|A0A8B6XK74|A0A8B6XK74_HYDVU protein HAPLESS 2-A OS=Hydra vulgaris OX=6087 GN=LOC100192281 PE=4 SV=1	769	673	5.16e-226	317	629	50.4	+	gbinv	-	Eukaryota	Cnidaria	Hydrozoa	Anthoathecata	Hydridae	Hydra	Hydra vulgaris	45351.EDO36432	4.704e-149	499	28J2C@1|root,2QREH@2759|Eukaryota,3A7PM@33154|Opisthokonta,3BSMD@33208|Metazoa	33208|Metazoa	S	Male gamete fusion factor	-	-	-	-	-	-	-	-	-	-	-	-	HAP2-GCS1	No_hits	769	#	#
Tur_r2.0_p0002.1.g67293.t1	HC	Tur_r2.0_p0002.1	754043	755414	+	Aminotran_1_2 domain-containing protein	Clytia hemisphaerica	-	tr|A0A7M5UNS8|A0A7M5UNS8_9CNID Aminotran_1_2 domain-containing protein OS=Clytia hemisphaerica OX=252671 PE=3 SV=1	426	471	1.83e-86	151	400	37.8	+	gbinv	-	Eukaryota	Cnidaria	Hydrozoa	Leptothecata	Clytiidae	Clytia	Clytia hemisphaerica	7897.ENSLACP00000012602	3.291e-72	259	COG0436@1|root,KOG0256@2759|Eukaryota,38FSK@33154|Opisthokonta,3BJ3Z@33208|Metazoa,3CT5F@33213|Bilateria,48DPW@7711|Chordata,498RM@7742|Vertebrata	33208|Metazoa	T	Aminotransferase class I and II	ACCSL	-	-	-	-	-	-	-	-	-	-	-	Aminotran_1_2	AUR_scaffold26.g50.t1 unnamed protein product	426	474	6e-92
Tur_r2.0_p0002.1.g67294.t1	HC	Tur_r2.0_p0002.1	756243	757665	-	No_hits	#	#	No_hits	#	#	#	#	#	#	#	#	#	#	#	#	#	#	#	#	No_hits	#	#	#	#	#	#	#	#	#	#	#	#	#	#	#	#	#	#	#	No_hits	195	#	#
Tur_r2.0_p0002.1.g67298.t1	HC	Tur_r2.0_p0002.1	778283	780355	-	No_hits	#	#	No_hits	#	#	#	#	#	#	#	#	#	#	#	#	#	#	#	#	No_hits	#	#	#	#	#	#	#	#	#	#	#	#	#	#	#	#	#	#	#	No_hits	691	#	#
Tur_r2.0_p0002.1.g67299.t1	HC	Tur_r2.0_p0002.1	780736	790386	+	RNA-binding protein PNO1	Hydra vulgaris	PNO1	tr|T2M5A3|T2M5A3_HYDVU RNA-binding protein PNO1 OS=Hydra vulgaris OX=6087 GN=PNO1 PE=2 SV=1	250	249	6.58e-129	193	250	77.2	+	gbinv	-	Eukaryota	Cnidaria	Hydrozoa	Anthoathecata	Hydridae	Hydra	Hydra vulgaris	45351.EDO46805	2.854e-103	340	COG1094@1|root,KOG3273@2759|Eukaryota,38CB6@33154|Opisthokonta,3BE7G@33208|Metazoa	33208|Metazoa	O	partner of NOB1 homolog	PNO1	GO:0005575,GO:0005622,GO:0005623,GO:0005634,GO:0005654,GO:0005730,GO:0005737,GO:0005829,GO:0031974,GO:0031981,GO:0043226,GO:0043227,GO:0043228,GO:0043229,GO:0043231,GO:0043232,GO:0043233,GO:0044422,GO:0044424,GO:0044428,GO:0044444,GO:0044446,GO:0044464,GO:0070013	-	ko:K11884	-	-	-	-	ko00000,ko03009,ko03051	-	-	-	KH_1	AUR_scaffold13.g52.t1 unnamed protein product	250	258	2e-130
Tur_r2.0_p0002.1.g67300.t1	HC	Tur_r2.0_p0002.1	791125	806516	+	General transcription and DNA repair factor IIH helicase subunit XPD	Clytia hemisphaerica	-	tr|A0A7M5UAM8|A0A7M5UAM8_9CNID General transcription and DNA repair factor IIH helicase subunit XPD OS=Clytia hemisphaerica OX=252671 PE=3 SV=1	760	759	0	618	759	81.4	+	gbinv	-	Eukaryota	Cnidaria	Hydrozoa	Leptothecata	Clytiidae	Clytia	Clytia hemisphaerica	6087.XP_002163452.2	0	1265	COG1199@1|root,KOG1131@2759|Eukaryota,38EIZ@33154|Opisthokonta,3BBBF@33208|Metazoa	33208|Metazoa	L	5'-3' DNA helicase activity	ERCC2	GO:0000428,GO:0000439,GO:0001109,GO:0001111,GO:0001112,GO:0001113,GO:0001120,GO:0001503,GO:0001701,GO:0001942,GO:0002244,GO:0002262,GO:0002376,GO:0002520,GO:0003674,GO:0003678,GO:0003824,GO:0004003,GO:0004386,GO:0005488,GO:0005515,GO:0005575,GO:0005622,GO:0005623,GO:0005634,GO:0005654,GO:0005667,GO:0005669,GO:0005675,GO:0005694,GO:0005700,GO:0005703,GO:0005705,GO:0005737,GO:0005819,GO:0005829,GO:…	3.6.4.12	ko:K10844	ko03022,ko03420,map03022,map03420	M00290	-	-	ko00000,ko00001,ko00002,ko01000,ko03021,ko03400	-	-	-	DEAD_2,HBB,Helicase_C_2	AUR_scaffold31.g50.t1 unnamed protein product	760	718	0
Tur_r2.0_p0002.1.g67301.t1	HC	Tur_r2.0_p0002.1	807702	808106	-	4a-hydroxytetrahydrobiopterin dehydratase	Pocillopora damicornis	pdam_00023720	tr|A0A3M6UNK2|A0A3M6UNK2_POCDA 4a-hydroxytetrahydrobiopterin dehydratase OS=Pocillopora damicornis OX=46731 GN=pdam_00023720 PE=3 SV=1	135	104	1.92e-52	80	103	77.7	+	gbinv	-	Eukaryota	Cnidaria	Anthozoa	Scleractinia	Pocilloporidae	Pocillopora	Pocillopora damicornis	6500.XP_005097347.1	2.758e-48	175	COG2154@1|root,KOG4073@2759|Eukaryota,3A5X6@33154|Opisthokonta,3BSH6@33208|Metazoa,3D750@33213|Bilateria	33208|Metazoa	K	4-alpha-hydroxytetrahydrobiopterin dehydratase activity	PCBD2	GO:0003674,GO:0003712,GO:0003713,GO:0003824,GO:0004497,GO:0004505,GO:0005488,GO:0005515,GO:0005575,GO:0005622,GO:0005623,GO:0005634,GO:0005654,GO:0005737,GO:0005829,GO:0006082,GO:0006355,GO:0006520,GO:0006558,GO:0006559,GO:0006725,GO:0006807,GO:0008124,GO:0008150,GO:0008152,GO:0009056,GO:0009063,GO:0009072,GO:0009074,GO:0009889,GO:0009891,GO:0009893,GO:0009987,GO:0010468,GO:0010556,GO:0010557,GO:…	4.2.1.96	ko:K01724	ko00790,map00790	-	R04734	RC01208	ko00000,ko00001,ko01000,ko04147	-	-	-	Pterin_4a	AUR_scaffold31.g46.t1 unnamed protein product	135	107	2e-49
Tur_r2.0_p0002.1.g67302.t1	HC	Tur_r2.0_p0002.1	808298	821823	+	DNA replication licensing factor MCM5	Clytia hemisphaerica	-	tr|A0A7M5UTZ2|A0A7M5UTZ2_9CNID DNA replication licensing factor MCM5 OS=Clytia hemisphaerica OX=252671 PE=3 SV=1	734	735	0	640	735	87.1	+	gbinv	-	Eukaryota	Cnidaria	Hydrozoa	Leptothecata	Clytiidae	Clytia	Clytia hemisphaerica	6087.XP_002159900.1	0	1266	COG1241@1|root,KOG0481@2759|Eukaryota,38CHZ@33154|Opisthokonta,3BDQX@33208|Metazoa	33208|Metazoa	L	Belongs to the MCM family	MCM5	GO:0000003,GO:0000082,GO:0000278,GO:0000280,GO:0000712,GO:0000785,GO:0005575,GO:0005622,GO:0005623,GO:0005634,GO:0005654,GO:0005694,GO:0006139,GO:0006259,GO:0006260,GO:0006261,GO:0006268,GO:0006275,GO:0006310,GO:0006323,GO:0006725,GO:0006807,GO:0006996,GO:0007049,GO:0007059,GO:0007127,GO:0007131,GO:0008150,GO:0008152,GO:0009058,GO:0009059,GO:0009889,GO:0009987,GO:0010556,GO:0016043,GO:0019219,GO:…	3.6.4.12	ko:K02209	ko03030,ko04110,ko04111,ko04113,map03030,map04110,map04111,map04113	M00285	-	-	ko00000,ko00001,ko00002,ko01000,ko03032,ko03036	-	-	-	MCM,MCM_N,MCM_OB	AUR_scaffold31.g45.t2 unnamed protein product	734	509	0
Tur_r2.0_p0002.1.g67303.t1	HC	Tur_r2.0_p0002.1	829492	845047	+	Non-specific serine/threonine protein kinase	Clytia hemisphaerica	-	tr|A0A7M5TSV1|A0A7M5TSV1_9CNID Non-specific serine/threonine protein kinase OS=Clytia hemisphaerica OX=252671 PE=3 SV=1	726	728	0	595	736	80.8	+	gbinv	-	Eukaryota	Cnidaria	Hydrozoa	Leptothecata	Clytiidae	Clytia	Clytia hemisphaerica	6087.XP_002158344.2	0	1044	KOG0586@1|root,KOG0586@2759|Eukaryota,38DPZ@33154|Opisthokonta,3BBR0@33208|Metazoa	33208|Metazoa	T	Map microtubule affinity-regulating kinase	-	-	2.7.11.1	ko:K08798	-	-	-	-	ko00000,ko01000,ko01001,ko04812	-	-	-	KA1,Pkinase,UBA	AUR_scaffold31.g47.t1 unnamed protein product	726	787	0
Tur_r2.0_p0002.1.g67304.t1	HC	Tur_r2.0_p0002.1	847424	848940	-	No_hits	#	#	No_hits	#	#	#	#	#	#	#	#	#	#	#	#	#	#	#	#	No_hits	#	#	#	#	#	#	#	#	#	#	#	#	#	#	#	#	#	#	#	No_hits	141	#	#
Tur_r2.0_p0002.1.g67305.t1	HC	Tur_r2.0_p0002.1	851539	854933	+	zinc metalloproteinase nas-15-like	Hydra vulgaris	LOC100213185	tr|A0A8B6Y014|A0A8B6Y014_HYDVU zinc metalloproteinase nas-15-like OS=Hydra vulgaris OX=6087 GN=LOC100213185 PE=4 SV=1	287	285	2.92e-122	172	265	64.9	+	gbinv	-	Eukaryota	Cnidaria	Hydrozoa	Anthoathecata	Hydridae	Hydra	Hydra vulgaris	6087.XP_004209002.1	2.096e-112	369	KOG3714@1|root,KOG3714@2759|Eukaryota,3ANQH@33154|Opisthokonta,3C1BC@33208|Metazoa	33208|Metazoa	O	Astacin (Peptidase family M12A)	-	-	-	-	-	-	-	-	-	-	-	-	Astacin	AUR_scaffold3.g171.t1 unnamed protein product	287	376	7e-59
Tur_r2.0_p0002.1.g67309.t1	HC	Tur_r2.0_p0002.1	870970	874555	-	UPF0317 protein C14orf159 homolog, mitochondrial-like	Hydra vulgaris	LOC100204445	tr|A0A8B7DW74|A0A8B7DW74_HYDVU UPF0317 protein C14orf159 homolog, mitochondrial-like OS=Hydra vulgaris OX=6087 GN=LOC100204445 PE=4 SV=1	320	605	1.19e-79	141	320	44.1	+	gbinv	-	Eukaryota	Cnidaria	Hydrozoa	Anthoathecata	Hydridae	Hydra	Hydra vulgaris	27923.ML15043a-PA	2.668e-68	243	COG4336@1|root,2QV7A@2759|Eukaryota,39415@33154|Opisthokonta,3BA70@33208|Metazoa	33208|Metazoa	S	D-glutamate cyclase activity	C14orf159	GO:0003674,GO:0003824,GO:0005575,GO:0005622,GO:0005623,GO:0005737,GO:0005739,GO:0005759,GO:0006082,GO:0006520,GO:0006536,GO:0006807,GO:0008150,GO:0008152,GO:0009064,GO:0009975,GO:0009987,GO:0016829,GO:0016835,GO:0016836,GO:0019752,GO:0031974,GO:0043226,GO:0043227,GO:0043229,GO:0043231,GO:0043233,GO:0043436,GO:0043648,GO:0044237,GO:0044238,GO:0044281,GO:0044422,GO:0044424,GO:0044429,GO:0044444,GO:…	4.2.1.48	ko:K22210	ko00471,map00471	-	R01583	RC00553	ko00000,ko00001,ko01000	-	-	-	DUF1445,DUF4392	AUR_scaffold76.g29.t1 unnamed protein product	320	510	2e-63
Tur_r2.0_p0002.1.g67311.t1	HC	Tur_r2.0_p0002.1	882783	883862	-	DDE Tnp4 domain-containing protein	Paramuricea clavata	PACLA_6A018240	tr|A0A7D9LEW4|A0A7D9LEW4_PARCT DDE Tnp4 domain-containing protein OS=Paramuricea clavata OX=317549 GN=PACLA_6A018240 PE=4 SV=1	360	357	9.21e-155	201	355	56.6	+	gbinv	-	Eukaryota	Cnidaria	Anthozoa	Alcyonacea	Plexauridae	Paramuricea	Paramuricea clavata	7668.SPU_016560-tr	7.191e-112	371	2AWDH@1|root,2RZYI@2759|Eukaryota,3A38W@33154|Opisthokonta,3BS4I@33208|Metazoa,3D9UV@33213|Bilateria	33154|Opisthokonta	S	DDE superfamily endonuclease	-	-	-	-	-	-	-	-	-	-	-	-	DDE_Tnp_4	AUR_scaffold216.g48.t1 unnamed protein product	360	358	3e-127
Tur_r2.0_p0002.1.g67317.t1	HC	Tur_r2.0_p0002.1	913443	914616	+	BZIP domain-containing protein	Clytia hemisphaerica	-	tr|A0A7M5UTT9|A0A7M5UTT9_9CNID BZIP domain-containing protein OS=Clytia hemisphaerica OX=252671 PE=4 SV=1	167	181	9.8e-49	105	181	58	+	gbinv	-	Eukaryota	Cnidaria	Hydrozoa	Leptothecata	Clytiidae	Clytia	Clytia hemisphaerica	No_hits	#	#	#	#	#	#	#	#	#	#	#	#	#	#	#	#	#	#	#	No_hits	167	#	#
Tur_r2.0_p0002.1.g67322.t1	HC	Tur_r2.0_p0002.1	948717	968645	+	sacsin-like	Hydra vulgaris	LOC100213100	tr|A0A8B7DAA2|A0A8B7DAA2_HYDVU sacsin-like OS=Hydra vulgaris OX=6087 GN=LOC100213100 PE=4 SV=1	4352	4250	0	1366	4230	32.3	+	gbinv	-	Eukaryota	Cnidaria	Hydrozoa	Anthoathecata	Hydridae	Hydra	Hydra vulgaris	6087.XP_002166082.2	0	1340	28IDA@1|root,2QQPY@2759|Eukaryota,38G8U@33154|Opisthokonta,3BWQT@33208|Metazoa	33154|Opisthokonta	S	negative regulation of inclusion body assembly	-	-	-	ko:K17592	-	-	-	-	ko00000,ko01009	-	-	-	BTB,HEPN	AUR_scaffold199.g13.t2 unnamed protein product	4352	4490	0
Tur_r2.0_p0002.1.g67323.t1	HC	Tur_r2.0_p0002.1	969272	970234	-	Uncharacterized protein	Poecilia formosa	-	tr|A0A096MHY9|A0A096MHY9_POEFO Uncharacterized protein OS=Poecilia formosa OX=48698 PE=4 SV=1	321	744	6.2e-16	42	99	42.4	+	gbvrt	-	Eukaryota	Chordata	Actinopteri	Cyprinodontiformes	Poeciliidae	Poecilia	Poecilia formosa	No_hits	#	#	#	#	#	#	#	#	#	#	#	#	#	#	#	#	#	#	#	AUR_scaffold174.g54.t1 unnamed protein product	321	1049	3e-11
Tur_r2.0_p0002.1.g67324.t1	HC	Tur_r2.0_p0002.1	977715	985286	-	polypeptide N-acetylgalactosaminyltransferase 2-like isoform X2	Hydra vulgaris	LOC100213223	tr|A0A8B6XN62|A0A8B6XN62_HYDVU polypeptide N-acetylgalactosaminyltransferase 2-like isoform X2 OS=Hydra vulgaris OX=6087 GN=LOC100213223 PE=4 SV=1	582	578	4.88e-311	412	583	70.7	+	gbinv	-	Eukaryota	Cnidaria	Hydrozoa	Anthoathecata	Hydridae	Hydra	Hydra vulgaris	6087.XP_002162500.1	9.683e-283	877	KOG3736@1|root,KOG3738@2759|Eukaryota,38F1E@33154|Opisthokonta,3BEW6@33208|Metazoa	33208|Metazoa	O	polypeptide N-acetylgalactosaminyltransferase	GALNT2	GO:0000139,GO:0002376,GO:0002377,GO:0002378,GO:0002440,GO:0003674,GO:0003824,GO:0004653,GO:0005488,GO:0005575,GO:0005576,GO:0005622,GO:0005623,GO:0005737,GO:0005783,GO:0005789,GO:0005794,GO:0005795,GO:0005796,GO:0005975,GO:0006464,GO:0006486,GO:0006493,GO:0006807,GO:0008150,GO:0008152,GO:0008194,GO:0008376,GO:0009058,GO:0009059,GO:0009100,GO:0009101,GO:0009311,GO:0009312,GO:0009987,GO:0012505,GO:…	2.4.1.41	ko:K00710	ko00512,ko01100,map00512,map01100	M00056	R05907	-	ko00000,ko00001,ko00002,ko01000,ko01003	-	GT27	-	Glycos_transf_2,Ricin_B_lectin	AUR_scaffold24.g145.t1 unnamed protein product	582	579	0
Tur_r2.0_p0002.1.g67326.t1	HC	Tur_r2.0_p0002.1	991939	999110	+	Uncharacterized protein	Clytia hemisphaerica	-	tr|A0A7M5XGI7|A0A7M5XGI7_9CNID Uncharacterized protein OS=Clytia hemisphaerica OX=252671 PE=4 SV=1	639	696	7.73e-101	229	493	46.5	+	gbinv	-	Eukaryota	Cnidaria	Hydrozoa	Leptothecata	Clytiidae	Clytia	Clytia hemisphaerica	No_hits	#	#	#	#	#	#	#	#	#	#	#	#	#	#	#	#	#	#	#	AUR_scaffold3.g262.t2 unnamed protein product	639	818	1e-46
Tur_r2.0_p0002.1.g67327.t1	HC	Tur_r2.0_p0002.1	1008250	1010571	+	zinc finger protein 679-like	Hydra vulgaris	LOC100204227	tr|A0A8B7D6Y0|A0A8B7D6Y0_HYDVU zinc finger protein 679-like OS=Hydra vulgaris OX=6087 GN=LOC100204227 PE=4 SV=1	774	641	2.6e-21	160	495	32.3	+	gbinv	-	Eukaryota	Cnidaria	Hydrozoa	Anthoathecata	Hydridae	Hydra	Hydra vulgaris	29073.XP_008683038.1	1.261e-43	182	KOG1721@1|root,KOG1721@2759|Eukaryota,38BZ9@33154|Opisthokonta,3BA9A@33208|Metazoa,3CT35@33213|Bilateria,4824W@7711|Chordata,48YJY@7742|Vertebrata,3JAMA@40674|Mammalia,3EIC8@33554|Carnivora	33208|Metazoa	K	zinc finger protein	ZNF208	-	-	ko:K09228,ko:K09229	-	-	-	-	ko00000,ko03000	-	-	-	KRAB,zf-C2H2,zf-C2H2_6,zf-H2C2_2	AUR_scaffold13.g64.t1 unnamed protein product	774	595	3e-94
Tur_r2.0_p0002.1.g67328.t1	HC	Tur_r2.0_p0002.1	1012894	1016300	-	No_hits	#	#	No_hits	#	#	#	#	#	#	#	#	#	#	#	#	#	#	#	#	No_hits	#	#	#	#	#	#	#	#	#	#	#	#	#	#	#	#	#	#	#	No_hits	261	#	#
Tur_r2.0_p0002.1.g67329.t1	HC	Tur_r2.0_p0002.1	1016335	1022636	-	Integrator complex subunit 12	Clytia hemisphaerica	-	tr|A0A7M5WU33|A0A7M5WU33_9CNID Integrator complex subunit 12 OS=Clytia hemisphaerica OX=252671 PE=3 SV=1	297	353	1.23e-48	127	270	47	+	gbinv	-	Eukaryota	Cnidaria	Hydrozoa	Leptothecata	Clytiidae	Clytia	Clytia hemisphaerica	885580.XP_010639868.1	2.394e-23	110	KOG4323@1|root,KOG4323@2759|Eukaryota,39R19@33154|Opisthokonta,3BCWW@33208|Metazoa,3CTRW@33213|Bilateria,48389@7711|Chordata,494BW@7742|Vertebrata,3JCHN@40674|Mammalia,35IGG@314146|Euarchontoglires,4PTAE@9989|Rodentia	33208|Metazoa	S	metal ion binding	INTS12	GO:0000428,GO:0005575,GO:0005622,GO:0005623,GO:0005634,GO:0005654,GO:0006139,GO:0006351,GO:0006366,GO:0006396,GO:0006725,GO:0006807,GO:0008150,GO:0008152,GO:0009058,GO:0009059,GO:0009301,GO:0009987,GO:0010467,GO:0016070,GO:0016073,GO:0016180,GO:0016591,GO:0018130,GO:0019438,GO:0030880,GO:0031123,GO:0031974,GO:0031981,GO:0032039,GO:0032774,GO:0032991,GO:0034470,GO:0034472,GO:0034641,GO:0034645,GO:…	-	ko:K13149	-	-	-	-	ko00000,ko03041	-	-	-	PHD	AUR_scaffold171.g43.t2 unnamed protein product	297	298	4e-40
Tur_r2.0_p0002.1.g67331.t1	HC	Tur_r2.0_p0002.1	1030609	1032814	+	THAP-type domain-containing protein	Clytia hemisphaerica	-	tr|A0A7M5XLT1|A0A7M5XLT1_9CNID THAP-type domain-containing protein OS=Clytia hemisphaerica OX=252671 PE=4 SV=1	705	476	1.75e-182	283	480	59	+	gbinv	-	Eukaryota	Cnidaria	Hydrozoa	Leptothecata	Clytiidae	Clytia	Clytia hemisphaerica	7719.XP_002120972.3	1.825e-97	344	28KB6@1|root,2QSS1@2759|Eukaryota,39XKI@33154|Opisthokonta,3BPWM@33208|Metazoa,3D7K7@33213|Bilateria,48K8W@7711|Chordata	33208|Metazoa	-	-	-	-	-	-	-	-	-	-	-	-	-	-	THAP	AUR_scaffold67.g30.t1 unnamed protein product	705	775	7e-92
Tur_r2.0_p0002.1.g67332.t1	HC	Tur_r2.0_p0002.1	1032884	1033507	-	Uncharacterized protein	Clytia hemisphaerica	-	tr|A0A7M5TWQ1|A0A7M5TWQ1_9CNID Uncharacterized protein OS=Clytia hemisphaerica OX=252671 PE=4 SV=1	208	190	1.27e-71	108	189	57.1	+	gbinv	-	Eukaryota	Cnidaria	Hydrozoa	Leptothecata	Clytiidae	Clytia	Clytia hemisphaerica	10224.XP_006825802.1	1.19e-23	108	2BVSB@1|root,2S2BW@2759|Eukaryota,3A520@33154|Opisthokonta,3BRW9@33208|Metazoa,3DAYA@33213|Bilateria	33208|Metazoa	-	-	-	-	-	-	-	-	-	-	-	-	-	-	-	AUR_scaffold514.g4.t2 unnamed protein product	208	215	1e-35
Tur_r2.0_p0002.1.g67338.t1	HC	Tur_r2.0_p0002.1	1057321	1058858	+	Uncharacterized protein	Scyliorhinus torazame	scyTo_0014519	tr|A0A401NP42|A0A401NP42_SCYTO Uncharacterized protein OS=Scyliorhinus torazame OX=75743 GN=scyTo_0014519 PE=4 SV=1	244	261	6.75e-51	104	219	47.5	+	gbvrt	-	Eukaryota	Chordata	Chondrichthyes	Carcharhiniformes	Scyliorhinidae	Scyliorhinus	Scyliorhinus torazame	8469.XP_007071043.1	4.111e-50	186	28IZ0@1|root,2QRAS@2759|Eukaryota,39SNG@33154|Opisthokonta,3BEUW@33208|Metazoa,3CTD3@33213|Bilateria,47ZZF@7711|Chordata,495UJ@7742|Vertebrata,4CCEY@8459|Testudines	33208|Metazoa	S	Coiled-coil domain containing 61	CCDC61	GO:0005575,GO:0005622,GO:0005623,GO:0005813,GO:0005815,GO:0005856,GO:0015630,GO:0043226,GO:0043228,GO:0043229,GO:0043232,GO:0044422,GO:0044424,GO:0044430,GO:0044446,GO:0044464	-	ko:K16755	-	-	-	-	ko00000,ko03036	-	-	-	-	AUR_scaffold52.g151.t1 unnamed protein product	244	227	1e-42
Tur_r2.0_p0002.1.g67339.t1	HC	Tur_r2.0_p0002.1	1059217	1060101	-	uncharacterized protein LOC105845888	Hydra vulgaris	LOC105845888	tr|A0A8B7DN36|A0A8B7DN36_HYDVU uncharacterized protein LOC105845888 OS=Hydra vulgaris OX=6087 GN=LOC105845888 PE=4 SV=1	295	197	1.46e-47	88	195	45.1	+	gbinv	-	Eukaryota	Cnidaria	Hydrozoa	Anthoathecata	Hydridae	Hydra	Hydra vulgaris	6669.EFX78813	9.869e-37	150	2CXIM@1|root,2RXVF@2759|Eukaryota,3A9BT@33154|Opisthokonta,3BUXY@33208|Metazoa,3DBCZ@33213|Bilateria,422V9@6656|Arthropoda	33208|Metazoa	-	-	-	-	-	-	-	-	-	-	-	-	-	-	-	No_hits	295	#	#
Tur_r2.0_p0002.1.g67340.t1	HC	Tur_r2.0_p0002.1	1061050	1062141	-	uncharacterized protein LOC105845888	Hydra vulgaris	LOC105845888	tr|A0A8B7DN36|A0A8B7DN36_HYDVU uncharacterized protein LOC105845888 OS=Hydra vulgaris OX=6087 GN=LOC105845888 PE=4 SV=1	364	197	1.1e-52	86	194	44.3	+	gbinv	-	Eukaryota	Cnidaria	Hydrozoa	Anthoathecata	Hydridae	Hydra	Hydra vulgaris	6669.EFX64587	2.397e-35	148	2CXIM@1|root,2RXVF@2759|Eukaryota,3A9BT@33154|Opisthokonta,3BUXY@33208|Metazoa,3DBCZ@33213|Bilateria,422V9@6656|Arthropoda	33208|Metazoa	-	-	-	-	-	-	-	-	-	-	-	-	-	-	-	No_hits	364	#	#
Tur_r2.0_p0002.1.g67341.t1	HC	Tur_r2.0_p0002.1	1062451	1065980	+	Uncharacterized protein	Clytia hemisphaerica	-	tr|A0A7M5X1V3|A0A7M5X1V3_9CNID Uncharacterized protein OS=Clytia hemisphaerica OX=252671 PE=4 SV=1	235	344	5.02e-22	124	299	41.5	+	gbinv	-	Eukaryota	Cnidaria	Hydrozoa	Leptothecata	Clytiidae	Clytia	Clytia hemisphaerica	45351.EDO40229	2.191e-07	61	28IZ0@1|root,2QRAS@2759|Eukaryota,39SNG@33154|Opisthokonta,3BEUW@33208|Metazoa	33208|Metazoa	-	-	CCDC61	GO:0005575,GO:0005622,GO:0005623,GO:0005813,GO:0005815,GO:0005856,GO:0015630,GO:0043226,GO:0043228,GO:0043229,GO:0043232,GO:0044422,GO:0044424,GO:0044430,GO:0044446,GO:0044464	-	ko:K16755	-	-	-	-	ko00000,ko03036	-	-	-	-	No_hits	235	#	#
Tur_r2.0_p0002.1.g67342.t1	HC	Tur_r2.0_p0002.1	1066484	1067914	-	28S ribosomal protein S18a, mitochondrial-like	Hydra vulgaris	LOC100204019	tr|A0A8B7DGP2|A0A8B7DGP2_HYDVU 28S ribosomal protein S18a, mitochondrial-like OS=Hydra vulgaris OX=6087 GN=LOC100204019 PE=4 SV=1	142	142	3.4e-51	89	138	64.5	+	gbinv	-	Eukaryota	Cnidaria	Hydrozoa	Anthoathecata	Hydridae	Hydra	Hydra vulgaris	6087.XP_002163436.2	2.524e-47	173	KOG3162@1|root,KOG3162@2759|Eukaryota,3ACN9@33154|Opisthokonta,3BVYK@33208|Metazoa	33208|Metazoa	J	Ribosomal protein S18	-	-	-	ko:K02963	ko03010,map03010	M00178	-	-	br01610,ko00000,ko00001,ko00002,ko03011	-	-	-	Ribosomal_S18	AUR_scaffold15.g161.t1 unnamed protein product	142	123	2e-32
Tur_r2.0_p0002.1.g67343.t1	HC	Tur_r2.0_p0002.1	1068703	1071644	+	Uncharacterized protein	Clytia hemisphaerica	-	tr|A0A7M5X6X8|A0A7M5X6X8_9CNID Uncharacterized protein OS=Clytia hemisphaerica OX=252671 PE=4 SV=1	802	866	7.74e-52	230	790	29.1	+	gbinv	-	Eukaryota	Cnidaria	Hydrozoa	Leptothecata	Clytiidae	Clytia	Clytia hemisphaerica	45351.EDO46819	1.466e-41	176	28NRW@1|root,2QVBX@2759|Eukaryota,38DBQ@33154|Opisthokonta,3BHNC@33208|Metazoa	33208|Metazoa	S	mitotic spindle midzone assembly	MAP10	GO:0000022,GO:0000070,GO:0000226,GO:0000278,GO:0000280,GO:0000819,GO:0000922,GO:0003674,GO:0005488,GO:0005515,GO:0005575,GO:0005622,GO:0005623,GO:0005737,GO:0005813,GO:0005815,GO:0005819,GO:0005856,GO:0005874,GO:0005881,GO:0006996,GO:0007010,GO:0007017,GO:0007049,GO:0007051,GO:0007052,GO:0007059,GO:0008017,GO:0008092,GO:0008150,GO:0009987,GO:0010564,GO:0015630,GO:0015631,GO:0016043,GO:0022402,GO:…	-	-	-	-	-	-	-	-	-	-	DUF4497,HPHLAWLY	No_hits	802	#	#
Tur_r2.0_p0002.1.g67346.t1	HC	Tur_r2.0_p0002.1	1078217	1081075	-	Uncharacterized protein	Clytia hemisphaerica	-	tr|A0A7M5VAR1|A0A7M5VAR1_9CNID Uncharacterized protein OS=Clytia hemisphaerica OX=252671 PE=3 SV=1	309	312	1.23e-147	201	303	66.3	+	gbinv	-	Eukaryota	Cnidaria	Hydrozoa	Leptothecata	Clytiidae	Clytia	Clytia hemisphaerica	7159.AAEL008494-PA	4.615e-74	259	KOG0762@1|root,KOG0762@2759|Eukaryota,3ANYM@33154|Opisthokonta,3BFAF@33208|Metazoa,3CRM5@33213|Bilateria,41TNW@6656|Arthropoda,3SGEM@50557|Insecta,44YN9@7147|Diptera,45FUP@7148|Nematocera	33208|Metazoa	C	Belongs to the mitochondrial carrier (TC 2.A.29) family	SLC25A29	GO:0003333,GO:0003674,GO:0005215,GO:0005287,GO:0005289,GO:0005292,GO:0005342,GO:0005575,GO:0005622,GO:0005623,GO:0005737,GO:0005739,GO:0005740,GO:0005743,GO:0006810,GO:0006811,GO:0006812,GO:0006820,GO:0006839,GO:0006844,GO:0006855,GO:0006865,GO:0008150,GO:0008324,GO:0008509,GO:0008514,GO:0008519,GO:0015075,GO:0015101,GO:0015171,GO:0015174,GO:0015179,GO:0015181,GO:0015189,GO:0015227,GO:0015238,GO:…	-	ko:K15109	ko04714,map04714	-	-	-	ko00000,ko00001,ko02000	2.A.29.8	-	-	Mito_carr	AUR_scaffold52.g39.t1 unnamed protein product	309	302	5e-111
Tur_r2.0_p0002.1.g67347.t1	HC	Tur_r2.0_p0002.1	1086105	1109753	+	uncharacterized protein LOC101235797	Hydra vulgaris	LOC101235797	tr|A0A8B7DEX7|A0A8B7DEX7_HYDVU uncharacterized protein LOC101235797 OS=Hydra vulgaris OX=6087 GN=LOC101235797 PE=4 SV=1	1163	990	1.56e-45	222	895	24.8	+	gbinv	-	Eukaryota	Cnidaria	Hydrozoa	Anthoathecata	Hydridae	Hydra	Hydra vulgaris	6087.XP_004206233.1	1.172e-19	106	KOG3510@1|root,KOG3513@1|root,KOG4475@1|root,KOG3510@2759|Eukaryota,KOG3513@2759|Eukaryota,KOG4475@2759|Eukaryota	2759|Eukaryota	U	coreceptor activity involved in Wnt signaling pathway, planar cell polarity pathway	-	-	-	ko:K06756,ko:K07197	ko04152,ko04514,ko04910,ko04931,ko04932,map04152,map04514,map04910,map04931,map04932	-	-	-	ko00000,ko00001,ko03000,ko04131,ko04516	-	-	-	I-set,Ion_trans_2,Laminin_G_1,Sushi,TSP_1,fn3	No_hits	1163	#	#
Tur_r2.0_p0002.1.g67349.t1	HC	Tur_r2.0_p0002.1	1115887	1145236	+	uncharacterized protein LOC100199700	Hydra vulgaris	LOC100199700	tr|A0A8B7DFD7|A0A8B7DFD7_HYDVU uncharacterized protein LOC100199700 OS=Hydra vulgaris OX=6087 GN=LOC100199700 PE=4 SV=1	3074	1950	6.99e-289	618	1921	32.2	+	gbinv	-	Eukaryota	Cnidaria	Hydrozoa	Anthoathecata	Hydridae	Hydra	Hydra vulgaris	6087.XP_002159674.2	1.163e-267	920	COG5599@1|root,KOG1418@1|root,KOG3510@1|root,KOG4475@1|root,KOG1418@2759|Eukaryota,KOG3510@2759|Eukaryota,KOG4228@2759|Eukaryota,KOG4475@2759|Eukaryota	2759|Eukaryota	U	coreceptor activity involved in Wnt signaling pathway, planar cell polarity pathway	-	-	-	-	-	-	-	-	-	-	-	-	F5_F8_type_C,Ion_trans_2,Laminin_G_1,TSP_1,fn3	AUR_scaffold117.g72.t1 unnamed protein product	3074	2361	0
Tur_r2.0_p0002.1.g67350.t1	HC	Tur_r2.0_p0002.1	1150956	1179683	-	Uncharacterized protein	Clytia hemisphaerica	-	tr|A0A7M5WUQ1|A0A7M5WUQ1_9CNID Uncharacterized protein OS=Clytia hemisphaerica OX=252671 PE=4 SV=1	548	711	1.04e-20	51	130	39.2	+	gbinv	-	Eukaryota	Cnidaria	Hydrozoa	Leptothecata	Clytiidae	Clytia	Clytia hemisphaerica	89462.XP_006079266.1	4.115e-19	102	2CMJV@1|root,2QQKQ@2759|Eukaryota,395B2@33154|Opisthokonta,3BGS2@33208|Metazoa,3CXNG@33213|Bilateria,47ZZB@7711|Chordata,48ZSY@7742|Vertebrata,3J1Y0@40674|Mammalia,4J9XG@91561|Cetartiodactyla	33208|Metazoa	T	C-type lectin (CTL) or carbohydrate-recognition domain (CRD)	COLEC12	GO:0001568,GO:0001570,GO:0001944,GO:0002218,GO:0002221,GO:0002224,GO:0002253,GO:0002376,GO:0002682,GO:0002684,GO:0002757,GO:0002758,GO:0002764,GO:0003674,GO:0005044,GO:0005488,GO:0005534,GO:0005575,GO:0005622,GO:0005623,GO:0005737,GO:0005886,GO:0006810,GO:0006897,GO:0006898,GO:0006909,GO:0006910,GO:0006950,GO:0006952,GO:0006955,GO:0007154,GO:0007165,GO:0007275,GO:0008037,GO:0008150,GO:0008329,GO:…	-	ko:K10062	ko04145,map04145	-	-	-	ko00000,ko00001,ko04091,ko04131	-	-	-	Collagen,Lectin_C	AUR_scaffold116.g34.t1 unnamed protein product	548	2648	2e-18
Tur_r2.0_p0002.1.g67351.t1	HC	Tur_r2.0_p0002.1	1191726	1196378	+	ML domain-containing protein	Clytia hemisphaerica	-	tr|A0A7M5VCY9|A0A7M5VCY9_9CNID ML domain-containing protein OS=Clytia hemisphaerica OX=252671 PE=4 SV=1	170	173	3.46e-48	71	147	48.3	+	gbinv	-	Eukaryota	Cnidaria	Hydrozoa	Leptothecata	Clytiidae	Clytia	Clytia hemisphaerica	6087.XP_004210506.1	9.353e-38	147	KOG1075@1|root,KOG1075@2759|Eukaryota	2759|Eukaryota	E	Ribonuclease H protein	-	-	2.7.7.6,3.1.3.48	ko:K03021,ko:K03447,ko:K05696	ko00230,ko00240,ko01100,ko03020,ko04520,ko04623,ko04910,ko04931,ko05169,map00230,map00240,map01100,map03020,map04520,map04623,map04910,map04931,map05169	M00181	R00435,R00441,R00442,R00443	RC02795	br01611,ko00000,ko00001,ko00002,ko01000,ko01009,ko02000,ko03021	2.A.1.4	-	-	Exo_endo_phos_2,RVT_1	No_hits	170	#	#
Tur_r2.0_p0002.1.g67365.t1	HC	Tur_r2.0_p0002.1	1296534	1297505	+	RelA_SpoT domain-containing protein	Clytia hemisphaerica	-	tr|A0A7M5VCM9|A0A7M5VCM9_9CNID RelA_SpoT domain-containing protein OS=Clytia hemisphaerica OX=252671 PE=4 SV=1	324	340	3.32e-97	151	323	46.7	+	gbinv	-	Eukaryota	Cnidaria	Hydrozoa	Leptothecata	Clytiidae	Clytia	Clytia hemisphaerica	No_hits	#	#	#	#	#	#	#	#	#	#	#	#	#	#	#	#	#	#	#	No_hits	324	#	#
Tur_r2.0_p0002.1.g67368.t1	HC	Tur_r2.0_p0002.1	1306949	1327283	-	Uncharacterized protein	Clytia hemisphaerica	-	tr|A0A7M5WWU6|A0A7M5WWU6_9CNID Uncharacterized protein OS=Clytia hemisphaerica OX=252671 PE=3 SV=1	2584	1502	0	626	1239	50.5	+	gbinv	-	Eukaryota	Cnidaria	Hydrozoa	Leptothecata	Clytiidae	Clytia	Clytia hemisphaerica	9031.ENSGALP00000002656	8.935e-262	893	KOG3622@1|root,KOG3622@2759|Eukaryota,38BFV@33154|Opisthokonta,3BFQ1@33208|Metazoa,3CZQM@33213|Bilateria,481XP@7711|Chordata,491C4@7742|Vertebrata,4GUAJ@8782|Aves	33208|Metazoa	S	protein 5 homolog	EPG5	GO:0005575,GO:0005622,GO:0005623,GO:0005737,GO:0006810,GO:0006914,GO:0008150,GO:0008152,GO:0009056,GO:0009892,GO:0009894,GO:0009895,GO:0009987,GO:0010506,GO:0010507,GO:0010639,GO:0016043,GO:0016192,GO:0016197,GO:0016236,GO:0016241,GO:0016242,GO:0019222,GO:0022411,GO:0031323,GO:0031324,GO:0031329,GO:0031330,GO:0032456,GO:0032984,GO:0033043,GO:0043933,GO:0044087,GO:0044088,GO:0044237,GO:0044248,GO:…	-	-	-	-	-	-	-	-	-	-	-	AUR_scaffold24.g48.t1 unnamed protein product	2584	2779	0
Tur_r2.0_p0002.1.g67369.t1	HC	Tur_r2.0_p0002.1	1339281	1341917	+	LDLR chaperone MESD	Hydra vulgaris	MESDC2	tr|T2MDA1|T2MDA1_HYDVU LDLR chaperone MESD OS=Hydra vulgaris OX=6087 GN=MESDC2 PE=2 SV=1	147	190	9.78e-72	115	146	78.8	+	gbinv	-	Eukaryota	Cnidaria	Hydrozoa	Anthoathecata	Hydridae	Hydra	Hydra vulgaris	6087.XP_002155517.1	5.519e-70	239	KOG4357@1|root,KOG4357@2759|Eukaryota,38FUM@33154|Opisthokonta,3BKBY@33208|Metazoa	33208|Metazoa	S	positive regulation of skeletal muscle acetylcholine-gated channel clustering	MESDC2	GO:0003674,GO:0005102,GO:0005488,GO:0005515,GO:0005575,GO:0005622,GO:0005623,GO:0005737,GO:0005783,GO:0005788,GO:0005886,GO:0006457,GO:0006605,GO:0006612,GO:0006810,GO:0006886,GO:0006888,GO:0006897,GO:0006909,GO:0007498,GO:0008104,GO:0008150,GO:0009888,GO:0009987,GO:0012505,GO:0015031,GO:0015833,GO:0016020,GO:0016192,GO:0031974,GO:0032502,GO:0032879,GO:0032880,GO:0033036,GO:0034394,GO:0034613,GO:…	-	-	-	-	-	-	-	-	-	-	Mesd	AUR_scaffold245.g26.t1 unnamed protein product	147	476	3e-41
Tur_r2.0_p0002.1.g67370.t1	HC	Tur_r2.0_p0002.1	1346297	1352105	-	GTP cyclohydrolase 1	Clytia hemisphaerica	-	tr|A0A7M5X3H4|A0A7M5X3H4_9CNID GTP cyclohydrolase 1 OS=Clytia hemisphaerica OX=252671 PE=3 SV=1	251	245	4.84e-107	158	235	67.2	+	gbinv	-	Eukaryota	Cnidaria	Hydrozoa	Leptothecata	Clytiidae	Clytia	Clytia hemisphaerica	430498.S8A7I6	9.521e-86	290	COG0302@1|root,KOG2698@2759|Eukaryota,38CYY@33154|Opisthokonta,3NVRA@4751|Fungi,3QP0W@4890|Ascomycota	4751|Fungi	H	GTP cyclohydrolase i	-	GO:0000166,GO:0001882,GO:0001883,GO:0003674,GO:0003824,GO:0003933,GO:0003934,GO:0005488,GO:0005525,GO:0005575,GO:0005622,GO:0005623,GO:0005634,GO:0005737,GO:0006066,GO:0006082,GO:0006575,GO:0006725,GO:0006729,GO:0006732,GO:0006760,GO:0006766,GO:0006767,GO:0006807,GO:0008150,GO:0008152,GO:0008270,GO:0009058,GO:0009108,GO:0009110,GO:0009396,GO:0009987,GO:0016053,GO:0016787,GO:0016810,GO:0016814,GO:…	3.5.4.16	ko:K01495	ko00790,ko01100,map00790,map01100	M00126,M00841,M00842,M00843	R00428,R04639,R05046,R05048	RC00263,RC00294,RC00323,RC00945,RC01188	ko00000,ko00001,ko00002,ko01000	-	-	iMM904.YGR267C,iND750.YGR267C	GTP_cyclohydroI	AUR_scaffold48.g41.t1 unnamed protein product	251	246	5e-108
Tur_r2.0_p0002.1.g67371.t1	HC	Tur_r2.0_p0002.1	1361929	1363394	+	PH domain-containing protein	Clytia hemisphaerica	-	tr|A0A7M5VH90|A0A7M5VH90_9CNID PH domain-containing protein OS=Clytia hemisphaerica OX=252671 PE=4 SV=1	199	228	1.65e-73	109	166	65.7	+	gbinv	-	Eukaryota	Cnidaria	Hydrozoa	Leptothecata	Clytiidae	Clytia	Clytia hemisphaerica	No_hits	#	#	#	#	#	#	#	#	#	#	#	#	#	#	#	#	#	#	#	AUR_scaffold52.g164.t1 unnamed protein product	199	190	1e-40
Tur_r2.0_p0002.1.g67372.t1	HC	Tur_r2.0_p0002.1	1368037	1368366	+	Uncharacterized protein	Clytia hemisphaerica	-	tr|A0A7M5WUD9|A0A7M5WUD9_9CNID Uncharacterized protein OS=Clytia hemisphaerica OX=252671 PE=4 SV=1	110	121	1.31e-40	60	97	61.9	+	gbinv	-	Eukaryota	Cnidaria	Hydrozoa	Leptothecata	Clytiidae	Clytia	Clytia hemisphaerica	No_hits	#	#	#	#	#	#	#	#	#	#	#	#	#	#	#	#	#	#	#	AUR_scaffold15.g139.t1 unnamed protein product	110	115	7e-32
Tur_r2.0_p0002.1.g67373.t1	HC	Tur_r2.0_p0002.1	1368668	1371629	-	protein SpAN-like	Hydra vulgaris	LOC100214908	tr|A0A8B6XPU2|A0A8B6XPU2_HYDVU protein SpAN-like OS=Hydra vulgaris OX=6087 GN=LOC100214908 PE=4 SV=1	313	290	4.56e-77	140	294	47.6	+	gbinv	-	Eukaryota	Cnidaria	Hydrozoa	Anthoathecata	Hydridae	Hydra	Hydra vulgaris	6087.XP_002164800.1	1.411e-79	275	KOG3714@1|root,KOG3714@2759|Eukaryota,39X0G@33154|Opisthokonta,3BKM6@33208|Metazoa	33208|Metazoa	O	molting cycle, collagen and cuticulin-based cuticle	-	GO:0008150,GO:0018996,GO:0032501,GO:0042303	3.4.24.21	ko:K08076	-	-	-	-	ko00000,ko01000,ko01002	-	-	-	Astacin,CUB,ShK,TSP_1	AUR_scaffold3.g171.t1 unnamed protein product	313	376	2e-63
Tur_r2.0_p0002.1.g67374.t1	HC	Tur_r2.0_p0002.1	1381360	1430054	+	A disintegrin and metalloproteinase with thrombospondin motifs adt-1-like isoform X1	Actinia tenebrosa	LOC116297102	tr|A0A6P8I8Z5|A0A6P8I8Z5_ACTTE A disintegrin and metalloproteinase with thrombospondin motifs adt-1-like isoform X1 OS=Actinia tenebrosa OX=6105 GN=LOC116297102 PE=4 SV=1	1670	1468	4.38e-172	324	880	36.8	+	gbinv	-	Eukaryota	Cnidaria	Anthozoa	Actiniaria	Actiniidae	Actinia	Actinia tenebrosa	6087.XP_004208364.1	2.145e-144	512	KOG3538@1|root,KOG4475@1|root,KOG3538@2759|Eukaryota,KOG4475@2759|Eukaryota	2759|Eukaryota	U	coreceptor activity involved in Wnt signaling pathway, planar cell polarity pathway	SSPO	GO:0005575,GO:0005576,GO:0005615,GO:0044421	-	ko:K08621	-	-	-	-	ko00000,ko01000,ko01002	-	-	-	C8,F5_F8_type_C,Ldl_recept_a,Pacifastin_I,TIL,TSP_1,VWC,VWD	AUR_scaffold188.g12.t2 unnamed protein product	1670	1243	0
Tur_r2.0_p0002.1.g67386.t1	HC	Tur_r2.0_p0002.1	1466060	1466413	+	#	#	#	#	#	#	#	#	#	#	#	#	#	#	#	#	#	#	#	#	6087.XP_002161232.2	8.634e-07	55	2D4A4@1|root,2SUEX@2759|Eukaryota,3APJ7@33154|Opisthokonta,3C2SU@33208|Metazoa	33208|Metazoa	-	-	-	-	-	-	-	-	-	-	-	-	-	-	Ank_2	No_hits	118	#	#
Tur_r2.0_p0002.1.g67391.t1	HC	Tur_r2.0_p0002.1	1553796	1554497	-	Uncharacterized protein	Clytia hemisphaerica	-	tr|A0A7M6DPF8|A0A7M6DPF8_9CNID Uncharacterized protein OS=Clytia hemisphaerica OX=252671 PE=4 SV=1	234	450	7.98e-16	46	134	34.3	+	gbinv	-	Eukaryota	Cnidaria	Hydrozoa	Leptothecata	Clytiidae	Clytia	Clytia hemisphaerica	No_hits	#	#	#	#	#	#	#	#	#	#	#	#	#	#	#	#	#	#	#	No_hits	234	#	#
Tur_r2.0_p0002.1.g67392.t1	HC	Tur_r2.0_p0002.1	1564066	1565151	+	Uncharacterized protein	Clytia hemisphaerica	-	tr|A0A7M6DPF8|A0A7M6DPF8_9CNID Uncharacterized protein OS=Clytia hemisphaerica OX=252671 PE=4 SV=1	362	450	1.59e-12	38	132	28.8	+	gbinv	-	Eukaryota	Cnidaria	Hydrozoa	Leptothecata	Clytiidae	Clytia	Clytia hemisphaerica	No_hits	#	#	#	#	#	#	#	#	#	#	#	#	#	#	#	#	#	#	#	No_hits	362	#	#
Tur_r2.0_p0002.1.g67402.t1	HC	Tur_r2.0_p0002.1	1597024	1598701	-	#	#	#	#	#	#	#	#	#	#	#	#	#	#	#	#	#	#	#	#	No_hits	#	#	#	#	#	#	#	#	#	#	#	#	#	#	#	#	#	#	#	No_hits	279	#	#
Tur_r2.0_p0002.1.g67406.t1	HC	Tur_r2.0_p0002.1	1621752	1623335	-	uncharacterized protein LOC101241578	Hydra vulgaris	LOC101241578	tr|A0A8B6Y2P2|A0A8B6Y2P2_HYDVU uncharacterized protein LOC101241578 OS=Hydra vulgaris OX=6087 GN=LOC101241578 PE=4 SV=1	528	263	2.1e-106	157	256	61.3	+	gbinv	-	Eukaryota	Cnidaria	Hydrozoa	Anthoathecata	Hydridae	Hydra	Hydra vulgaris	6087.XP_004212347.1	9.333e-97	335	2AHQR@1|root,2RZ2Y@2759|Eukaryota,3A29J@33154|Opisthokonta,3BQGS@33208|Metazoa	33208|Metazoa	S	Helix-turn-helix of DDE superfamily endonuclease	-	-	-	-	-	-	-	-	-	-	-	-	DDE_Tnp_4,HTH_Tnp_4,THAP	AUR_scaffold58.g60.t1 unnamed protein product	528	470	1e-62
Tur_r2.0_p0002.1.g67410.t1	HC	Tur_r2.0_p0002.1	1645469	1648484	+	MFS domain-containing protein	Clytia hemisphaerica	-	tr|A0A7M5UCY7|A0A7M5UCY7_9CNID MFS domain-containing protein OS=Clytia hemisphaerica OX=252671 PE=4 SV=1	493	455	2.96e-67	153	464	33	+	gbinv	-	Eukaryota	Cnidaria	Hydrozoa	Leptothecata	Clytiidae	Clytia	Clytia hemisphaerica	No_hits	#	#	#	#	#	#	#	#	#	#	#	#	#	#	#	#	#	#	#	AUR_scaffold167.g44.t1 unnamed protein product	493	496	5e-34
Tur_r2.0_p0002.1.g67412.t1	HC	Tur_r2.0_p0002.1	1666974	1668041	-	G_PROTEIN_RECEP_F1_2 domain-containing protein	Clytia hemisphaerica	-	tr|A0A7M5WQV3|A0A7M5WQV3_9CNID G_PROTEIN_RECEP_F1_2 domain-containing protein OS=Clytia hemisphaerica OX=252671 PE=3 SV=1	356	236	1.74e-74	113	218	51.8	+	gbinv	-	Eukaryota	Cnidaria	Hydrozoa	Leptothecata	Clytiidae	Clytia	Clytia hemisphaerica	6087.XP_004211395.1	2.974e-63	230	KOG4219@1|root,KOG4219@2759|Eukaryota	2759|Eukaryota	S	tachykinin receptor activity	-	-	-	ko:K04223,ko:K04233	ko04020,ko04080,map04020,map04080	-	-	-	ko00000,ko00001,ko04030	-	-	-	7tm_1	AUR_scaffold274.g19.t1 unnamed protein product	356	333	4e-68
Tur_r2.0_p0002.1.g67413.t1	HC	Tur_r2.0_p0002.1	1670871	1681501	-	Uncharacterized protein	Clytia hemisphaerica	-	tr|A0A7M5X1N8|A0A7M5X1N8_9CNID Uncharacterized protein OS=Clytia hemisphaerica OX=252671 PE=3 SV=1	344	468	7.15e-17	45	74	60.8	+	gbinv	-	Eukaryota	Cnidaria	Hydrozoa	Leptothecata	Clytiidae	Clytia	Clytia hemisphaerica	6087.XP_002161287.2	7.261e-13	79	KOG1028@1|root,KOG1028@2759|Eukaryota,38FSB@33154|Opisthokonta,3BAHZ@33208|Metazoa	33208|Metazoa	TU	Synaptotagmin	SYT16	GO:0000149,GO:0003674,GO:0005488,GO:0005509,GO:0005515,GO:0005543,GO:0005575,GO:0005623,GO:0005886,GO:0006810,GO:0006906,GO:0006996,GO:0008150,GO:0008289,GO:0009987,GO:0016020,GO:0016021,GO:0016043,GO:0016050,GO:0016192,GO:0019905,GO:0030276,GO:0031224,GO:0042802,GO:0042803,GO:0043167,GO:0043168,GO:0043169,GO:0044425,GO:0044464,GO:0046872,GO:0046982,GO:0046983,GO:0048284,GO:0051179,GO:0051234,GO:…	-	ko:K19328	-	-	-	-	ko00000,ko04131	-	-	-	C2	AUR_scaffold76.g83.t2 unnamed protein product	344	430	1e-12
Tur_r2.0_p0002.1.g67419.t1	HC	Tur_r2.0_p0002.1	1727187	1727824	-	ETS domain-containing protein	Clytia hemisphaerica	-	tr|A0A7M5VDT1|A0A7M5VDT1_9CNID ETS domain-containing protein OS=Clytia hemisphaerica OX=252671 PE=3 SV=1	98	500	3.17e-19	42	93	45.2	+	gbinv	-	Eukaryota	Cnidaria	Hydrozoa	Leptothecata	Clytiidae	Clytia	Clytia hemisphaerica	6087.XP_004207375.1	4.667e-16	81	KOG2405@1|root,KOG3806@1|root,KOG2405@2759|Eukaryota,KOG3806@2759|Eukaryota,39U5X@33154|Opisthokonta,3BJJZ@33208|Metazoa	33208|Metazoa	L	piRNA metabolic process	EXD1	GO:0003674,GO:0003676,GO:0003723,GO:0005488,GO:0005515,GO:0005575,GO:0005622,GO:0005623,GO:0005737,GO:0006139,GO:0006725,GO:0006807,GO:0008150,GO:0008152,GO:0009892,GO:0009987,GO:0010468,GO:0010605,GO:0010629,GO:0016070,GO:0016458,GO:0019222,GO:0031047,GO:0032991,GO:0034587,GO:0034641,GO:0034660,GO:0035770,GO:0036464,GO:0042802,GO:0042803,GO:0043170,GO:0043186,GO:0043226,GO:0043228,GO:0043229,GO:…	-	ko:K18740	-	-	-	-	ko00000,ko03019	-	-	-	DNA_pol_A_exo1	AUR_scaffold115.g28.t1 unnamed protein product	98	303	4e-21
Tur_r2.0_p0002.1.g67420.t1	HC	Tur_r2.0_p0002.1	1737498	1738055	+	No_hits	#	#	No_hits	#	#	#	#	#	#	#	#	#	#	#	#	#	#	#	#	No_hits	#	#	#	#	#	#	#	#	#	#	#	#	#	#	#	#	#	#	#	No_hits	186	#	#
Tur_r2.0_p0002.1.g67421.t1	HC	Tur_r2.0_p0002.1	1739687	1755776	-	ATP-dependent DNA helicase	Clytia hemisphaerica	-	tr|A0A7M5U8C0|A0A7M5U8C0_9CNID ATP-dependent DNA helicase OS=Clytia hemisphaerica OX=252671 PE=3 SV=1	2133	2255	0	912	2081	43.8	+	gbinv	-	Eukaryota	Cnidaria	Hydrozoa	Leptothecata	Clytiidae	Clytia	Clytia hemisphaerica	7668.SPU_004772-tr	8.127e-196	680	COG0507@1|root,KOG0987@2759|Eukaryota,39RYU@33154|Opisthokonta,3BK87@33208|Metazoa,3D4JP@33213|Bilateria	33208|Metazoa	L	Belongs to the helicase family	-	-	3.6.4.12	ko:K15255	-	-	-	-	ko00000,ko01000,ko03029,ko03032	-	-	-	Helitron_like_N,Herpes_Helicase,Herpes_teg_N,PIF1	AUR_scaffold1027.g1.t1 unnamed protein product	2133	2117	0
Tur_r2.0_p0002.1.g67424.t1	HC	Tur_r2.0_p0002.1	1768407	1775497	+	Ion_trans_2 domain-containing protein	Clytia hemisphaerica	-	tr|A0A7M5VEE8|A0A7M5VEE8_9CNID Ion_trans_2 domain-containing protein OS=Clytia hemisphaerica OX=252671 PE=4 SV=1	458	539	7.34e-87	144	382	37.7	+	gbinv	-	Eukaryota	Cnidaria	Hydrozoa	Leptothecata	Clytiidae	Clytia	Clytia hemisphaerica	45351.EDO49510	3.865e-36	153	COG2126@1|root,KOG3713@2759|Eukaryota	2759|Eukaryota	J	voltage-gated potassium channel activity	-	-	-	-	-	-	-	-	-	-	-	-	DUF3228,Ion_trans,Ion_trans_2	AUR_scaffold474.g7.t1 unnamed protein product	458	412	4e-54
Tur_r2.0_p0002.1.g67425.t1	HC	Tur_r2.0_p0002.1	1777535	1778297	+	Receptor expression-enhancing protein	Clytia hemisphaerica	-	tr|A0A7M5X7X1|A0A7M5X7X1_9CNID Receptor expression-enhancing protein OS=Clytia hemisphaerica OX=252671 PE=3 SV=1	224	250	1.77e-24	54	153	35.3	+	gbinv	-	Eukaryota	Cnidaria	Hydrozoa	Leptothecata	Clytiidae	Clytia	Clytia hemisphaerica	7159.AAEL009604-PD	5.468e-19	95	COG5052@1|root,KOG1725@2759|Eukaryota,39TRY@33154|Opisthokonta,3BIFQ@33208|Metazoa,3CV8C@33213|Bilateria,41ZEC@6656|Arthropoda,3SMW2@50557|Insecta,4532Z@7147|Diptera,45IKU@7148|Nematocera	33208|Metazoa	U	Receptor expression-enhancing protein	REEP5	GO:0001917,GO:0003008,GO:0005575,GO:0005622,GO:0005623,GO:0005737,GO:0005783,GO:0005789,GO:0005938,GO:0006996,GO:0007029,GO:0007600,GO:0007601,GO:0008150,GO:0009314,GO:0009416,GO:0009581,GO:0009582,GO:0009583,GO:0009584,GO:0009605,GO:0009628,GO:0009987,GO:0010256,GO:0012505,GO:0016020,GO:0016043,GO:0030424,GO:0031984,GO:0032386,GO:0032501,GO:0032541,GO:0032879,GO:0042175,GO:0042995,GO:0043005,GO:…	-	ko:K17279	-	-	-	-	ko00000,ko04147	-	-	-	TB2_DP1_HVA22	AUR_scaffold106.g49.t1 unnamed protein product	224	201	5e-22
Tur_r2.0_p0002.1.g67426.t1	HC	Tur_r2.0_p0002.1	1779688	1781297	-	Fibrous sheath-interacting protein 1	Clytia hemisphaerica	-	tr|A0A7M5WMN2|A0A7M5WMN2_9CNID Fibrous sheath-interacting protein 1 OS=Clytia hemisphaerica OX=252671 PE=3 SV=1	433	432	7.01e-57	162	408	39.7	+	gbinv	-	Eukaryota	Cnidaria	Hydrozoa	Leptothecata	Clytiidae	Clytia	Clytia hemisphaerica	45351.EDO40588	2.557e-24	117	29T22@1|root,2RXFB@2759|Eukaryota,39TBB@33154|Opisthokonta,3BGID@33208|Metazoa	33208|Metazoa	S	FSIP1 family	FSIP1	GO:0005575,GO:0005623,GO:0005929,GO:0031514,GO:0042995,GO:0043226,GO:0044464,GO:0120025	-	-	-	-	-	-	-	-	-	-	FSIP1	AUR_scaffold13.g104.t1 unnamed protein product	433	560	5e-52
Tur_r2.0_p0002.1.g67427.t1	HC	Tur_r2.0_p0002.1	1785739	1788806	+	kelch-like protein 28	Hydra vulgaris	LOC100210475	tr|A0A8B6XPU6|A0A8B6XPU6_HYDVU kelch-like protein 28 OS=Hydra vulgaris OX=6087 GN=LOC100210475 PE=4 SV=1	568	575	3.22e-122	199	396	50.3	+	gbinv	-	Eukaryota	Cnidaria	Hydrozoa	Anthoathecata	Hydridae	Hydra	Hydra vulgaris	6087.XP_002164351.2	2.238e-192	615	KOG4441@1|root,KOG4441@2759|Eukaryota,38HC8@33154|Opisthokonta,3BBYZ@33208|Metazoa	33208|Metazoa	T	protein modification by small protein conjugation	KLHL28	GO:0000151,GO:0005575,GO:0005622,GO:0005623,GO:0031461,GO:0031463,GO:0032991,GO:0044424,GO:0044464,GO:1902494,GO:1990234	-	ko:K10464	-	-	-	-	ko00000,ko04121	-	-	-	BACK,BTB,Kelch_1	AUR_scaffold199.g20.t1 unnamed protein product	568	566	2e-166
Tur_r2.0_p0002.1.g67428.t1	HC	Tur_r2.0_p0002.1	1791088	1795122	-	EF-hand domain-containing protein	Clytia hemisphaerica	-	tr|A0A7M5V2I4|A0A7M5V2I4_9CNID EF-hand domain-containing protein OS=Clytia hemisphaerica OX=252671 PE=3 SV=1	588	435	6.85e-116	185	381	48.6	+	gbinv	-	Eukaryota	Cnidaria	Hydrozoa	Leptothecata	Clytiidae	Clytia	Clytia hemisphaerica	7994.ENSAMXP00000011343	2.543e-98	342	28J2D@1|root,2QREI@2759|Eukaryota,38H01@33154|Opisthokonta,3BFB1@33208|Metazoa,3CXQB@33213|Bilateria,480N6@7711|Chordata,48Y6S@7742|Vertebrata,49PVE@7898|Actinopterygii	33208|Metazoa	S	Selenoprotein N, 1	SEPN1	GO:0003008,GO:0003016,GO:0005575,GO:0005622,GO:0005623,GO:0005737,GO:0005783,GO:0005789,GO:0006950,GO:0006979,GO:0006996,GO:0007005,GO:0007154,GO:0007165,GO:0007275,GO:0007517,GO:0007519,GO:0007585,GO:0008150,GO:0008284,GO:0009410,GO:0009611,GO:0009719,GO:0009888,GO:0009966,GO:0009987,GO:0010033,GO:0010243,GO:0010522,GO:0010646,GO:0010959,GO:0012505,GO:0014070,GO:0014074,GO:0014706,GO:0014816,GO:…	-	ko:K19874	-	-	-	-	ko00000,ko04131	-	-	-	-	AUR_scaffold62.g30.t1 unnamed protein product	588	409	2e-75
Tur_r2.0_p0002.1.g67430.t1	HC	Tur_r2.0_p0002.1	1797646	1799659	+	Uncharacterized protein	Stichopus japonicus	BSL78_01771	tr|A0A2G8LM80|A0A2G8LM80_STIJA Uncharacterized protein OS=Stichopus japonicus OX=307972 GN=BSL78_01771 PE=4 SV=1	450	671	2.26e-13	80	311	25.7	+	#	#	#	#	#	#	#	#	#	27923.ML38751a-PA	1.497e-19	102	2ETZC@1|root,2SW7R@2759|Eukaryota	27923.ML38751a-PA|-	-	-	-	-	-	-	-	-	-	-	-	-	-	-	-	No_hits	450	#	#
Tur_r2.0_p0002.1.g67434.t1	HC	Tur_r2.0_p0002.1	1812647	1813752	+	presenilin-1-like	Hydra vulgaris	LOC100197650	tr|A0A8B7DUN4|A0A8B7DUN4_HYDVU presenilin-1-like OS=Hydra vulgaris OX=6087 GN=LOC100197650 PE=4 SV=1	192	436	1.36e-48	94	198	47.5	+	gbinv	-	Eukaryota	Cnidaria	Hydrozoa	Anthoathecata	Hydridae	Hydra	Hydra vulgaris	126957.SMAR015044-PA	1.069e-45	171	KOG2736@1|root,KOG2736@2759|Eukaryota,38HQN@33154|Opisthokonta,3BE5S@33208|Metazoa,3CRWI@33213|Bilateria,41W2Z@6656|Arthropoda	33208|Metazoa	T	subunit of the gamma-secretase complex, an endoprotease complex that catalyzes the intramembrane cleavage of integral membrane proteins such as Notch receptors	PSEN1	GO:0000003,GO:0000041,GO:0000045,GO:0000122,GO:0000186,GO:0000323,GO:0000775,GO:0000776,GO:0001501,GO:0001505,GO:0001568,GO:0001654,GO:0001666,GO:0001708,GO:0001754,GO:0001756,GO:0001764,GO:0001773,GO:0001775,GO:0001919,GO:0001921,GO:0001932,GO:0001933,GO:0001934,GO:0001942,GO:0001944,GO:0001945,GO:0001946,GO:0001947,GO:0002009,GO:0002027,GO:0002036,GO:0002038,GO:0002244,GO:0002252,GO:0002253,GO:…	-	ko:K04505,ko:K04522	ko04310,ko04330,ko04722,ko05010,ko05165,map04310,map04330,map04722,map05010,map05165	M00682	-	-	ko00000,ko00001,ko00002,ko01000,ko01002	-	-	-	Presenilin	AUR_scaffold13.g23.t1 unnamed protein product	192	274	8e-43
Tur_r2.0_p0002.1.g67435.t1	HC	Tur_r2.0_p0002.1	1817716	1822204	+	Presenilin	Hydra vulgaris	PSEN1	tr|T2MFG4|T2MFG4_HYDVU Presenilin OS=Hydra vulgaris OX=6087 GN=PSEN1 PE=2 SV=1	473	465	1.76e-193	317	469	67.6	+	gbinv	-	Eukaryota	Cnidaria	Hydrozoa	Anthoathecata	Hydridae	Hydra	Hydra vulgaris	7739.XP_002597164.1	6.154e-138	452	KOG2736@1|root,KOG2736@2759|Eukaryota,38HQN@33154|Opisthokonta,3BE5S@33208|Metazoa,3CRWI@33213|Bilateria,4844B@7711|Chordata	33208|Metazoa	T	aspartic endopeptidase activity, intramembrane cleaving	PSEN1	GO:0000003,GO:0000041,GO:0000045,GO:0000122,GO:0000186,GO:0000323,GO:0000775,GO:0000776,GO:0001501,GO:0001505,GO:0001568,GO:0001654,GO:0001666,GO:0001708,GO:0001754,GO:0001756,GO:0001764,GO:0001773,GO:0001775,GO:0001919,GO:0001921,GO:0001932,GO:0001933,GO:0001934,GO:0001942,GO:0001944,GO:0001945,GO:0001946,GO:0001947,GO:0002009,GO:0002027,GO:0002036,GO:0002038,GO:0002244,GO:0002252,GO:0002253,GO:…	-	ko:K04505,ko:K04522	ko04310,ko04330,ko04722,ko05010,ko05165,map04310,map04330,map04722,map05010,map05165	M00682	-	-	ko00000,ko00001,ko00002,ko01000,ko01002	-	-	-	Presenilin	AUR_scaffold13.g23.t1 unnamed protein product	473	274	8e-108
Tur_r2.0_p0002.1.g67437.t1	HC	Tur_r2.0_p0002.1	1840125	1842075	+	No_hits	#	#	No_hits	#	#	#	#	#	#	#	#	#	#	#	#	#	#	#	#	No_hits	#	#	#	#	#	#	#	#	#	#	#	#	#	#	#	#	#	#	#	No_hits	79	#	#
Tur_r2.0_p0002.1.g67439.t1	HC	Tur_r2.0_p0002.1	1855157	1856536	-	Cell cycle checkpoint control protein	Hydra vulgaris	RAD9A	tr|T2M799|T2M799_HYDVU Cell cycle checkpoint control protein OS=Hydra vulgaris OX=6087 GN=RAD9A PE=2 SV=1	460	443	2.78e-136	236	472	50	+	gbinv	-	Eukaryota	Cnidaria	Hydrozoa	Anthoathecata	Hydridae	Hydra	Hydra vulgaris	6087.XP_002155070.1	4.761e-126	417	KOG2810@1|root,KOG2810@2759|Eukaryota,38G4Z@33154|Opisthokonta,3BHJA@33208|Metazoa	33208|Metazoa	DL	intra-S DNA damage checkpoint	RAD9B	GO:0000075,GO:0000076,GO:0000077,GO:0000228,GO:0000278,GO:0000793,GO:0000794,GO:0003674,GO:0003824,GO:0004518,GO:0004527,GO:0005488,GO:0005515,GO:0005575,GO:0005622,GO:0005623,GO:0005634,GO:0005635,GO:0005654,GO:0005694,GO:0005737,GO:0006139,GO:0006259,GO:0006281,GO:0006725,GO:0006807,GO:0006950,GO:0006974,GO:0007049,GO:0007093,GO:0007346,GO:0008150,GO:0008152,GO:0008408,GO:0009314,GO:0009628,GO:…	3.1.11.2	ko:K10994,ko:K10995	ko04218,map04218	-	-	-	ko00000,ko00001,ko01000,ko03400	-	-	-	Rad9	AUR_scaffold85.g36.t2 unnamed protein product	460	558	7e-128
Tur_r2.0_p0002.1.g67440.t1	HC	Tur_r2.0_p0002.1	1857976	1859130	-	SCHIP-1 domain-containing protein	Clytia hemisphaerica	-	tr|A0A7M6DML8|A0A7M6DML8_9CNID SCHIP-1 domain-containing protein OS=Clytia hemisphaerica OX=252671 PE=4 SV=1	385	375	1.55e-62	148	375	39.5	+	gbinv	-	Eukaryota	Cnidaria	Hydrozoa	Leptothecata	Clytiidae	Clytia	Clytia hemisphaerica	45351.EDO43536	2.612e-13	81	2D686@1|root,2T134@2759|Eukaryota	2759|Eukaryota	S	IQ calmodulin-binding motif	-	-	-	-	-	-	-	-	-	-	-	-	IQ	No_hits	385	#	#
Tur_r2.0_p0002.1.g67441.t1	HC	Tur_r2.0_p0002.1	1866733	1867722	+	Uncharacterized protein	Clytia hemisphaerica	-	tr|A0A7M5UR98|A0A7M5UR98_9CNID Uncharacterized protein OS=Clytia hemisphaerica OX=252671 PE=4 SV=1	330	354	8.63e-49	125	343	36.4	+	gbinv	-	Eukaryota	Cnidaria	Hydrozoa	Leptothecata	Clytiidae	Clytia	Clytia hemisphaerica	No_hits	#	#	#	#	#	#	#	#	#	#	#	#	#	#	#	#	#	#	#	AUR_scaffold40.g108.t1 unnamed protein product	330	389	6e-32
Tur_r2.0_p0002.1.g67442.t1	HC	Tur_r2.0_p0002.1	1870581	1871060	+	No_hits	#	#	No_hits	#	#	#	#	#	#	#	#	#	#	#	#	#	#	#	#	No_hits	#	#	#	#	#	#	#	#	#	#	#	#	#	#	#	#	#	#	#	No_hits	124	#	#
Tur_r2.0_p0002.1.g67444.t1	HC	Tur_r2.0_p0002.1	1876465	1896384	+	Uncharacterized protein	Clytia hemisphaerica	-	tr|A0A7M5UU00|A0A7M5UU00_9CNID Uncharacterized protein OS=Clytia hemisphaerica OX=252671 PE=4 SV=1	1407	1646	1.83e-29	132	386	34.2	+	gbinv	-	Eukaryota	Cnidaria	Hydrozoa	Leptothecata	Clytiidae	Clytia	Clytia hemisphaerica	10224.XP_006824760.1	3.075e-37	164	COG4886@1|root,KOG0531@2759|Eukaryota,39RT2@33154|Opisthokonta,3BEHV@33208|Metazoa,3CXBJ@33213|Bilateria	33208|Metazoa	T	leucine-rich repeat and IQ domain-containing protein	LRRIQ1	-	-	-	-	-	-	-	-	-	-	-	IQ,LRR_4,LRR_8	AUR_scaffold28.g25.t1 unnamed protein product	1407	1483	7e-28
Tur_r2.0_p0002.1.g67445.t1	HC	Tur_r2.0_p0002.1	1896948	1897892	+	Ketimine reductase mu-crystallin	Clytia hemisphaerica	-	tr|A0A7M5XGW4|A0A7M5XGW4_9CNID Ketimine reductase mu-crystallin OS=Clytia hemisphaerica OX=252671 PE=4 SV=1	315	313	4.99e-103	156	306	51	+	gbinv	-	Eukaryota	Cnidaria	Hydrozoa	Leptothecata	Clytiidae	Clytia	Clytia hemisphaerica	6087.XP_004210131.1	5.417e-85	291	COG2423@1|root,KOG3007@2759|Eukaryota,39RWB@33154|Opisthokonta,3BKGR@33208|Metazoa	33208|Metazoa	E	thiomorpholine-carboxylate dehydrogenase activity	CRYM	GO:0000122,GO:0000166,GO:0003008,GO:0003674,GO:0003712,GO:0003714,GO:0003824,GO:0005488,GO:0005515,GO:0005575,GO:0005622,GO:0005623,GO:0005634,GO:0005737,GO:0005739,GO:0005777,GO:0005782,GO:0005829,GO:0006082,GO:0006355,GO:0006357,GO:0006520,GO:0006553,GO:0006554,GO:0006575,GO:0006725,GO:0006807,GO:0006810,GO:0006839,GO:0007584,GO:0007600,GO:0007605,GO:0008150,GO:0008152,GO:0009056,GO:0009063,GO:…	1.5.1.25	ko:K18258	-	-	-	-	ko00000,ko01000,ko04147	-	-	-	OCD_Mu_crystall	AUR_scaffold83.g71.t1 unnamed protein product	315	311	1e-84
Tur_r2.0_p0002.1.g67446.t1	HC	Tur_r2.0_p0002.1	1898894	1901517	+	DDE-1 domain-containing protein	Clytia hemisphaerica	-	tr|A0A7M5XN98|A0A7M5XN98_9CNID DDE-1 domain-containing protein OS=Clytia hemisphaerica OX=252671 PE=4 SV=1	647	586	4.65e-115	191	414	46.1	+	gbinv	-	Eukaryota	Cnidaria	Hydrozoa	Leptothecata	Clytiidae	Clytia	Clytia hemisphaerica	7029.ACYPI48647-PA	2.109e-40	170	2ATEE@1|root,2RZRY@2759|Eukaryota,39MYV@33154|Opisthokonta,3CPI2@33208|Metazoa,3E5P1@33213|Bilateria	33208|Metazoa	S	helix-turn-helix, Psq domain	-	-	-	-	-	-	-	-	-	-	-	-	DDE_1,HTH_psq	AUR_scaffold176.g7.t1 unnamed protein product	647	593	5e-28
Tur_r2.0_p0002.1.g67448.t1	HC	Tur_r2.0_p0002.1	1906749	1912937	+	ATP-dependent DNA helicase	Paramuricea clavata	PACLA_6A048383	tr|A0A7D9HV81|A0A7D9HV81_PARCT ATP-dependent DNA helicase OS=Paramuricea clavata OX=317549 GN=PACLA_6A048383 PE=3 SV=1	2063	1708	0	722	1467	49.2	+	gbinv	-	Eukaryota	Cnidaria	Anthozoa	Alcyonacea	Plexauridae	Paramuricea	Paramuricea clavata	28564.XP_002484617.1	6.534e-129	467	COG0507@1|root,KOG0987@2759|Eukaryota,39JTG@33154|Opisthokonta,3Q45F@4751|Fungi,3RMAN@4890|Ascomycota	4751|Fungi	L	Helitron helicase-like domain at N-terminus	-	-	-	-	-	-	-	-	-	-	-	-	Helitron_like_N,PIF1	AUR_scaffold305.g37.t1 unnamed protein product	2063	1630	0
Tur_r2.0_p0002.1.g67449.t1	HC	Tur_r2.0_p0002.1	1912963	1913499	+	No_hits	#	#	No_hits	#	#	#	#	#	#	#	#	#	#	#	#	#	#	#	#	No_hits	#	#	#	#	#	#	#	#	#	#	#	#	#	#	#	#	#	#	#	No_hits	69	#	#
Tur_r2.0_p0002.1.g67451.t1	HC	Tur_r2.0_p0002.1	1922510	1922788	+	CRC domain-containing protein	Paramuricea clavata	PACLA_6A073715	tr|A0A7D9IK18|A0A7D9IK18_PARCT CRC domain-containing protein OS=Paramuricea clavata OX=317549 GN=PACLA_6A073715 PE=3 SV=1	93	529	1.23e-12	33	72	45.8	+	gbinv	-	Eukaryota	Cnidaria	Anthozoa	Alcyonacea	Plexauridae	Paramuricea	Paramuricea clavata	7739.XP_002603652.1	1.793e-11	67	28XKR@1|root,2R4E0@2759|Eukaryota,39TX3@33154|Opisthokonta,3BKT1@33208|Metazoa	33208|Metazoa	-	-	-	-	-	-	-	-	-	-	-	-	-	-	-	AUR_scaffold538.g1.t1 unnamed protein product	93	1796	2e-24
Tur_r2.0_p0002.1.g67452.t1	HC	Tur_r2.0_p0002.1	1923973	1929249	+	ketimine reductase mu-crystallin-like	Hydra vulgaris	LOC101237510	tr|A0A8B6Y1W3|A0A8B6Y1W3_HYDVU ketimine reductase mu-crystallin-like OS=Hydra vulgaris OX=6087 GN=LOC101237510 PE=4 SV=1	721	310	1.14e-88	153	304	50.3	+	gbinv	-	Eukaryota	Cnidaria	Hydrozoa	Anthoathecata	Hydridae	Hydra	Hydra vulgaris	6087.XP_004210131.1	3.417e-80	293	COG2423@1|root,KOG3007@2759|Eukaryota,39RWB@33154|Opisthokonta,3BKGR@33208|Metazoa	33208|Metazoa	E	thiomorpholine-carboxylate dehydrogenase activity	CRYM	GO:0000122,GO:0000166,GO:0003008,GO:0003674,GO:0003712,GO:0003714,GO:0003824,GO:0005488,GO:0005515,GO:0005575,GO:0005622,GO:0005623,GO:0005634,GO:0005737,GO:0005739,GO:0005777,GO:0005782,GO:0005829,GO:0006082,GO:0006355,GO:0006357,GO:0006520,GO:0006553,GO:0006554,GO:0006575,GO:0006725,GO:0006807,GO:0006810,GO:0006839,GO:0007584,GO:0007600,GO:0007605,GO:0008150,GO:0008152,GO:0009056,GO:0009063,GO:…	1.5.1.25	ko:K18258	-	-	-	-	ko00000,ko01000,ko04147	-	-	-	OCD_Mu_crystall	AUR_scaffold83.g71.t1 unnamed protein product	721	311	1e-81
Tur_r2.0_p0002.1.g67454.t1	HC	Tur_r2.0_p0002.1	1938885	1986853	+	Predicted protein (Fragment)	Nematostella vectensis	v1g94990	tr|A7RVU0|A7RVU0_NEMVE Predicted protein (Fragment) OS=Nematostella vectensis OX=45351 GN=v1g94990 PE=4 SV=1	2765	337	4.24e-93	156	329	47.4	+	gbinv	-	Eukaryota	Cnidaria	Anthozoa	Actiniaria	Edwardsiidae	Nematostella	Nematostella vectensis	45351.EDO37886	2.113e-78	302	KOG0200@1|root,KOG0200@2759|Eukaryota	2759|Eukaryota	T	transmembrane receptor protein tyrosine kinase activity	-	GO:0000003,GO:0001655,GO:0001667,GO:0001932,GO:0001934,GO:0002009,GO:0002064,GO:0002065,GO:0002066,GO:0002164,GO:0002165,GO:0002376,GO:0002520,GO:0002682,GO:0003006,GO:0003674,GO:0003824,GO:0004672,GO:0004713,GO:0004714,GO:0004888,GO:0005021,GO:0005488,GO:0005515,GO:0005575,GO:0005623,GO:0005886,GO:0006464,GO:0006468,GO:0006793,GO:0006796,GO:0006807,GO:0006928,GO:0006950,GO:0006952,GO:0006955,GO:…	2.7.10.1,3.4.21.109	ko:K04362,ko:K05096,ko:K05098,ko:K08670	ko01521,ko04010,ko04014,ko04015,ko04060,ko04066,ko04151,ko04370,ko04510,ko04520,ko04550,ko04714,ko04810,ko05200,ko05202,ko05205,ko05206,ko05215,ko05218,ko05224,ko05230,ko05323,ko05418,map01521,map04010,map04014,map04015,map04060,map04066,map04151,map04370,map04510,map04520,map04550,map04714,map04810,map05200,map05202,map05205,map05206,map05215,map05218,map05224,map05230,map05323,map05418	-	-	-	ko00000,ko00001,ko00536,ko01000,ko01001,ko01002,ko01020,ko04050,ko04090,ko04516	-	-	-	I-set,Ig_3,Pkinase_Tyr,ig	AUR_scaffold36.g96.t2 unnamed protein product	2765	730	5e-96
Tur_r2.0_p0002.1.g67456.t1	HC	Tur_r2.0_p0002.1	1994831	2011989	+	Alpha-tectorin (Fragment)	Anabarilius grahami	DPX16_1645	tr|A0A3N0YR88|A0A3N0YR88_ANAGA Alpha-tectorin (Fragment) OS=Anabarilius grahami OX=495550 GN=DPX16_1645 PE=4 SV=1	2034	1740	1.26e-81	386	1667	23.2	+	gbvrt	-	Eukaryota	Chordata	Actinopteri	Cypriniformes	Xenocyprididae	Anabarilius	Anabarilius grahami	45351.EDO44445	9.825e-19	104	KOG0200@1|root,KOG0200@2759|Eukaryota	2759|Eukaryota	T	transmembrane receptor protein tyrosine kinase activity	-	GO:0000003,GO:0001655,GO:0001667,GO:0001932,GO:0001934,GO:0002009,GO:0002064,GO:0002065,GO:0002066,GO:0002164,GO:0002165,GO:0002376,GO:0002520,GO:0002682,GO:0003006,GO:0003674,GO:0003824,GO:0004672,GO:0004713,GO:0004714,GO:0004888,GO:0005021,GO:0005488,GO:0005515,GO:0005575,GO:0005623,GO:0005886,GO:0006464,GO:0006468,GO:0006793,GO:0006796,GO:0006807,GO:0006928,GO:0006950,GO:0006952,GO:0006955,GO:…	2.7.10.1,3.4.21.109	ko:K04362,ko:K05096,ko:K05098,ko:K08670	ko01521,ko04010,ko04014,ko04015,ko04060,ko04066,ko04151,ko04370,ko04510,ko04520,ko04550,ko04714,ko04810,ko05200,ko05202,ko05205,ko05206,ko05215,ko05218,ko05224,ko05230,ko05323,ko05418,map01521,map04010,map04014,map04015,map04060,map04066,map04151,map04370,map04510,map04520,map04550,map04714,map04810,map05200,map05202,map05205,map05206,map05215,map05218,map05224,map05230,map05323,map05418	-	-	-	ko00000,ko00001,ko00536,ko01000,ko01001,ko01002,ko01020,ko04050,ko04090,ko04516	-	-	-	I-set,Ig_3,Pkinase_Tyr,ig	AUR_scaffold514.g4.t2 unnamed protein product	2034	215	4e-35
Tur_r2.0_p0002.1.g67461.t1	HC	Tur_r2.0_p0002.1	2019526	2034373	+	Predicted protein (Fragment)	Nematostella vectensis	v1g94990	tr|A7RVU0|A7RVU0_NEMVE Predicted protein (Fragment) OS=Nematostella vectensis OX=45351 GN=v1g94990 PE=4 SV=1	1331	337	2.88e-96	159	329	48.3	+	gbinv	-	Eukaryota	Cnidaria	Anthozoa	Actiniaria	Edwardsiidae	Nematostella	Nematostella vectensis	106582.XP_004556193.1	5.709e-76	291	KOG0200@1|root,KOG0200@2759|Eukaryota,38BHI@33154|Opisthokonta,3BAU7@33208|Metazoa,3CRP7@33213|Bilateria,48HFN@7711|Chordata,49FFK@7742|Vertebrata	33208|Metazoa	T	Tyrosine kinase, catalytic domain	FGFR1	GO:0000003,GO:0000122,GO:0000165,GO:0001501,GO:0001525,GO:0001568,GO:0001570,GO:0001655,GO:0001657,GO:0001701,GO:0001759,GO:0001763,GO:0001764,GO:0001816,GO:0001817,GO:0001818,GO:0001822,GO:0001823,GO:0001837,GO:0001932,GO:0001934,GO:0001936,GO:0001938,GO:0001944,GO:0002009,GO:0002053,GO:0002062,GO:0002064,GO:0002065,GO:0002066,GO:0002119,GO:0002164,GO:0002931,GO:0003008,GO:0003156,GO:0003347,GO:…	2.7.10.1	ko:K04362,ko:K05093,ko:K05094,ko:K05095	ko01521,ko04010,ko04014,ko04015,ko04144,ko04151,ko04520,ko04550,ko04714,ko04810,ko05200,ko05205,ko05206,ko05215,ko05218,ko05219,ko05224,ko05226,ko05230,map01521,map04010,map04014,map04015,map04144,map04151,map04520,map04550,map04714,map04810,map05200,map05205,map05206,map05215,map05218,map05219,map05224,map05226,map05230	-	-	-	ko00000,ko00001,ko00536,ko01000,ko01001,ko01020,ko04050,ko04090,ko04516	-	-	-	I-set,Pkinase_Tyr	AUR_scaffold36.g96.t2 unnamed protein product	1331	730	6e-97
Tur_r2.0_p0002.1.g67465.t1	HC	Tur_r2.0_p0002.1	2058173	2118167	+	Si:dkey-9l20.3 (Fragment)	Danio rerio	si:dkey-9l20.3	tr|A0A140LFT8|A0A140LFT8_DANRE Si:dkey-9l20.3 (Fragment) OS=Danio rerio OX=7955 GN=si:dkey-9l20.3 PE=1 SV=1	6261	15157	1.02e-189	1285	6013	21.4	+	gbvrt	-	Eukaryota	Chordata	Actinopteri	Cypriniformes	Danionidae	Danio	Danio rerio	45351.EDO37886	5.758e-79	305	KOG0200@1|root,KOG0200@2759|Eukaryota	2759|Eukaryota	T	transmembrane receptor protein tyrosine kinase activity	-	GO:0000003,GO:0001655,GO:0001667,GO:0001932,GO:0001934,GO:0002009,GO:0002064,GO:0002065,GO:0002066,GO:0002164,GO:0002165,GO:0002376,GO:0002520,GO:0002682,GO:0003006,GO:0003674,GO:0003824,GO:0004672,GO:0004713,GO:0004714,GO:0004888,GO:0005021,GO:0005488,GO:0005515,GO:0005575,GO:0005623,GO:0005886,GO:0006464,GO:0006468,GO:0006793,GO:0006796,GO:0006807,GO:0006928,GO:0006950,GO:0006952,GO:0006955,GO:…	2.7.10.1,3.4.21.109	ko:K04362,ko:K05096,ko:K05098,ko:K08670	ko01521,ko04010,ko04014,ko04015,ko04060,ko04066,ko04151,ko04370,ko04510,ko04520,ko04550,ko04714,ko04810,ko05200,ko05202,ko05205,ko05206,ko05215,ko05218,ko05224,ko05230,ko05323,ko05418,map01521,map04010,map04014,map04015,map04060,map04066,map04151,map04370,map04510,map04520,map04550,map04714,map04810,map05200,map05202,map05205,map05206,map05215,map05218,map05224,map05230,map05323,map05418	-	-	-	ko00000,ko00001,ko00536,ko01000,ko01001,ko01002,ko01020,ko04050,ko04090,ko04516	-	-	-	I-set,Ig_3,Pkinase_Tyr,ig	AUR_scaffold36.g96.t2 unnamed protein product	6261	730	1e-95
Tur_r2.0_p0002.1.g67470.t1	HC	Tur_r2.0_p0002.1	2139234	2145378	+	zinc finger CCHC domain-containing protein 8-like	Hydra vulgaris	LOC100208184	tr|A0A8B6XRA2|A0A8B6XRA2_HYDVU zinc finger CCHC domain-containing protein 8-like OS=Hydra vulgaris OX=6087 GN=LOC100208184 PE=4 SV=1	656	571	1.46e-211	325	573	56.7	+	gbinv	-	Eukaryota	Cnidaria	Hydrozoa	Anthoathecata	Hydridae	Hydra	Hydra vulgaris	6087.XP_002166454.1	3.506e-195	628	KOG2673@1|root,KOG2673@2759|Eukaryota,39W4M@33154|Opisthokonta,3BDYZ@33208|Metazoa	33208|Metazoa	A	zinc ion binding	ZCCHC8	GO:0000375,GO:0000377,GO:0000398,GO:0005575,GO:0005622,GO:0005623,GO:0005634,GO:0005654,GO:0005681,GO:0006139,GO:0006396,GO:0006397,GO:0006725,GO:0006807,GO:0008150,GO:0008152,GO:0008380,GO:0009987,GO:0010467,GO:0016070,GO:0016071,GO:0016604,GO:0031499,GO:0031974,GO:0031981,GO:0032991,GO:0034641,GO:0043170,GO:0043226,GO:0043227,GO:0043229,GO:0043231,GO:0043233,GO:0044237,GO:0044238,GO:0044422,GO:…	-	ko:K13128	-	-	-	-	ko00000,ko03041	-	-	-	PSP,zf-CCHC	AUR_scaffold52.g81.t1 unnamed protein product	656	637	1e-112
Tur_r2.0_p0002.1.g67471.t1	HC	Tur_r2.0_p0002.1	2148872	2153457	+	Uncharacterized protein	Clytia hemisphaerica	-	tr|A0A7M5XC76|A0A7M5XC76_9CNID Uncharacterized protein OS=Clytia hemisphaerica OX=252671 PE=4 SV=1	1344	1541	8.42e-23	68	157	43.3	+	gbinv	-	Eukaryota	Cnidaria	Hydrozoa	Leptothecata	Clytiidae	Clytia	Clytia hemisphaerica	No_hits	#	#	#	#	#	#	#	#	#	#	#	#	#	#	#	#	#	#	#	AUR_scaffold293.g22.t2 unnamed protein product	1344	849	3e-24
Tur_r2.0_p0002.1.g67472.t1	HC	Tur_r2.0_p0002.1	2155637	2158247	-	No_hits	#	#	No_hits	#	#	#	#	#	#	#	#	#	#	#	#	#	#	#	#	No_hits	#	#	#	#	#	#	#	#	#	#	#	#	#	#	#	#	#	#	#	No_hits	174	#	#
Tur_r2.0_p0002.1.g67473.t1	HC	Tur_r2.0_p0002.1	2190264	2208145	+	Uncharacterized protein	Clytia hemisphaerica	-	tr|A0A7M5UUI9|A0A7M5UUI9_9CNID Uncharacterized protein OS=Clytia hemisphaerica OX=252671 PE=4 SV=1	911	956	3.77e-230	373	923	40.4	+	gbinv	-	Eukaryota	Cnidaria	Hydrozoa	Leptothecata	Clytiidae	Clytia	Clytia hemisphaerica	6087.XP_004208443.1	8.327e-143	486	COG0666@1|root,2RPUM@2759|Eukaryota,39WIT@33154|Opisthokonta,3BJY1@33208|Metazoa	33208|Metazoa	S	ankyrin repeats	-	-	-	-	-	-	-	-	-	-	-	-	Ank,Ank_2,Ank_5,Glyco_hydro_20b	AUR_scaffold46.g52.t1 unnamed protein product	911	935	2e-121
Tur_r2.0_p0002.1.g67474.t1	HC	Tur_r2.0_p0002.1	2222260	2223285	+	#	#	#	#	#	#	#	#	#	#	#	#	#	#	#	#	#	#	#	#	6500.XP_005091270.1	0.0003731	52	2E6W4@1|root,2SDIR@2759|Eukaryota,3ACYQ@33154|Opisthokonta,3BVQZ@33208|Metazoa	33208|Metazoa	-	-	-	-	-	-	-	-	-	-	-	-	-	-	-	No_hits	342	#	#
Tur_r2.0_p0002.1.g67475.t1	HC	Tur_r2.0_p0002.1	2223718	2225061	+	BTB domain-containing protein	Clytia hemisphaerica	-	tr|A0A7M5WZA9|A0A7M5WZA9_9CNID BTB domain-containing protein OS=Clytia hemisphaerica OX=252671 PE=4 SV=1	448	446	4.65e-237	320	436	73.4	+	gbinv	-	Eukaryota	Cnidaria	Hydrozoa	Leptothecata	Clytiidae	Clytia	Clytia hemisphaerica	6087.XP_002160151.1	1.591e-202	638	KOG2075@1|root,KOG2075@2759|Eukaryota,38DDF@33154|Opisthokonta,3BAEU@33208|Metazoa	33208|Metazoa	S	ubiquitin protein ligase binding	-	-	-	ko:K10478	-	-	-	-	ko00000,ko04121	-	-	-	BACK,BTB,PHR	AUR_scaffold72.g83.t1 unnamed protein product	448	501	0
Tur_r2.0_p0002.1.g67476.t1	HC	Tur_r2.0_p0002.1	2233658	2234821	+	Uncharacterized protein	Clytia hemisphaerica	-	tr|A0A7M5TXY9|A0A7M5TXY9_9CNID Uncharacterized protein OS=Clytia hemisphaerica OX=252671 PE=4 SV=1	388	387	9.06e-160	215	387	55.6	+	gbinv	-	Eukaryota	Cnidaria	Hydrozoa	Leptothecata	Clytiidae	Clytia	Clytia hemisphaerica	7668.SPU_021300-tr	1.538e-74	264	2CNB3@1|root,2QUY7@2759|Eukaryota,39V11@33154|Opisthokonta,3BJZU@33208|Metazoa,3D4BC@33213|Bilateria	33208|Metazoa	-	-	-	-	-	-	-	-	-	-	-	-	-	-	-	AUR_scaffold428.g21.t1 unnamed protein product	388	372	8e-91
Tur_r2.0_p0002.1.g67477.t1	HC	Tur_r2.0_p0002.1	2235722	2238761	-	Uncharacterized protein	Clytia hemisphaerica	-	tr|A0A7M5V4P5|A0A7M5V4P5_9CNID Uncharacterized protein OS=Clytia hemisphaerica OX=252671 PE=4 SV=1	639	693	3.61e-96	215	685	31.4	+	gbinv	-	Eukaryota	Cnidaria	Hydrozoa	Leptothecata	Clytiidae	Clytia	Clytia hemisphaerica	48698.ENSPFOP00000026426	1.092e-51	205	29XPG@1|root,2RXSA@2759|Eukaryota,3A0Q8@33154|Opisthokonta,3BQ14@33208|Metazoa,3D6U2@33213|Bilateria,48J3H@7711|Chordata	33208|Metazoa	S	Si ch73-30l9.1	-	-	4.2.1.2	ko:K01679	ko00020,ko00620,ko00720,ko01100,ko01110,ko01120,ko01130,ko01200,ko04934,ko05200,ko05211,map00020,map00620,map00720,map01100,map01110,map01120,map01130,map01200,map04934,map05200,map05211	M00009,M00011,M00173,M00376	R01082	RC00443	ko00000,ko00001,ko00002,ko01000	-	-	-	HECT	AUR_scaffold252.g12.t1 unnamed protein product	639	459	3e-97
Tur_r2.0_p0002.1.g67479.t1	HC	Tur_r2.0_p0002.1	2241178	2245128	+	nucleoside diphosphate-linked moiety X motif 22-like	Hydra vulgaris	LOC100213390	tr|A0A8B6XT13|A0A8B6XT13_HYDVU nucleoside diphosphate-linked moiety X motif 22-like OS=Hydra vulgaris OX=6087 GN=LOC100213390 PE=4 SV=1	338	285	1.13e-77	123	269	45.7	+	gbinv	-	Eukaryota	Cnidaria	Hydrozoa	Anthoathecata	Hydridae	Hydra	Hydra vulgaris	6087.XP_002168327.2	2.111e-71	253	28JDX@1|root,2QRSW@2759|Eukaryota,39UZE@33154|Opisthokonta,3BBYE@33208|Metazoa	33208|Metazoa	S	nudix (nucleoside diphosphate linked moiety X)-type motif 22	NUDT22	GO:0003674,GO:0003824,GO:0005488,GO:0005575,GO:0005622,GO:0005623,GO:0005634,GO:0005654,GO:0008768,GO:0016462,GO:0016787,GO:0016817,GO:0016818,GO:0031974,GO:0031981,GO:0043167,GO:0043169,GO:0043226,GO:0043227,GO:0043229,GO:0043231,GO:0043233,GO:0044422,GO:0044424,GO:0044428,GO:0044446,GO:0044464,GO:0046872,GO:0070013	-	-	-	-	-	-	-	-	-	-	-	AUR_scaffold79.g98.t1 unnamed protein product	338	234	1e-49
Tur_r2.0_p0002.1.g67480.t1	HC	Tur_r2.0_p0002.1	2243576	2245204	-	Ion_trans_2 domain-containing protein	Pocillopora damicornis	pdam_00011829	tr|A0A3M6TAT7|A0A3M6TAT7_POCDA Ion_trans_2 domain-containing protein OS=Pocillopora damicornis OX=46731 GN=pdam_00011829 PE=4 SV=1	280	481	1.77e-17	74	257	28.8	+	gbinv	-	Eukaryota	Cnidaria	Anthozoa	Scleractinia	Pocilloporidae	Pocillopora	Pocillopora damicornis	45351.EDO38860	2.615e-14	83	COG1226@1|root,2SFV4@2759|Eukaryota	2759|Eukaryota	P	Ligand-gated ion channel	-	-	-	-	-	-	-	-	-	-	-	-	EF-hand_5,Ion_trans_2	AUR_scaffold28.g40.t1 unnamed protein product	280	351	4e-19
Tur_r2.0_p0002.1.g67481.t1	HC	Tur_r2.0_p0002.1	2246846	2250758	+	Calmodulin-lysine N-methyltransferase	Clytia hemisphaerica	-	tr|A0A7M5UXE3|A0A7M5UXE3_9CNID Calmodulin-lysine N-methyltransferase OS=Clytia hemisphaerica OX=252671 PE=4 SV=1	296	296	9.91e-76	129	289	44.6	+	gbinv	-	Eukaryota	Cnidaria	Hydrozoa	Leptothecata	Clytiidae	Clytia	Clytia hemisphaerica	7739.XP_002597214.1	2.933e-63	227	KOG3201@1|root,KOG3201@2759|Eukaryota,38CXZ@33154|Opisthokonta,3BARG@33208|Metazoa,3CXJN@33213|Bilateria,480TF@7711|Chordata	33208|Metazoa	S	calmodulin-lysine N-methyltransferase activity	CAMKMT	GO:0003674,GO:0003824,GO:0005488,GO:0005515,GO:0005575,GO:0005622,GO:0005623,GO:0005634,GO:0005737,GO:0005829,GO:0006417,GO:0006464,GO:0006479,GO:0006807,GO:0006996,GO:0007005,GO:0008150,GO:0008152,GO:0008168,GO:0008170,GO:0008213,GO:0008276,GO:0008277,GO:0008757,GO:0009889,GO:0009966,GO:0009987,GO:0010468,GO:0010556,GO:0010608,GO:0010646,GO:0016043,GO:0016278,GO:0016279,GO:0016740,GO:0016741,GO:…	2.1.1.60	ko:K18826	ko00310,map00310	-	R03875,R04866,R04867	RC00003,RC00060,RC00181,RC00496	ko00000,ko00001,ko01000	-	-	-	Methyltransf_16	AUR_scaffold62.g107.t1 unnamed protein product	296	327	1e-76
Tur_r2.0_p0002.1.g67482.t1	HC	Tur_r2.0_p0002.1	2251690	2257100	+	Uncharacterized protein	Clytia hemisphaerica	-	tr|A0A7M5VGQ7|A0A7M5VGQ7_9CNID Uncharacterized protein OS=Clytia hemisphaerica OX=252671 PE=3 SV=1	366	409	6.63e-31	106	315	33.7	+	gbinv	-	Eukaryota	Cnidaria	Hydrozoa	Leptothecata	Clytiidae	Clytia	Clytia hemisphaerica	No_hits	#	#	#	#	#	#	#	#	#	#	#	#	#	#	#	#	#	#	#	No_hits	366	#	#
Tur_r2.0_p0002.1.g67483.t1	HC	Tur_r2.0_p0002.1	2263168	2264604	+	Uncharacterized protein	Clytia hemisphaerica	-	tr|A0A7M5X0S3|A0A7M5X0S3_9CNID Uncharacterized protein OS=Clytia hemisphaerica OX=252671 PE=4 SV=1	479	748	1.86e-19	132	496	26.6	+	gbinv	-	Eukaryota	Cnidaria	Hydrozoa	Leptothecata	Clytiidae	Clytia	Clytia hemisphaerica	No_hits	#	#	#	#	#	#	#	#	#	#	#	#	#	#	#	#	#	#	#	No_hits	479	#	#
Tur_r2.0_p0002.1.g67488.t1	HC	Tur_r2.0_p0002.1	2285854	2299866	+	Carn_acyltransf domain-containing protein	Clytia hemisphaerica	-	tr|A0A7M6DLN4|A0A7M6DLN4_9CNID Carn_acyltransf domain-containing protein OS=Clytia hemisphaerica OX=252671 PE=3 SV=1	768	783	0	487	782	62.3	+	gbinv	-	Eukaryota	Cnidaria	Hydrozoa	Leptothecata	Clytiidae	Clytia	Clytia hemisphaerica	6087.XP_002154641.1	2.925e-318	990	KOG3716@1|root,KOG3716@2759|Eukaryota,3AN4Z@33154|Opisthokonta,3BCUH@33208|Metazoa	33208|Metazoa	I	Belongs to the carnitine choline acetyltransferase family	-	-	2.3.1.21	ko:K08765	ko00071,ko01212,ko03320,ko04152,ko04714,ko04920,ko04922,ko04931,map00071,map01212,map03320,map04152,map04714,map04920,map04922,map04931	-	R01923	RC00004,RC00037,RC02816	ko00000,ko00001,ko01000,ko03029	-	-	-	Carn_acyltransf	AUR_scaffold448.g13.t1 unnamed protein product	768	777	0
Tur_r2.0_p0002.1.g67489.t1	HC	Tur_r2.0_p0002.1	2299917	2310389	+	Carn_acyltransf domain-containing protein	Clytia hemisphaerica	-	tr|A0A7M6DLN4|A0A7M6DLN4_9CNID Carn_acyltransf domain-containing protein OS=Clytia hemisphaerica OX=252671 PE=3 SV=1	785	783	0	574	783	73.3	+	gbinv	-	Eukaryota	Cnidaria	Hydrozoa	Leptothecata	Clytiidae	Clytia	Clytia hemisphaerica	6087.XP_002154641.1	0	1193	KOG3716@1|root,KOG3716@2759|Eukaryota,3AN4Z@33154|Opisthokonta,3BCUH@33208|Metazoa	33208|Metazoa	I	Belongs to the carnitine choline acetyltransferase family	-	-	2.3.1.21	ko:K08765	ko00071,ko01212,ko03320,ko04152,ko04714,ko04920,ko04922,ko04931,map00071,map01212,map03320,map04152,map04714,map04920,map04922,map04931	-	R01923	RC00004,RC00037,RC02816	ko00000,ko00001,ko01000,ko03029	-	-	-	Carn_acyltransf	AUR_scaffold448.g13.t1 unnamed protein product	785	777	0
Tur_r2.0_p0002.1.g67490.t1	HC	Tur_r2.0_p0002.1	2312482	2314874	-	Tubulin alpha chain	Dipodomys ordii	LOC105981516	tr|A0A1S3EP73|A0A1S3EP73_DIPOR Tubulin alpha chain OS=Dipodomys ordii OX=10020 GN=LOC105981516 PE=3 SV=1	412	416	1.16e-271	363	406	89.4	+	gbrod	-	Eukaryota	Chordata	Mammalia	Rodentia	Heteromyidae	Dipodomys	Dipodomys ordii	9402.XP_006906755.1	1.564e-247	766	COG5023@1|root,KOG1376@2759|Eukaryota,39I6P@33154|Opisthokonta,3CMZU@33208|Metazoa,3E3N1@33213|Bilateria,48N2E@7711|Chordata,49J1N@7742|Vertebrata,3JKG5@40674|Mammalia,4M41R@9397|Chiroptera	33208|Metazoa	Z	Tubulin/FtsZ family, C-terminal domain	-	-	-	ko:K07374	ko04145,ko04210,ko04530,ko04540,ko05130,map04145,map04210,map04530,map04540,map05130	-	-	-	ko00000,ko00001,ko03019,ko03036,ko04147,ko04812	-	-	-	Tubulin,Tubulin_C	AUR_scaffold3.g6.t2 unnamed protein product	412	416	0
Tur_r2.0_p0002.1.g67492.t1	HC	Tur_r2.0_p0002.1	2324061	2324555	-	DDE-1 domain-containing protein	Stylophora pistillata	AWC38_SpisGene8728	tr|A0A2B4SBY6|A0A2B4SBY6_STYPI DDE-1 domain-containing protein OS=Stylophora pistillata OX=50429 GN=AWC38_SpisGene8728 PE=4 SV=1	165	377	4.77e-43	75	125	60	+	gbinv	-	Eukaryota	Cnidaria	Anthozoa	Scleractinia	Pocilloporidae	Stylophora	Stylophora pistillata	400682.PAC_15713350	2.075e-22	102	KOG3105@1|root,KOG3105@2759|Eukaryota,39NJJ@33154|Opisthokonta,3BR7T@33208|Metazoa	2759|Eukaryota	BD	DDE superfamily endonuclease	-	-	-	-	-	-	-	-	-	-	-	-	DDE_1,HTH_Tnp_Tc5,HTH_psq	No_hits	165	#	#
Tur_r2.0_p0002.1.g67493.t1	HC	Tur_r2.0_p0002.1	2328839	2329138	-	Uncharacterized protein	Perca fluviatilis	PFLUV_G00134400	tr|A0A6A5F553|A0A6A5F553_PERFL Uncharacterized protein OS=Perca fluviatilis OX=8168 GN=PFLUV_G00134400 PE=4 SV=1	100	271	4.22e-17	35	81	43.2	+	gbvrt	-	Eukaryota	Chordata	Actinopteri	Perciformes	Percidae	Perca	Perca fluviatilis	7739.XP_002603652.1	7.621e-17	83	28XKR@1|root,2R4E0@2759|Eukaryota,39TX3@33154|Opisthokonta,3BKT1@33208|Metazoa	33208|Metazoa	-	-	-	-	-	-	-	-	-	-	-	-	-	-	-	AUR_scaffold538.g1.t1 unnamed protein product	100	1796	2e-23
Tur_r2.0_p0002.1.g67494.t1	HC	Tur_r2.0_p0002.1	2337067	2339094	-	Uncharacterized protein	Clytia hemisphaerica	-	tr|A0A7M5V1Y1|A0A7M5V1Y1_9CNID Uncharacterized protein OS=Clytia hemisphaerica OX=252671 PE=4 SV=1	440	1860	1e-33	113	451	25.1	+	gbinv	-	Eukaryota	Cnidaria	Hydrozoa	Leptothecata	Clytiidae	Clytia	Clytia hemisphaerica	No_hits	#	#	#	#	#	#	#	#	#	#	#	#	#	#	#	#	#	#	#	AUR_scaffold90.g61.t1 unnamed protein product	440	1067	3e-18
Tur_r2.0_p0002.1.g67495.t1	HC	Tur_r2.0_p0002.1	2339345	2339875	-	No_hits	#	#	No_hits	#	#	#	#	#	#	#	#	#	#	#	#	#	#	#	#	No_hits	#	#	#	#	#	#	#	#	#	#	#	#	#	#	#	#	#	#	#	No_hits	177	#	#
Tur_r2.0_p0002.1.g67496.t1	HC	Tur_r2.0_p0002.1	2339973	2342321	-	No_hits	#	#	No_hits	#	#	#	#	#	#	#	#	#	#	#	#	#	#	#	#	No_hits	#	#	#	#	#	#	#	#	#	#	#	#	#	#	#	#	#	#	#	No_hits	783	#	#
Tur_r2.0_p0002.1.g67498.t1	HC	Tur_r2.0_p0002.1	2355939	2358771	+	uncharacterized protein LOC105850818	Hydra vulgaris	LOC105850818	tr|A0A8B7E7W6|A0A8B7E7W6_HYDVU uncharacterized protein LOC105850818 OS=Hydra vulgaris OX=6087 GN=LOC105850818 PE=4 SV=1	449	412	1.37e-48	127	406	31.3	+	gbinv	-	Eukaryota	Cnidaria	Hydrozoa	Anthoathecata	Hydridae	Hydra	Hydra vulgaris	6087.XP_002155250.2	3.936e-37	156	28IZU@1|root,2QRBM@2759|Eukaryota,39ZK6@33154|Opisthokonta,3BP25@33208|Metazoa	33208|Metazoa	-	-	-	-	-	-	-	-	-	-	-	-	-	-	DUF1280	No_hits	449	#	#
Tur_r2.0_p0002.1.g67502.t1	HC	Tur_r2.0_p0002.1	2384342	2391459	-	Uncharacterized protein	Clytia hemisphaerica	-	tr|A0A7M5V373|A0A7M5V373_9CNID Uncharacterized protein OS=Clytia hemisphaerica OX=252671 PE=4 SV=1	311	551	2.1e-45	85	214	39.7	+	gbinv	-	Eukaryota	Cnidaria	Hydrozoa	Leptothecata	Clytiidae	Clytia	Clytia hemisphaerica	No_hits	#	#	#	#	#	#	#	#	#	#	#	#	#	#	#	#	#	#	#	AUR_scaffold1.g82.t2 unnamed protein product	311	350	5e-15
Tur_r2.0_p0002.1.g67503.t1	HC	Tur_r2.0_p0002.1	2392686	2399966	-	No_hits	#	#	No_hits	#	#	#	#	#	#	#	#	#	#	#	#	#	#	#	#	No_hits	#	#	#	#	#	#	#	#	#	#	#	#	#	#	#	#	#	#	#	No_hits	284	#	#
Tur_r2.0_p0002.1.g67504.t1	HC	Tur_r2.0_p0002.1	2413233	2414813	+	PEROXIDASE_4 domain-containing protein	Clytia hemisphaerica	-	tr|A0A7M5UDV4|A0A7M5UDV4_9CNID PEROXIDASE_4 domain-containing protein OS=Clytia hemisphaerica OX=252671 PE=3 SV=1	396	420	4.61e-74	139	323	43	+	gbinv	-	Eukaryota	Cnidaria	Hydrozoa	Leptothecata	Clytiidae	Clytia	Clytia hemisphaerica	6087.XP_002162288.2	3.175e-65	237	COG0685@1|root,2QR1E@2759|Eukaryota,38E3T@33154|Opisthokonta	33154|Opisthokonta	E	Belongs to the peroxidase family	CCP1	GO:0000302,GO:0003674,GO:0003824,GO:0004130,GO:0004601,GO:0005575,GO:0005622,GO:0005623,GO:0005737,GO:0005739,GO:0005740,GO:0005758,GO:0005829,GO:0006950,GO:0006979,GO:0008150,GO:0008152,GO:0009056,GO:0009636,GO:0009987,GO:0016209,GO:0016491,GO:0016684,GO:0016999,GO:0017001,GO:0017144,GO:0031967,GO:0031970,GO:0031974,GO:0031975,GO:0033554,GO:0034599,GO:0034614,GO:0042221,GO:0042737,GO:0042743,GO:…	1.11.1.11,1.11.1.5	ko:K00428,ko:K00434	ko00053,ko00480,map00053,map00480	-	R00644	RC00092	ko00000,ko00001,ko01000	-	-	iMM904.YKR066C	peroxidase	No_hits	396	#	#
Tur_r2.0_p0002.1.g67505.t1	HC	Tur_r2.0_p0002.1	2418193	2426555	-	Uncharacterized protein	Clytia hemisphaerica	-	tr|A0A7M5X2M7|A0A7M5X2M7_9CNID Uncharacterized protein OS=Clytia hemisphaerica OX=252671 PE=4 SV=1	1042	966	9.47e-171	444	823	53.9	+	gbinv	-	Eukaryota	Cnidaria	Hydrozoa	Leptothecata	Clytiidae	Clytia	Clytia hemisphaerica	6087.XP_002161573.2	5.275e-172	577	KOG1908@1|root,KOG1908@2759|Eukaryota,38WGW@33154|Opisthokonta,3BFV5@33208|Metazoa	33208|Metazoa	A	protein phosphatase inhibitor activity	PPP1R37	GO:0008150,GO:0009892,GO:0010563,GO:0010921,GO:0010923,GO:0019220,GO:0019222,GO:0031323,GO:0031324,GO:0035303,GO:0035305,GO:0043086,GO:0044092,GO:0045936,GO:0048519,GO:0048523,GO:0050789,GO:0050790,GO:0050794,GO:0051174,GO:0051336,GO:0051346,GO:0065007,GO:0065009	-	ko:K17576	-	-	-	-	ko00000,ko01009	-	-	-	LRR_6	AUR_scaffold52.g83.t1 unnamed protein product	1042	437	2e-82
Tur_r2.0_p0002.1.g67506.t1	HC	Tur_r2.0_p0002.1	2426842	2430868	+	Uncharacterized protein	Clytia hemisphaerica	-	tr|A0A7M5X1X7|A0A7M5X1X7_9CNID Uncharacterized protein OS=Clytia hemisphaerica OX=252671 PE=4 SV=1	248	175	1.76e-53	89	175	50.9	+	gbinv	-	Eukaryota	Cnidaria	Hydrozoa	Leptothecata	Clytiidae	Clytia	Clytia hemisphaerica	6087.XP_002164554.2	1.75e-33	138	28T4A@1|root,2RXZG@2759|Eukaryota,39ZNA@33154|Opisthokonta,3BEB6@33208|Metazoa	33208|Metazoa	S	bone development	TTC9C	-	-	-	-	-	-	-	-	-	-	-	TPR_16,TPR_2,TPR_8	AUR_scaffold1834.g1.t1 unnamed protein product	248	154	3e-29
Tur_r2.0_p0002.1.g67507.t1	HC	Tur_r2.0_p0002.1	2431084	2433002	-	Uncharacterized protein	Clytia hemisphaerica	-	tr|A0A7M5V7K1|A0A7M5V7K1_9CNID Uncharacterized protein OS=Clytia hemisphaerica OX=252671 PE=4 SV=1	347	356	1.98e-103	177	345	51.3	+	gbinv	-	Eukaryota	Cnidaria	Hydrozoa	Leptothecata	Clytiidae	Clytia	Clytia hemisphaerica	6087.XP_002164527.2	2e-93	317	28NTF@1|root,2S5WF@2759|Eukaryota,3A7VZ@33154|Opisthokonta,3BT2D@33208|Metazoa	33208|Metazoa	S	RNA ligase	-	-	-	-	-	-	-	-	-	-	-	-	RNA_ligase	AUR_scaffold279.g17.t1 unnamed protein product	347	357	2e-77
Tur_r2.0_p0002.1.g67508.t1	HC	Tur_r2.0_p0002.1	2434820	2435928	-	39S ribosomal protein L11, mitochondrial-like	Hydra vulgaris	MRPL11	tr|T2M2Q4|T2M2Q4_HYDVU 39S ribosomal protein L11, mitochondrial-like OS=Hydra vulgaris OX=6087 GN=MRPL11 PE=2 SV=1	153	166	4.18e-67	99	145	68.3	+	gbinv	-	Eukaryota	Cnidaria	Hydrozoa	Anthoathecata	Hydridae	Hydra	Hydra vulgaris	6087.XP_002164663.1	8.948e-62	215	COG0080@1|root,KOG3257@2759|Eukaryota,3A3F4@33154|Opisthokonta,3BJD5@33208|Metazoa	33208|Metazoa	J	ribosomal large subunit assembly	mrpl-11	GO:0000027,GO:0000313,GO:0000315,GO:0003674,GO:0003676,GO:0003723,GO:0003735,GO:0005198,GO:0005488,GO:0005575,GO:0005622,GO:0005623,GO:0005737,GO:0005739,GO:0005759,GO:0005761,GO:0005762,GO:0005840,GO:0006412,GO:0006518,GO:0006807,GO:0006996,GO:0008150,GO:0008152,GO:0009058,GO:0009059,GO:0009987,GO:0010467,GO:0015934,GO:0016043,GO:0019538,GO:0019843,GO:0022607,GO:0022613,GO:0022618,GO:0031974,GO:…	-	ko:K02867	ko03010,map03010	M00178,M00179	-	-	br01610,ko00000,ko00001,ko00002,ko03011	-	-	-	Ribosomal_L11,Ribosomal_L11_N	AUR_scaffold52.g74.t1 unnamed protein product	153	148	5e-75
Tur_r2.0_p0002.1.g67509.t1	HC	Tur_r2.0_p0002.1	2436273	2436875	-	Hypothetical protein	Ditylum brightwellii	DBRI00130_LOCUS42466	tr|A0A7S4WIX1|A0A7S4WIX1_9STRA Hypothetical protein OS=Ditylum brightwellii OX=49249 GN=DBRI00130_LOCUS42466 PE=4 SV=1	201	205	1.46e-44	85	197	43.1	+	gbpln	-	Eukaryota	Bacillariophyta	Mediophyceae	Lithodesmiales	Lithodesmiaceae	Ditylum	Ditylum brightwellii	72019.SARC_15046T0	1.018e-32	134	2ESEG@1|root,2SV07@2759|Eukaryota	2759|Eukaryota	-	-	-	-	-	-	-	-	-	-	-	-	-	-	-	No_hits	201	#	#
Tur_r2.0_p0002.1.g67510.t1	HC	Tur_r2.0_p0002.1	2436987	2438979	-	Zinc phosphodiesterase ELAC protein 1	Hydra vulgaris	ELAC1	tr|T2M5V8|T2M5V8_HYDVU Zinc phosphodiesterase ELAC protein 1 OS=Hydra vulgaris OX=6087 GN=ELAC1 PE=2 SV=1	369	359	2.03e-149	217	364	59.6	+	gbinv	-	Eukaryota	Cnidaria	Hydrozoa	Anthoathecata	Hydridae	Hydra	Hydra vulgaris	6087.XP_002157795.2	1.525e-136	443	COG1234@1|root,KOG2121@2759|Eukaryota,38EKA@33154|Opisthokonta,3BK5I@33208|Metazoa	33208|Metazoa	S	3'-tRNA processing endoribonuclease activity	ELAC1	GO:0003674,GO:0003824,GO:0004518,GO:0004519,GO:0004521,GO:0004540,GO:0005575,GO:0005622,GO:0005623,GO:0005634,GO:0005737,GO:0005829,GO:0006139,GO:0006396,GO:0006399,GO:0006725,GO:0006807,GO:0008033,GO:0008150,GO:0008152,GO:0009987,GO:0010467,GO:0016070,GO:0016787,GO:0016788,GO:0016891,GO:0016893,GO:0031123,GO:0034414,GO:0034470,GO:0034641,GO:0034660,GO:0042779,GO:0042780,GO:0042781,GO:0043170,GO:…	3.1.26.11	ko:K00784	ko03013,map03013	-	-	-	ko00000,ko00001,ko01000,ko03016	-	-	-	Lactamase_B,Lactamase_B_2	AUR_scaffold52.g75.t1 unnamed protein product	369	351	3e-131
Tur_r2.0_p0002.1.g67511.t1	HC	Tur_r2.0_p0002.1	2439597	2445871	-	Activator of 90 kDa heat shock protein ATPase homolog 1	Hydra vulgaris	AHSA1	tr|T2MI75|T2MI75_HYDVU Activator of 90 kDa heat shock protein ATPase homolog 1 OS=Hydra vulgaris OX=6087 GN=AHSA1 PE=2 SV=1	343	338	9.98e-155	221	342	64.6	+	gbinv	-	Eukaryota	Cnidaria	Hydrozoa	Anthoathecata	Hydridae	Hydra	Hydra vulgaris	6087.XP_002160621.1	5.381e-141	454	COG5580@1|root,KOG2936@2759|Eukaryota,39P2Y@33154|Opisthokonta,3BFN4@33208|Metazoa	33208|Metazoa	O	ATPase activator activity	AHSA1	GO:0001671,GO:0003674,GO:0005488,GO:0005515,GO:0005575,GO:0005622,GO:0005623,GO:0005737,GO:0005829,GO:0006457,GO:0008047,GO:0008150,GO:0009987,GO:0030234,GO:0031072,GO:0032781,GO:0043085,GO:0043462,GO:0044093,GO:0044424,GO:0044444,GO:0044464,GO:0050790,GO:0051087,GO:0051336,GO:0051345,GO:0051879,GO:0060589,GO:0060590,GO:0065007,GO:0065009,GO:0098772	-	-	-	-	-	-	-	-	-	-	AHSA1,Aha1_N	AUR_scaffold62.g23.t1 unnamed protein product	343	342	1e-120
Tur_r2.0_p0002.1.g67512.t1	HC	Tur_r2.0_p0002.1	2449535	2450248	-	uncharacterized protein LOC105843245	Hydra vulgaris	LOC105843245	tr|A0A8B7D6S5|A0A8B7D6S5_HYDVU uncharacterized protein LOC105843245 OS=Hydra vulgaris OX=6087 GN=LOC105843245 PE=4 SV=1	238	716	4.96e-30	71	126	56.3	+	gbinv	-	Eukaryota	Cnidaria	Hydrozoa	Anthoathecata	Hydridae	Hydra	Hydra vulgaris	6087.XP_002164238.2	4.941e-29	125	2EY1Z@1|root,2SZMD@2759|Eukaryota	2759|Eukaryota	-	-	-	-	-	-	-	-	-	-	-	-	-	-	-	AUR_scaffold305.g16.t1 unnamed protein product	238	249	7e-23
Tur_r2.0_p0002.1.g67513.t1	HC	Tur_r2.0_p0002.1	2451768	2469040	-	RING-type E3 ubiquitin transferase	Clytia hemisphaerica	-	tr|A0A7M5UTY2|A0A7M5UTY2_9CNID RING-type E3 ubiquitin transferase OS=Clytia hemisphaerica OX=252671 PE=4 SV=1	909	1052	5.76e-89	343	995	34.5	+	gbinv	-	Eukaryota	Cnidaria	Hydrozoa	Leptothecata	Clytiidae	Clytia	Clytia hemisphaerica	126957.SMAR011838-PA	4.725e-98	353	COG0666@1|root,KOG4582@1|root,KOG0504@2759|Eukaryota,KOG4582@2759|Eukaryota,38G8W@33154|Opisthokonta,3B9Q8@33208|Metazoa,3CVHS@33213|Bilateria,41V3B@6656|Arthropoda	33208|Metazoa	O	It is involved in the biological process described with protein ubiquitination	MIB2	GO:0000151,GO:0000209,GO:0000768,GO:0003674,GO:0003824,GO:0004842,GO:0005488,GO:0005515,GO:0005575,GO:0005622,GO:0005623,GO:0005737,GO:0005768,GO:0005769,GO:0005829,GO:0006464,GO:0006807,GO:0006949,GO:0007520,GO:0008092,GO:0008150,GO:0008152,GO:0008270,GO:0009653,GO:0009987,GO:0012505,GO:0014902,GO:0016567,GO:0016740,GO:0017022,GO:0019538,GO:0019725,GO:0019787,GO:0030016,GO:0030017,GO:0030018,GO:…	2.3.2.27	ko:K10645	-	-	-	-	ko00000,ko01000,ko04121	-	-	-	Ank_2,Ank_3,Ank_4,Ank_5,MIB_HERC2,ZZ,zf-C3HC4_3	AUR_scaffold31.g88.t3 unnamed protein product	909	1501	6e-112
Tur_r2.0_p0002.1.g67516.t1	HC	Tur_r2.0_p0002.1	2471455	2473176	+	Uncharacterized protein	Stylophora pistillata	AWC38_SpisGene9493	tr|A0A2B4SAM4|A0A2B4SAM4_STYPI Uncharacterized protein OS=Stylophora pistillata OX=50429 GN=AWC38_SpisGene9493 PE=4 SV=1	283	395	7.07e-26	60	126	47.6	+	gbinv	-	Eukaryota	Cnidaria	Anthozoa	Scleractinia	Pocilloporidae	Stylophora	Stylophora pistillata	No_hits	#	#	#	#	#	#	#	#	#	#	#	#	#	#	#	#	#	#	#	AUR_scaffold67.g19.t1 unnamed protein product	283	386	4e-25
Tur_r2.0_p0002.1.g67517.t1	HC	Tur_r2.0_p0002.1	2473679	2477240	-	RING-type E3 ubiquitin transferase	Clytia hemisphaerica	-	tr|A0A7M5UTY2|A0A7M5UTY2_9CNID RING-type E3 ubiquitin transferase OS=Clytia hemisphaerica OX=252671 PE=4 SV=1	117	1052	7.39e-26	51	114	44.7	+	gbinv	-	Eukaryota	Cnidaria	Hydrozoa	Leptothecata	Clytiidae	Clytia	Clytia hemisphaerica	13249.RPRC008244-PA	9.184e-25	107	COG0666@1|root,KOG4582@1|root,KOG0504@2759|Eukaryota,KOG4582@2759|Eukaryota,38F7S@33154|Opisthokonta,3BDUD@33208|Metazoa,3CT54@33213|Bilateria,41TDA@6656|Arthropoda,3SJGY@50557|Insecta,3E96B@33342|Paraneoptera	33208|Metazoa	O	Zinc-binding domain, present in Dystrophin, CREB-binding protein.	MIB1	GO:0000151,GO:0000209,GO:0001525,GO:0001568,GO:0001570,GO:0001654,GO:0001655,GO:0001701,GO:0001708,GO:0001756,GO:0001822,GO:0001838,GO:0001841,GO:0001885,GO:0001944,GO:0001947,GO:0002009,GO:0002040,GO:0002064,GO:0002072,GO:0002090,GO:0002244,GO:0002376,GO:0002520,GO:0003002,GO:0003007,GO:0003143,GO:0003158,GO:0003407,GO:0003408,GO:0003674,GO:0003824,GO:0004842,GO:0005488,GO:0005515,GO:0005575,GO:…	2.3.2.27	ko:K10645	-	-	-	-	ko00000,ko01000,ko04121	-	-	-	Ank_2,Ank_3,Ank_4,MIB_HERC2,ZZ,zf-C3HC4_3	AUR_scaffold297.g9.t2 unnamed protein product	117	1102	1e-20
Tur_r2.0_p0002.1.g67518.t1	HC	Tur_r2.0_p0002.1	2488868	2497174	+	RING-type E3 ubiquitin transferase	Clytia hemisphaerica	-	tr|A0A7M5UTY2|A0A7M5UTY2_9CNID RING-type E3 ubiquitin transferase OS=Clytia hemisphaerica OX=252671 PE=4 SV=1	952	1052	1.55e-182	455	1063	42.8	+	gbinv	-	Eukaryota	Cnidaria	Hydrozoa	Leptothecata	Clytiidae	Clytia	Clytia hemisphaerica	6087.XP_002164774.2	7.748e-133	458	COG0666@1|root,KOG4582@1|root,KOG0504@2759|Eukaryota,KOG4582@2759|Eukaryota,38F7S@33154|Opisthokonta,3BDUD@33208|Metazoa	33208|Metazoa	O	e3 ubiquitin-protein ligase	MIB1	GO:0000151,GO:0000209,GO:0001525,GO:0001568,GO:0001570,GO:0001654,GO:0001655,GO:0001701,GO:0001708,GO:0001756,GO:0001822,GO:0001838,GO:0001841,GO:0001885,GO:0001944,GO:0001947,GO:0002009,GO:0002040,GO:0002064,GO:0002072,GO:0002090,GO:0002244,GO:0002376,GO:0002520,GO:0003002,GO:0003007,GO:0003143,GO:0003158,GO:0003407,GO:0003408,GO:0003674,GO:0003824,GO:0004842,GO:0005488,GO:0005515,GO:0005575,GO:…	2.3.2.27	ko:K10645	-	-	-	-	ko00000,ko01000,ko04121	-	-	-	Ank_2,Ank_3,Ank_4,MIB_HERC2,ZZ,zf-C3HC4_3	AUR_scaffold31.g88.t3 unnamed protein product	952	1501	3e-122
Tur_r2.0_p0002.1.g67519.t1	HC	Tur_r2.0_p0002.1	2499317	2510170	-	RING-type domain-containing protein	Clytia hemisphaerica	-	tr|A0A7M5UR83|A0A7M5UR83_9CNID RING-type domain-containing protein OS=Clytia hemisphaerica OX=252671 PE=4 SV=1	745	585	1.33e-183	283	542	52.2	+	gbinv	-	Eukaryota	Cnidaria	Hydrozoa	Leptothecata	Clytiidae	Clytia	Clytia hemisphaerica	400682.PAC_15713028	3.779e-19	103	KOG2177@1|root,KOG2177@2759|Eukaryota	400682.PAC_15713028|-	O	zinc ion binding	-	-	-	ko:K11997	-	-	-	-	ko00000,ko04121	-	-	-	-	AUR_scaffold117.g66.t1 unnamed protein product	745	934	4e-21
Tur_r2.0_p0002.1.g67520.t1	HC	Tur_r2.0_p0002.1	2519515	2525871	+	Uncharacterized protein	Clytia hemisphaerica	-	tr|A0A7M5UYT1|A0A7M5UYT1_9CNID Uncharacterized protein OS=Clytia hemisphaerica OX=252671 PE=4 SV=1	202	219	7.09e-64	104	200	52	+	gbinv	-	Eukaryota	Cnidaria	Hydrozoa	Leptothecata	Clytiidae	Clytia	Clytia hemisphaerica	45351.EDO45548	2.474e-40	156	COG0637@1|root,KOG2914@2759|Eukaryota,39GVM@33154|Opisthokonta,3C1XU@33208|Metazoa	33208|Metazoa	S	HAD-hyrolase-like	-	-	-	-	-	-	-	-	-	-	-	-	HAD_2	No_hits	202	#	#
Tur_r2.0_p0002.1.g67522.t1	HC	Tur_r2.0_p0002.1	2535392	2536682	-	Uncharacterized protein	Clytia hemisphaerica	-	tr|A0A7M5UFP3|A0A7M5UFP3_9CNID Uncharacterized protein OS=Clytia hemisphaerica OX=252671 PE=4 SV=1	195	192	5.8e-50	85	192	44.3	+	gbinv	-	Eukaryota	Cnidaria	Hydrozoa	Leptothecata	Clytiidae	Clytia	Clytia hemisphaerica	No_hits	#	#	#	#	#	#	#	#	#	#	#	#	#	#	#	#	#	#	#	No_hits	195	#	#
Tur_r2.0_p0002.1.g67523.t1	HC	Tur_r2.0_p0002.1	2537490	2540692	-	zinc finger protein 567-like	Hydra vulgaris	LOC100207775	tr|A0A8B6XPN4|A0A8B6XPN4_HYDVU zinc finger protein 567-like OS=Hydra vulgaris OX=6087 GN=LOC100207775 PE=4 SV=1	531	490	1.39e-12	36	36	100	+	gbinv	-	Eukaryota	Cnidaria	Hydrozoa	Anthoathecata	Hydridae	Hydra	Hydra vulgaris	6087.XP_002162633.2	8.671e-103	353	KOG1721@1|root,KOG1721@2759|Eukaryota	6087.XP_002162633.2|-	B	DNA binding	-	-	-	-	-	-	-	-	-	-	-	-	-	AUR_scaffold401.g11.t1 unnamed protein product	531	513	7e-50
Tur_r2.0_p0002.1.g67525.t1	HC	Tur_r2.0_p0002.1	2548357	2551786	+	Putative zinc finger protein	Orchesella cincta	Ocin01_11302	tr|A0A1D2MQN8|A0A1D2MQN8_ORCCI Putative zinc finger protein OS=Orchesella cincta OX=48709 GN=Ocin01_11302 PE=4 SV=1	834	313	4.93e-15	68	272	25	+	gbinv	-	Eukaryota	Arthropoda	Collembola	Entomobryomorpha	Orchesellidae	Orchesella	Orchesella cincta	7425.NV15579-PA	1.092e-43	183	KOG1721@1|root,KOG1721@2759|Eukaryota,38BZ9@33154|Opisthokonta,3BA9A@33208|Metazoa,3CT35@33213|Bilateria,41WW3@6656|Arthropoda,3SJ74@50557|Insecta,46JD9@7399|Hymenoptera	33208|Metazoa	S	Zinc-finger of C2H2 type	-	-	-	ko:K09228	-	-	-	-	ko00000,ko03000	-	-	-	zf-AD,zf-C2H2,zf-C2H2_4,zf-C2H2_6,zf-H2C2_5,zf-met	AUR_scaffold28.g124.t1 unnamed protein product	834	1050	3e-53
Tur_r2.0_p0002.1.g67529.t1	HC	Tur_r2.0_p0002.1	2567007	2570152	-	uncharacterized protein LOC105843149 isoform X1	Hydra vulgaris	LOC105843149	tr|A0A8B7D642|A0A8B7D642_HYDVU uncharacterized protein LOC105843149 isoform X1 OS=Hydra vulgaris OX=6087 GN=LOC105843149 PE=4 SV=1	236	229	1.1e-24	73	220	33.2	+	gbinv	-	Eukaryota	Cnidaria	Hydrozoa	Anthoathecata	Hydridae	Hydra	Hydra vulgaris	No_hits	#	#	#	#	#	#	#	#	#	#	#	#	#	#	#	#	#	#	#	No_hits	236	#	#
Tur_r2.0_p0002.1.g67530.t1	HC	Tur_r2.0_p0002.1	2575430	2576342	-	Hypothetical protein	Rotaria sordida	FNK824_LOCUS11669	tr|A0A813ZZ49|A0A813ZZ49_9BILA Hypothetical protein OS=Rotaria sordida OX=392033 GN=FNK824_LOCUS11669 PE=4 SV=1	162	152	1.76e-31	57	121	47.1	+	gbinv	-	Eukaryota	Rotifera	Eurotatoria	-	-	Rotaria	Rotaria sordida	29073.XP_008682030.1	5.186e-29	121	KOG0490@1|root,KOG0490@2759|Eukaryota,399UA@33154|Opisthokonta,3BDUX@33208|Metazoa,3CXMD@33213|Bilateria,485V9@7711|Chordata,48ZS7@7742|Vertebrata,3J5BX@40674|Mammalia,3EUW2@33554|Carnivora	33208|Metazoa	K	LIM domain only 1	LMO1	GO:0000003,GO:0000122,GO:0002009,GO:0002165,GO:0002682,GO:0002694,GO:0003002,GO:0003008,GO:0003674,GO:0005488,GO:0005515,GO:0005575,GO:0005622,GO:0005623,GO:0005634,GO:0005654,GO:0006355,GO:0006357,GO:0007275,GO:0007389,GO:0007423,GO:0007444,GO:0007472,GO:0007476,GO:0007478,GO:0007480,GO:0007552,GO:0007560,GO:0007586,GO:0007610,GO:0007622,GO:0007623,GO:0007626,GO:0008150,GO:0008593,GO:0009410,GO:…	-	-	-	-	-	-	-	-	-	-	LIM	AUR_scaffold118.g84.t1 unnamed protein product	162	304	3e-18
Tur_r2.0_p0002.1.g67531.t1	HC	Tur_r2.0_p0002.1	2583956	2590993	-	T-complex protein 1 subunit delta	Clytia hemisphaerica	-	tr|A0A7M5V4Q5|A0A7M5V4Q5_9CNID T-complex protein 1 subunit delta OS=Clytia hemisphaerica OX=252671 PE=3 SV=1	527	528	0	451	519	86.9	+	gbinv	-	Eukaryota	Cnidaria	Hydrozoa	Leptothecata	Clytiidae	Clytia	Clytia hemisphaerica	6087.XP_002158891.1	1.001e-285	883	COG0459@1|root,KOG0358@2759|Eukaryota,39NW1@33154|Opisthokonta,3BCK9@33208|Metazoa	33208|Metazoa	O	assists the folding of proteins upon ATP hydrolysis	CCT4	GO:0000003,GO:0002199,GO:0003674,GO:0005488,GO:0005515,GO:0005575,GO:0005622,GO:0005623,GO:0005634,GO:0005654,GO:0005737,GO:0005813,GO:0005815,GO:0005829,GO:0005832,GO:0005856,GO:0005874,GO:0006403,GO:0006457,GO:0006458,GO:0006810,GO:0007275,GO:0007338,GO:0007339,GO:0008037,GO:0008150,GO:0009566,GO:0009653,GO:0009791,GO:0009886,GO:0009889,GO:0009891,GO:0009893,GO:0009987,GO:0009988,GO:0010171,GO:…	-	ko:K09496	-	-	-	-	ko00000,ko03036,ko03110,ko04147	-	-	-	Cpn60_TCP1	AUR_scaffold1470.g1.t1 unnamed protein product	527	310	0
Tur_r2.0_p0002.1.g67532.t1	HC	Tur_r2.0_p0002.1	2595300	2597051	+	Uncharacterized protein	Clytia hemisphaerica	-	tr|A0A7M5V0A7|A0A7M5V0A7_9CNID Uncharacterized protein OS=Clytia hemisphaerica OX=252671 PE=3 SV=1	225	286	1.49e-33	73	180	40.6	+	gbinv	-	Eukaryota	Cnidaria	Hydrozoa	Leptothecata	Clytiidae	Clytia	Clytia hemisphaerica	45351.EDO36905	7.214e-28	121	KOG2521@1|root,KOG2521@2759|Eukaryota,39R86@33154|Opisthokonta,3BARH@33208|Metazoa	33208|Metazoa	S	transmembrane protein 53	TMEM53	-	-	-	-	-	-	-	-	-	-	-	DUF829	AUR_scaffold321.g13.t1 unnamed protein product	225	294	2e-27
Tur_r2.0_p0002.1.g67533.t1	HC	Tur_r2.0_p0002.1	2597613	2600261	+	F-box/WD repeat-containing protein 2-like	Hydra vulgaris	LOC101238983	tr|A0A8B7DQ74|A0A8B7DQ74_HYDVU F-box/WD repeat-containing protein 2-like OS=Hydra vulgaris OX=6087 GN=LOC101238983 PE=4 SV=1	545	514	2.06e-173	250	507	49.3	+	gbinv	-	Eukaryota	Cnidaria	Hydrozoa	Anthoathecata	Hydridae	Hydra	Hydra vulgaris	6087.XP_004209437.1	4.456e-149	488	2CVYC@1|root,2RT4X@2759|Eukaryota,3A79G@33154|Opisthokonta,3BT9B@33208|Metazoa	33208|Metazoa	-	-	-	-	-	-	-	-	-	-	-	-	-	-	-	No_hits	545	#	#
Tur_r2.0_p0002.1.g67534.t1	HC	Tur_r2.0_p0002.1	2601756	2603591	+	Uncharacterized protein	Clytia hemisphaerica	-	tr|A0A7M5V4I9|A0A7M5V4I9_9CNID Uncharacterized protein OS=Clytia hemisphaerica OX=252671 PE=3 SV=1	294	291	3.17e-88	141	282	50	+	gbinv	-	Eukaryota	Cnidaria	Hydrozoa	Leptothecata	Clytiidae	Clytia	Clytia hemisphaerica	244447.XP_008311355.1	3.818e-69	244	KOG0762@1|root,KOG0762@2759|Eukaryota,3ANYM@33154|Opisthokonta,3BFAF@33208|Metazoa,3CRM5@33213|Bilateria,48AMI@7711|Chordata,48ZVK@7742|Vertebrata,4A0BG@7898|Actinopterygii	33208|Metazoa	C	Solute carrier family 25 (mitochondrial carnitine acylcarnitine carrier), member 29	SLC25A29	GO:0003333,GO:0003674,GO:0005215,GO:0005287,GO:0005289,GO:0005292,GO:0005342,GO:0005575,GO:0005622,GO:0005623,GO:0005737,GO:0005739,GO:0005740,GO:0005743,GO:0006810,GO:0006811,GO:0006812,GO:0006820,GO:0006839,GO:0006844,GO:0006855,GO:0006865,GO:0008150,GO:0008324,GO:0008509,GO:0008514,GO:0008519,GO:0015075,GO:0015101,GO:0015171,GO:0015174,GO:0015179,GO:0015181,GO:0015189,GO:0015227,GO:0015238,GO:…	-	ko:K15109	ko04714,map04714	-	-	-	ko00000,ko00001,ko02000	2.A.29.8	-	-	Mito_carr	AUR_scaffold24.g117.t1 unnamed protein product	294	317	5e-88
Tur_r2.0_p0002.1.g67535.t1	HC	Tur_r2.0_p0002.1	2617152	2618096	-	alpha-(1,3)-fucosyltransferase 6-like	Actinia tenebrosa	LOC116288438	tr|A0A6P8H6V5|A0A6P8H6V5_ACTTE alpha-(1,3)-fucosyltransferase 6-like OS=Actinia tenebrosa OX=6105 GN=LOC116288438 PE=3 SV=1	315	425	8.01e-68	125	307	40.7	+	gbinv	-	Eukaryota	Cnidaria	Anthozoa	Actiniaria	Actiniidae	Actinia	Actinia tenebrosa	45351.EDO43404	3.482e-53	199	KOG2619@1|root,KOG2619@2759|Eukaryota,38GX2@33154|Opisthokonta,3BFHE@33208|Metazoa	33208|Metazoa	G	alpha-(1->3)-fucosyltransferase activity	FUT4	GO:0000139,GO:0003674,GO:0003824,GO:0005575,GO:0005622,GO:0005623,GO:0005737,GO:0005794,GO:0005795,GO:0005975,GO:0005996,GO:0006004,GO:0006464,GO:0006486,GO:0006807,GO:0008150,GO:0008152,GO:0008417,GO:0009056,GO:0009058,GO:0009059,GO:0009100,GO:0009101,GO:0009986,GO:0009987,GO:0012505,GO:0016020,GO:0016052,GO:0016740,GO:0016757,GO:0016758,GO:0019317,GO:0019318,GO:0019320,GO:0019538,GO:0031090,GO:…	2.4.1.214	ko:K00753,ko:K07632	ko00513,ko00515,ko00601,ko01100,map00513,map00515,map00601,map01100	-	R06015,R06025,R06038,R06039,R06075,R06076,R06095,R06221,R06222,R06224,R06227,R06230,R09318,R11318	-	ko00000,ko00001,ko01000,ko01003	-	GT10	-	Glyco_tran_10_N,Glyco_transf_10	AUR_scaffold195.g30.t1 unnamed protein product	315	513	5e-62
Tur_r2.0_p0002.1.g67537.t1	HC	Tur_r2.0_p0002.1	2623807	2624793	-	alpha-(1,3)-fucosyltransferase 6-like	Actinia tenebrosa	LOC116288438	tr|A0A6P8H6V5|A0A6P8H6V5_ACTTE alpha-(1,3)-fucosyltransferase 6-like OS=Actinia tenebrosa OX=6105 GN=LOC116288438 PE=3 SV=1	329	425	2.28e-68	122	308	39.6	+	gbinv	-	Eukaryota	Cnidaria	Anthozoa	Actiniaria	Actiniidae	Actinia	Actinia tenebrosa	6087.XP_002156469.1	9.303e-52	195	KOG2619@1|root,KOG2619@2759|Eukaryota,38GX2@33154|Opisthokonta,3BFHE@33208|Metazoa	33208|Metazoa	G	alpha-(1->3)-fucosyltransferase activity	FUT4	GO:0000139,GO:0003674,GO:0003824,GO:0005575,GO:0005622,GO:0005623,GO:0005737,GO:0005794,GO:0005795,GO:0005975,GO:0005996,GO:0006004,GO:0006464,GO:0006486,GO:0006807,GO:0008150,GO:0008152,GO:0008417,GO:0009056,GO:0009058,GO:0009059,GO:0009100,GO:0009101,GO:0009986,GO:0009987,GO:0012505,GO:0016020,GO:0016052,GO:0016740,GO:0016757,GO:0016758,GO:0019317,GO:0019318,GO:0019320,GO:0019538,GO:0031090,GO:…	2.4.1.214	ko:K00753,ko:K07632,ko:K14464	ko00513,ko00515,ko00601,ko01100,map00513,map00515,map00601,map01100	-	R06015,R06025,R06038,R06039,R06075,R06076,R06095,R06221,R06222,R06224,R06227,R06230,R09318,R09324,R11318	-	ko00000,ko00001,ko01000,ko01003	-	GT10	-	Glyco_tran_10_N,Glyco_transf_10	AUR_scaffold195.g30.t1 unnamed protein product	329	513	2e-59
Tur_r2.0_p0002.1.g67540.t1	HC	Tur_r2.0_p0002.1	2648774	2649118	+	Dopamine beta-hydroxylase	Sinonovacula constricta	DBH-a	tr|A0A6G7GZX4|A0A6G7GZX4_SINCO Dopamine beta-hydroxylase OS=Sinonovacula constricta OX=98310 GN=DBH-a PE=2 SV=1	88	579	2.88e-18	35	87	40.2	+	gbinv	-	Eukaryota	Mollusca	Bivalvia	Cardiida	Solecurtidae	Sinonovacula	Sinonovacula constricta	7739.XP_002604660.1	6.098e-17	83	KOG3568@1|root,KOG3568@2759|Eukaryota,38HJ6@33154|Opisthokonta,3B9GK@33208|Metazoa,3CZRG@33213|Bilateria,48187@7711|Chordata	33208|Metazoa	E	dopamine beta-monooxygenase activity	-	GO:0001505,GO:0003674,GO:0003824,GO:0004497,GO:0004500,GO:0005488,GO:0005507,GO:0005575,GO:0005576,GO:0005615,GO:0005622,GO:0005623,GO:0005737,GO:0006066,GO:0006576,GO:0006584,GO:0006589,GO:0006725,GO:0006807,GO:0008150,GO:0008152,GO:0009056,GO:0009058,GO:0009308,GO:0009309,GO:0009712,GO:0009713,GO:0009987,GO:0012505,GO:0012506,GO:0016020,GO:0016491,GO:0016705,GO:0016715,GO:0017144,GO:0018958,GO:…	1.14.17.1	ko:K00503	ko00350,ko01100,map00350,map01100	M00042	R02535	RC00741	ko00000,ko00001,ko00002,ko01000	-	-	-	Cu2_monoox_C,Cu2_monooxygen,DOMON	AUR_scaffold44.g108.t3 unnamed protein product	88	290	5e-14
Tur_r2.0_p0002.1.g67542.t1	HC	Tur_r2.0_p0002.1	2661052	2662921	+	Monooxygenase DBH like 1	Denticeps clupeoides	moxd1	tr|A0A8C4FXE3|A0A8C4FXE3_9TELE Monooxygenase DBH like 1 OS=Denticeps clupeoides OX=299321 GN=moxd1 PE=4 SV=1	164	556	2.32e-26	63	144	43.8	+	gbvrt	-	Eukaryota	Chordata	Actinopteri	Clupeiformes	Denticipitidae	Denticeps	Denticeps clupeoides	38654.XP_006034304.1	5.674e-26	113	KOG3568@1|root,KOG3568@2759|Eukaryota,38HJ6@33154|Opisthokonta,3B9GK@33208|Metazoa,3CZRG@33213|Bilateria,48187@7711|Chordata,48Z4Y@7742|Vertebrata	33208|Metazoa	E	dopamine beta-monooxygenase activity	MOXD1	GO:0001505,GO:0003674,GO:0003824,GO:0004497,GO:0004500,GO:0005488,GO:0005507,GO:0005575,GO:0005576,GO:0005615,GO:0005622,GO:0005623,GO:0005737,GO:0005783,GO:0005789,GO:0006066,GO:0006576,GO:0006584,GO:0006589,GO:0006725,GO:0006807,GO:0008150,GO:0008152,GO:0009056,GO:0009058,GO:0009308,GO:0009309,GO:0009712,GO:0009713,GO:0009987,GO:0012505,GO:0012506,GO:0016020,GO:0016491,GO:0016705,GO:0016715,GO:…	1.14.17.1	ko:K00503	ko00350,ko01100,map00350,map01100	M00042	R02535	RC00741	ko00000,ko00001,ko00002,ko01000	-	-	-	Cu2_monoox_C,Cu2_monooxygen,DOMON	AUR_scaffold44.g110.t1 unnamed protein product	164	620	3e-17
Tur_r2.0_p0002.1.g67543.t1	HC	Tur_r2.0_p0002.1	2663009	2664182	+	DOMON domain-containing protein	Trichoplax adhaerens	TRIADDRAFT_37522	tr|B3RUZ5|B3RUZ5_TRIAD DOMON domain-containing protein OS=Trichoplax adhaerens OX=10228 GN=TRIADDRAFT_37522 PE=3 SV=1	319	613	4.15e-41	104	292	35.6	+	gbinv	-	Eukaryota	Placozoa	-	-	Trichoplacidae	Trichoplax	Trichoplax adhaerens	10228.TriadP37522	8.701e-42	166	KOG3568@1|root,KOG3568@2759|Eukaryota,38HJ6@33154|Opisthokonta,3B9GK@33208|Metazoa	33208|Metazoa	E	DBH-like monooxygenase protein 1	MOXD1	GO:0001505,GO:0003674,GO:0003824,GO:0004497,GO:0004500,GO:0005488,GO:0005507,GO:0005575,GO:0005576,GO:0005615,GO:0005622,GO:0005623,GO:0005737,GO:0005783,GO:0005789,GO:0006066,GO:0006576,GO:0006584,GO:0006589,GO:0006725,GO:0006807,GO:0008150,GO:0008152,GO:0009056,GO:0009058,GO:0009308,GO:0009309,GO:0009712,GO:0009713,GO:0009987,GO:0012505,GO:0012506,GO:0016020,GO:0016491,GO:0016705,GO:0016715,GO:…	1.14.17.1	ko:K00503	ko00350,ko01100,map00350,map01100	M00042	R02535	RC00741	ko00000,ko00001,ko00002,ko01000	-	-	-	Cu2_monoox_C,Cu2_monooxygen,DOMON	AUR_scaffold44.g108.t2 unnamed protein product	319	293	3e-32
Tur_r2.0_p0002.1.g67544.t1	HC	Tur_r2.0_p0002.1	2664805	2669586	+	Predicted protein (Fragment)	Nematostella vectensis	v1g93717	tr|A7RU62|A7RU62_NEMVE Predicted protein (Fragment) OS=Nematostella vectensis OX=45351 GN=v1g93717 PE=3 SV=1	557	456	1.35e-86	172	463	37.1	+	gbinv	-	Eukaryota	Cnidaria	Anthozoa	Actiniaria	Edwardsiidae	Nematostella	Nematostella vectensis	45351.EDO44959	1.077e-81	292	KOG3568@1|root,KOG3568@2759|Eukaryota,38HJ6@33154|Opisthokonta,3B9GK@33208|Metazoa	33208|Metazoa	E	DBH-like monooxygenase protein 1	MOXD1	GO:0001505,GO:0003674,GO:0003824,GO:0004497,GO:0004500,GO:0005488,GO:0005507,GO:0005575,GO:0005576,GO:0005615,GO:0005622,GO:0005623,GO:0005737,GO:0005783,GO:0005789,GO:0006066,GO:0006576,GO:0006584,GO:0006589,GO:0006725,GO:0006807,GO:0008150,GO:0008152,GO:0009056,GO:0009058,GO:0009308,GO:0009309,GO:0009712,GO:0009713,GO:0009987,GO:0012505,GO:0012506,GO:0016020,GO:0016491,GO:0016705,GO:0016715,GO:…	1.14.17.1	ko:K00503	ko00350,ko01100,map00350,map01100	M00042	R02535	RC00741	ko00000,ko00001,ko00002,ko01000	-	-	-	Cu2_monoox_C,Cu2_monooxygen,DOMON	AUR_scaffold44.g108.t1 unnamed protein product	557	603	4e-68
Tur_r2.0_p0002.1.g67546.t1	HC	Tur_r2.0_p0002.1	2687546	2689150	+	No_hits	#	#	No_hits	#	#	#	#	#	#	#	#	#	#	#	#	#	#	#	#	No_hits	#	#	#	#	#	#	#	#	#	#	#	#	#	#	#	#	#	#	#	No_hits	535	#	#
Tur_r2.0_p0002.1.g67547.t1	HC	Tur_r2.0_p0002.1	2690866	2692068	+	uncharacterized protein LOC105844462	Hydra vulgaris	LOC105844462	tr|A0A8B7DFK0|A0A8B7DFK0_HYDVU uncharacterized protein LOC105844462 OS=Hydra vulgaris OX=6087 GN=LOC105844462 PE=4 SV=1	266	385	6.69e-57	117	312	37.5	+	gbinv	-	Eukaryota	Cnidaria	Hydrozoa	Anthoathecata	Hydridae	Hydra	Hydra vulgaris	400682.PAC_15711384	2.322e-33	139	28IZU@1|root,2QRBM@2759|Eukaryota,39ZK6@33154|Opisthokonta,3BP25@33208|Metazoa	33208|Metazoa	-	-	-	-	-	-	-	-	-	-	-	-	-	-	DUF1280	No_hits	266	#	#
Tur_r2.0_p0002.1.g67548.t1	HC	Tur_r2.0_p0002.1	2702032	2705206	+	ADP-dependent glucokinase-like	Hydra vulgaris	LOC100213429	tr|A0A8B6XJV8|A0A8B6XJV8_HYDVU ADP-dependent glucokinase-like OS=Hydra vulgaris OX=6087 GN=LOC100213429 PE=4 SV=1	479	481	7.44e-186	262	459	57.1	+	gbinv	-	Eukaryota	Cnidaria	Hydrozoa	Anthoathecata	Hydridae	Hydra	Hydra vulgaris	6087.XP_002157621.2	6.624e-154	499	COG4809@1|root,KOG4184@2759|Eukaryota,39RHF@33154|Opisthokonta,3BD0K@33208|Metazoa	33208|Metazoa	G	ADP-dependent glucokinase	-	-	2.7.1.147	ko:K08074	ko00010,ko01100,ko01110,ko01130,ko01200,map00010,map01100,map01110,map01130,map01200	M00001	R05804,R09085,R09086	RC00002,RC00017	ko00000,ko00001,ko00002,ko01000	-	-	-	ADP_PFK_GK	AUR_scaffold15.g156.t1 unnamed protein product	479	467	1e-164
Tur_r2.0_p0002.1.g67549.t1	HC	Tur_r2.0_p0002.1	2709625	2711082	+	SAM domain-containing protein	Clytia hemisphaerica	-	tr|A0A7M5WKW5|A0A7M5WKW5_9CNID SAM domain-containing protein OS=Clytia hemisphaerica OX=252671 PE=4 SV=1	486	479	4.97e-79	173	464	37.3	+	gbinv	-	Eukaryota	Cnidaria	Hydrozoa	Leptothecata	Clytiidae	Clytia	Clytia hemisphaerica	No_hits	#	#	#	#	#	#	#	#	#	#	#	#	#	#	#	#	#	#	#	No_hits	486	#	#
Tur_r2.0_p0002.1.g67550.t3	HC	Tur_r2.0_p0002.1	2714557	2730568	+	Uncharacterized protein	Clytia hemisphaerica	-	tr|A0A7M5UZQ3|A0A7M5UZQ3_9CNID Uncharacterized protein OS=Clytia hemisphaerica OX=252671 PE=4 SV=1	1705	1949	8.65e-79	319	836	38.2	+	gbinv	-	Eukaryota	Cnidaria	Hydrozoa	Leptothecata	Clytiidae	Clytia	Clytia hemisphaerica	No_hits	#	#	#	#	#	#	#	#	#	#	#	#	#	#	#	#	#	#	#	AUR_scaffold31.g74.t2 unnamed protein product	1705	733	4e-24
Tur_r2.0_p0002.1.g67551.t1	HC	Tur_r2.0_p0002.1	2733525	2734058	+	small nuclear ribonucleoprotein-associated protein B-like	Hydra vulgaris	LOC100207593	tr|A0A8B6XLU1|A0A8B6XLU1_HYDVU small nuclear ribonucleoprotein-associated protein B-like OS=Hydra vulgaris OX=6087 GN=LOC100207593 PE=4 SV=1	178	179	2.4e-66	119	179	66.5	+	gbinv	-	Eukaryota	Cnidaria	Hydrozoa	Anthoathecata	Hydridae	Hydra	Hydra vulgaris	6087.XP_002160894.1	1.844e-90	299	COG1958@1|root,KOG3168@2759|Eukaryota,38FC8@33154|Opisthokonta,3BGKC@33208|Metazoa	33208|Metazoa	A	RNA binding	SNRPB	GO:0000003,GO:0000375,GO:0000377,GO:0000387,GO:0000398,GO:0003006,GO:0003674,GO:0003676,GO:0003723,GO:0005488,GO:0005515,GO:0005575,GO:0005622,GO:0005623,GO:0005634,GO:0005654,GO:0005681,GO:0005682,GO:0005683,GO:0005684,GO:0005685,GO:0005686,GO:0005687,GO:0005689,GO:0005697,GO:0005737,GO:0005829,GO:0006139,GO:0006351,GO:0006353,GO:0006366,GO:0006369,GO:0006396,GO:0006397,GO:0006464,GO:0006479,GO:…	-	ko:K11086,ko:K11100	ko03040,ko05322,map03040,map05322	M00351,M00352,M00354,M00355,M00398	-	-	ko00000,ko00001,ko00002,ko03032,ko03041	-	-	-	LSM	AUR_scaffold110.g54.t1 unnamed protein product	178	110	1e-46
Tur_r2.0_p0002.1.g67552.t1	HC	Tur_r2.0_p0002.1	2735171	2740100	+	uncharacterized protein LOC105845316	Hydra vulgaris	LOC105845316	tr|A0A8B7DJK2|A0A8B7DJK2_HYDVU uncharacterized protein LOC105845316 OS=Hydra vulgaris OX=6087 GN=LOC105845316 PE=4 SV=1	781	836	2.12e-51	239	866	27.6	+	gbinv	-	Eukaryota	Cnidaria	Hydrozoa	Anthoathecata	Hydridae	Hydra	Hydra vulgaris	7739.XP_002599829.1	0.0001927	55	2CMII@1|root,2QQF4@2759|Eukaryota,39SF4@33154|Opisthokonta,3B9PQ@33208|Metazoa,3CVUZ@33213|Bilateria,4827F@7711|Chordata	33208|Metazoa	S	K63-linked polyubiquitin modification-dependent protein binding	ATRIP	GO:0000075,GO:0000077,GO:0001817,GO:0003674,GO:0003676,GO:0003677,GO:0003697,GO:0003824,GO:0004518,GO:0004527,GO:0004529,GO:0004536,GO:0005488,GO:0005515,GO:0005575,GO:0005622,GO:0005623,GO:0005634,GO:0005635,GO:0005654,GO:0005737,GO:0005783,GO:0005789,GO:0005829,GO:0006139,GO:0006259,GO:0006260,GO:0006281,GO:0006298,GO:0006310,GO:0006725,GO:0006807,GO:0006950,GO:0006974,GO:0008150,GO:0008152,GO:…	-	ko:K10905	ko03460,map03460	-	-	-	ko00000,ko00001,ko03400	-	-	-	-	AUR_scaffold79.g94.t1 unnamed protein product	781	726	2e-14
Tur_r2.0_p0002.1.g67553.t1	HC	Tur_r2.0_p0002.1	2741439	2752311	+	Protein kinase C	Clytia hemisphaerica	-	tr|A0A7M5WWN5|A0A7M5WWN5_9CNID Protein kinase C OS=Clytia hemisphaerica OX=252671 PE=3 SV=1	871	832	0	589	802	73.4	+	gbinv	-	Eukaryota	Cnidaria	Hydrozoa	Leptothecata	Clytiidae	Clytia	Clytia hemisphaerica	6087.XP_002164848.2	5e-323	1009	KOG4236@1|root,KOG4236@2759|Eukaryota,38CXS@33154|Opisthokonta,3BBYD@33208|Metazoa	33208|Metazoa	T	protein kinase D signaling	-	-	2.7.11.13	ko:K06070	ko04015,ko04925,map04015,map04925	-	-	-	ko00000,ko00001,ko01000,ko01001	-	-	-	C1_1,Pkinase	AUR_scaffold31.g101.t1 unnamed protein product	871	831	0
Tur_r2.0_p0002.1.g67554.t1	HC	Tur_r2.0_p0002.1	2753588	2754242	-	No_hits	#	#	No_hits	#	#	#	#	#	#	#	#	#	#	#	#	#	#	#	#	No_hits	#	#	#	#	#	#	#	#	#	#	#	#	#	#	#	#	#	#	#	No_hits	141	#	#
Tur_r2.0_p0002.1.g67555.t1	HC	Tur_r2.0_p0002.1	2755813	2773898	+	Uncharacterized protein	Clytia hemisphaerica	-	tr|A0A7M5WR01|A0A7M5WR01_9CNID Uncharacterized protein OS=Clytia hemisphaerica OX=252671 PE=3 SV=1	412	397	4.61e-149	208	384	54.2	+	gbinv	-	Eukaryota	Cnidaria	Hydrozoa	Leptothecata	Clytiidae	Clytia	Clytia hemisphaerica	6087.XP_002166472.2	6.151e-123	406	2CKW9@1|root,2QVBG@2759|Eukaryota,39JWM@33154|Opisthokonta,3BA1P@33208|Metazoa	33208|Metazoa	S	N-acylsphingosine amidohydrolase activity	ASAH1	GO:0000323,GO:0001775,GO:0002252,GO:0002263,GO:0002274,GO:0002275,GO:0002283,GO:0002366,GO:0002376,GO:0002443,GO:0002444,GO:0002446,GO:0003674,GO:0003824,GO:0005575,GO:0005576,GO:0005615,GO:0005622,GO:0005623,GO:0005737,GO:0005764,GO:0005773,GO:0005775,GO:0006629,GO:0006643,GO:0006664,GO:0006665,GO:0006672,GO:0006687,GO:0006807,GO:0006810,GO:0006887,GO:0006955,GO:0007275,GO:0008150,GO:0008152,GO:…	3.5.1.23	ko:K12348	ko00600,ko01100,ko04071,ko04142,map00600,map01100,map04071,map04142	M00099	R01494	RC00064,RC00328	ko00000,ko00001,ko00002,ko01000,ko01002,ko04147	-	-	-	CBAH,NAAA-beta	AUR_scaffold135.g29.t1 unnamed protein product	412	229	1e-80
Tur_r2.0_p0002.1.g67556.t1	HC	Tur_r2.0_p0002.1	2774859	2784002	-	protein FAM179B-like	Hydra vulgaris	LOC100199212	tr|A0A8B6XK01|A0A8B6XK01_HYDVU protein FAM179B-like OS=Hydra vulgaris OX=6087 GN=LOC100199212 PE=4 SV=1	1756	1583	3.97e-283	633	1695	37.3	+	gbinv	-	Eukaryota	Cnidaria	Hydrozoa	Anthoathecata	Hydridae	Hydra	Hydra vulgaris	6087.XP_002157731.2	7.418e-125	451	KOG2933@1|root,KOG2933@2759|Eukaryota,38G28@33154|Opisthokonta,3BA4M@33208|Metazoa	33208|Metazoa	S	non-motile cilium assembly	FAM179B	GO:0000226,GO:0001578,GO:0005575,GO:0005622,GO:0005623,GO:0005815,GO:0005856,GO:0005929,GO:0006996,GO:0007010,GO:0007017,GO:0008150,GO:0009987,GO:0010638,GO:0015630,GO:0016043,GO:0022607,GO:0030030,GO:0030031,GO:0031110,GO:0031112,GO:0031113,GO:0031116,GO:0031334,GO:0032271,GO:0032273,GO:0032886,GO:0033043,GO:0035082,GO:0036064,GO:0042995,GO:0043226,GO:0043228,GO:0043229,GO:0043232,GO:0043254,GO:…	-	-	-	-	-	-	-	-	-	-	CLASP_N	AUR_scaffold199.g22.t1 unnamed protein product	1756	2075	6e-92
Tur_r2.0_p0002.1.g67557.t1	HC	Tur_r2.0_p0002.1	2794417	2795792	+	mitochondrial import receptor subunit TOM20 homolog	Hydra vulgaris	TOMM20	tr|T2MDD8|T2MDD8_HYDVU mitochondrial import receptor subunit TOM20 homolog OS=Hydra vulgaris OX=6087 GN=TOMM20 PE=2 SV=1	156	159	2.63e-60	100	140	71.4	+	gbinv	-	Eukaryota	Cnidaria	Hydrozoa	Anthoathecata	Hydridae	Hydra	Hydra vulgaris	6087.XP_002154736.1	1.51e-55	198	KOG4056@1|root,KOG4056@2759|Eukaryota,38FJR@33154|Opisthokonta,3BDAB@33208|Metazoa	33208|Metazoa	U	Mitochondrial import receptor subunit TOM20 homolog	TOMM20	GO:0001101,GO:0003674,GO:0005048,GO:0005215,GO:0005488,GO:0005515,GO:0005575,GO:0005622,GO:0005623,GO:0005737,GO:0005739,GO:0005740,GO:0005741,GO:0005742,GO:0006403,GO:0006464,GO:0006508,GO:0006605,GO:0006626,GO:0006807,GO:0006810,GO:0006839,GO:0006886,GO:0006996,GO:0007005,GO:0007006,GO:0007008,GO:0008104,GO:0008150,GO:0008152,GO:0008320,GO:0008565,GO:0009719,GO:0009725,GO:0009987,GO:0010033,GO:…	-	ko:K17770	-	-	-	-	ko00000,ko02000,ko03029	3.A.8.1	-	-	MAS20	AUR_scaffold76.g54.t1 unnamed protein product	156	157	4e-60
Tur_r2.0_p0002.1.g67558.t1	HC	Tur_r2.0_p0002.1	2796334	2798477	+	uncharacterized protein LOC105848559	Hydra vulgaris	LOC105848559	tr|A0A8B7E1S0|A0A8B7E1S0_HYDVU uncharacterized protein LOC105848559 OS=Hydra vulgaris OX=6087 GN=LOC105848559 PE=4 SV=1	567	538	5.35e-26	103	339	30.4	+	gbinv	-	Eukaryota	Cnidaria	Hydrozoa	Anthoathecata	Hydridae	Hydra	Hydra vulgaris	9365.XP_007529216.1	4.53e-10	72	2CN0S@1|root,2QT6F@2759|Eukaryota,38GWU@33154|Opisthokonta,3BFXB@33208|Metazoa,3CWVD@33213|Bilateria,47Z89@7711|Chordata,4901Q@7742|Vertebrata,3JCQG@40674|Mammalia	33208|Metazoa	S	cognition	LINS	GO:0000578,GO:0003002,GO:0003008,GO:0003674,GO:0005488,GO:0005515,GO:0005575,GO:0005622,GO:0005623,GO:0005634,GO:0005737,GO:0006355,GO:0006357,GO:0007154,GO:0007165,GO:0007166,GO:0007167,GO:0007169,GO:0007275,GO:0007350,GO:0007351,GO:0007354,GO:0007362,GO:0007389,GO:0007424,GO:0007440,GO:0007442,GO:0007444,GO:0008150,GO:0008293,GO:0008544,GO:0008595,GO:0009653,GO:0009790,GO:0009798,GO:0009880,GO:…	2.3.1.24	ko:K04710,ko:K21752	ko00600,ko01100,ko04071,map00600,map01100,map04071	M00094,M00099	R01496,R06517	RC00004,RC00064	ko00000,ko00001,ko00002,ko01000,ko03021	-	-	-	LINES_C,LINES_N	No_hits	567	#	#
Tur_r2.0_p0002.1.g67559.t1	HC	Tur_r2.0_p0002.1	2800946	2803881	-	Uncharacterized protein	Clytia hemisphaerica	-	tr|A0A7M5X8C7|A0A7M5X8C7_9CNID Uncharacterized protein OS=Clytia hemisphaerica OX=252671 PE=4 SV=1	112	139	2.42e-28	51	98	52	+	gbinv	-	Eukaryota	Cnidaria	Hydrozoa	Leptothecata	Clytiidae	Clytia	Clytia hemisphaerica	No_hits	#	#	#	#	#	#	#	#	#	#	#	#	#	#	#	#	#	#	#	AUR_scaffold52.g159.t1 unnamed protein product	112	107	1e-17
Tur_r2.0_p0002.1.g67560.t1	HC	Tur_r2.0_p0002.1	2803976	2804782	+	N-acylneuraminate-9-phosphatase-like	Hydra vulgaris	LOC100205578	tr|A0A8B7DFQ1|A0A8B7DFQ1_HYDVU N-acylneuraminate-9-phosphatase-like OS=Hydra vulgaris OX=6087 GN=LOC100205578 PE=4 SV=1	269	240	5.26e-46	85	237	35.9	+	gbinv	-	Eukaryota	Cnidaria	Hydrozoa	Anthoathecata	Hydridae	Hydra	Hydra vulgaris	7668.SPU_016328-tr	1.148e-39	157	COG1011@1|root,KOG3085@2759|Eukaryota,38HZ9@33154|Opisthokonta,3B93U@33208|Metazoa,3CUHU@33213|Bilateria	33208|Metazoa	S	N-acylneuraminate-9-phosphatase activity	NANP	GO:0003674,GO:0003824,GO:0005575,GO:0005622,GO:0005623,GO:0005737,GO:0005829,GO:0006040,GO:0006054,GO:0006082,GO:0006793,GO:0006796,GO:0008150,GO:0008152,GO:0009058,GO:0009987,GO:0016053,GO:0016311,GO:0016787,GO:0016788,GO:0016791,GO:0016999,GO:0017000,GO:0017144,GO:0019752,GO:0042578,GO:0043436,GO:0044237,GO:0044249,GO:0044281,GO:0044283,GO:0044424,GO:0044444,GO:0044464,GO:0046349,GO:0046380,GO:…	3.1.3.29	ko:K01097	ko00520,ko01100,map00520,map01100	-	R01805	RC00017	ko00000,ko00001,ko01000,ko01009	-	-	-	HAD_2	No_hits	269	#	#
Tur_r2.0_p0002.1.g67561.t1	HC	Tur_r2.0_p0002.1	2805180	2810659	-	Beclin 1-associated autophagy-related key regulator	Hydra vulgaris	ATG14	tr|T2MBM0|T2MBM0_HYDVU Beclin 1-associated autophagy-related key regulator OS=Hydra vulgaris OX=6087 GN=ATG14 PE=2 SV=1	474	467	3.65e-141	240	478	50.2	+	gbinv	-	Eukaryota	Cnidaria	Hydrozoa	Anthoathecata	Hydridae	Hydra	Hydra vulgaris	6087.XP_002165520.2	1.433e-130	431	KOG4398@1|root,KOG4398@2759|Eukaryota,39T39@33154|Opisthokonta,3BFBD@33208|Metazoa	33208|Metazoa	K	autophagosome membrane docking	ATG14	GO:0000045,GO:0000407,GO:0000422,GO:0000423,GO:0001932,GO:0001933,GO:0001934,GO:0002376,GO:0002520,GO:0003674,GO:0003676,GO:0003677,GO:0005488,GO:0005515,GO:0005575,GO:0005622,GO:0005623,GO:0005634,GO:0005737,GO:0005773,GO:0005776,GO:0005783,GO:0005789,GO:0005829,GO:0005856,GO:0005929,GO:0005930,GO:0005942,GO:0006810,GO:0006914,GO:0006950,GO:0006996,GO:0007005,GO:0007033,GO:0007034,GO:0007041,GO:…	-	ko:K17889	ko04140,ko05167,map04140,map05167	-	-	-	ko00000,ko00001,ko03029,ko04131	-	-	-	Atg14	AUR_scaffold112.g51.t1 unnamed protein product	474	415	3e-76
Tur_r2.0_p0002.1.g67562.t1	HC	Tur_r2.0_p0002.1	2811042	2812630	+	#	#	#	#	#	#	#	#	#	#	#	#	#	#	#	#	#	#	#	#	36080.S2JB08	9.088e-09	59	29P11@1|root,2RWCC@2759|Eukaryota,39IWZ@33154|Opisthokonta,3Q2PI@4751|Fungi,1GXWB@112252|Fungi incertae sedis	4751|Fungi	S	Small subunit of serine palmitoyltransferase-like	-	-	-	-	-	-	-	-	-	-	-	-	SPT_ssu-like	AUR_scaffold52.g23.t1 unnamed protein product	83	85	7e-13
Tur_r2.0_p0002.1.g67565.t1	HC	Tur_r2.0_p0002.1	2817673	2818008	+	Calmodulin	Amphibalanus amphitrite	cmd-1_1	tr|A0A6A4XDQ4|A0A6A4XDQ4_AMPAM Calmodulin OS=Amphibalanus amphitrite OX=1232801 GN=cmd-1_1 PE=4 SV=1	112	968	7.08e-15	47	106	44.3	+	gbinv	-	Eukaryota	Arthropoda	Hexanauplia	Sessilia	Balanidae	Amphibalanus	Amphibalanus amphitrite	6500.XP_005097068.1	2.221e-05	51	COG2801@1|root,KOG0017@2759|Eukaryota,38F42@33154|Opisthokonta,3BA5H@33208|Metazoa,3CZSS@33213|Bilateria	33208|Metazoa	G	K02A2.6-like	-	-	-	-	-	-	-	-	-	-	-	-	RVT_1,Retrotrans_gag,rve,zf-H2C2	AUR_scaffold431.g4.t1 unnamed protein product	112	1312	6e-11
Tur_r2.0_p0002.1.g67567.t1	HC	Tur_r2.0_p0002.1	2820174	2828471	+	Actin-related protein 2	Clytia hemisphaerica	-	tr|A0A7M5WVW6|A0A7M5WVW6_9CNID Actin-related protein 2 OS=Clytia hemisphaerica OX=252671 PE=3 SV=1	395	394	2.34e-284	375	394	95.2	+	gbinv	-	Eukaryota	Cnidaria	Hydrozoa	Leptothecata	Clytiidae	Clytia	Clytia hemisphaerica	6087.XP_002158945.1	1.747e-253	782	COG5277@1|root,KOG0677@2759|Eukaryota,38C7E@33154|Opisthokonta,3BE2H@33208|Metazoa	33208|Metazoa	Z	Arp2/3 complex-mediated actin nucleation	ACTR2	GO:0000003,GO:0000280,GO:0000323,GO:0000902,GO:0000910,GO:0001667,GO:0001775,GO:0002009,GO:0002102,GO:0002252,GO:0002253,GO:0002262,GO:0002263,GO:0002274,GO:0002275,GO:0002283,GO:0002366,GO:0002376,GO:0002429,GO:0002431,GO:0002433,GO:0002443,GO:0002444,GO:0002446,GO:0002520,GO:0002682,GO:0002684,GO:0002757,GO:0002764,GO:0002768,GO:0003008,GO:0003674,GO:0005198,GO:0005200,GO:0005488,GO:0005515,GO:…	-	ko:K17260	ko04138,ko04530,map04138,map04530	-	-	-	ko00000,ko00001,ko04131,ko04147,ko04812	-	-	-	Actin	AUR_scaffold231.g17.t1 unnamed protein product	395	394	0
Tur_r2.0_p0002.1.g67568.t1	HC	Tur_r2.0_p0002.1	2829060	2829887	-	Gamma-glutamylcyclotransferase	Hydra vulgaris	CHAC1	tr|T2M6H8|T2M6H8_HYDVU Gamma-glutamylcyclotransferase OS=Hydra vulgaris OX=6087 GN=CHAC1 PE=2 SV=1	244	235	1.55e-94	132	231	57.1	+	gbinv	-	Eukaryota	Cnidaria	Hydrozoa	Anthoathecata	Hydridae	Hydra	Hydra vulgaris	6087.XP_002161470.1	1.994e-86	291	COG3703@1|root,KOG3182@2759|Eukaryota,39TX6@33154|Opisthokonta,3BMIK@33208|Metazoa	33208|Metazoa	P	gamma-glutamylcyclotransferase activity	CHAC1	GO:0003674,GO:0003824,GO:0003839,GO:0005102,GO:0005112,GO:0005488,GO:0005515,GO:0005575,GO:0005622,GO:0005623,GO:0005737,GO:0005794,GO:0005802,GO:0005829,GO:0006518,GO:0006575,GO:0006749,GO:0006750,GO:0006751,GO:0006790,GO:0006807,GO:0006915,GO:0006950,GO:0007154,GO:0007165,GO:0007275,GO:0007399,GO:0008150,GO:0008152,GO:0008219,GO:0008593,GO:0009056,GO:0009058,GO:0009892,GO:0009966,GO:0009968,GO:…	-	ko:K07232	-	-	-	-	ko00000	-	-	-	ChaC	AUR_scaffold62.g69.t1 unnamed protein product	244	230	7e-63
Tur_r2.0_p0002.1.g67569.t1	HC	Tur_r2.0_p0002.1	2832616	2833437	-	Gamma-glutamylcyclotransferase	Hydra vulgaris	CHAC1	tr|T2M6H8|T2M6H8_HYDVU Gamma-glutamylcyclotransferase OS=Hydra vulgaris OX=6087 GN=CHAC1 PE=2 SV=1	242	235	2.73e-92	129	216	59.7	+	gbinv	-	Eukaryota	Cnidaria	Hydrozoa	Anthoathecata	Hydridae	Hydra	Hydra vulgaris	6087.XP_002161470.1	5.832e-85	287	COG3703@1|root,KOG3182@2759|Eukaryota,39TX6@33154|Opisthokonta,3BMIK@33208|Metazoa	33208|Metazoa	P	gamma-glutamylcyclotransferase activity	CHAC1	GO:0003674,GO:0003824,GO:0003839,GO:0005102,GO:0005112,GO:0005488,GO:0005515,GO:0005575,GO:0005622,GO:0005623,GO:0005737,GO:0005794,GO:0005802,GO:0005829,GO:0006518,GO:0006575,GO:0006749,GO:0006750,GO:0006751,GO:0006790,GO:0006807,GO:0006915,GO:0006950,GO:0007154,GO:0007165,GO:0007275,GO:0007399,GO:0008150,GO:0008152,GO:0008219,GO:0008593,GO:0009056,GO:0009058,GO:0009892,GO:0009966,GO:0009968,GO:…	-	ko:K07232	-	-	-	-	ko00000	-	-	-	ChaC	AUR_scaffold62.g69.t1 unnamed protein product	242	230	6e-63
Tur_r2.0_p0002.1.g67570.t1	HC	Tur_r2.0_p0002.1	2836574	2837855	-	Uncharacterized protein	Clytia hemisphaerica	-	tr|A0A7M5WW11|A0A7M5WW11_9CNID Uncharacterized protein OS=Clytia hemisphaerica OX=252671 PE=4 SV=1	365	349	1.35e-14	44	62	71	+	gbinv	-	Eukaryota	Cnidaria	Hydrozoa	Leptothecata	Clytiidae	Clytia	Clytia hemisphaerica	244447.XP_008311402.1	0.0009857	51	29BZ6@1|root,2RJ2N@2759|Eukaryota,39SEU@33154|Opisthokonta,3BEST@33208|Metazoa,3D1Q1@33213|Bilateria,487I6@7711|Chordata,497FN@7742|Vertebrata,4A1Z9@7898|Actinopterygii	33208|Metazoa	S	Si ch73-387e10.3	CIPC	GO:0005575,GO:0005622,GO:0005623,GO:0005634,GO:0006355,GO:0008150,GO:0009889,GO:0009890,GO:0009892,GO:0010468,GO:0010556,GO:0010558,GO:0010605,GO:0010629,GO:0019219,GO:0019222,GO:0031323,GO:0031324,GO:0031326,GO:0031327,GO:0042752,GO:0042754,GO:0043226,GO:0043227,GO:0043229,GO:0043231,GO:0044424,GO:0044464,GO:0045892,GO:0045934,GO:0048519,GO:0048523,GO:0050789,GO:0050794,GO:0051171,GO:0051172,GO:…	-	-	-	-	-	-	-	-	-	-	CiPC	AUR_scaffold456.g8.t1 unnamed protein product	365	146	2e-14
Tur_r2.0_p0002.1.g67571.t1	HC	Tur_r2.0_p0002.1	2844208	2846377	-	No_hits	#	#	No_hits	#	#	#	#	#	#	#	#	#	#	#	#	#	#	#	#	No_hits	#	#	#	#	#	#	#	#	#	#	#	#	#	#	#	#	#	#	#	No_hits	231	#	#
Tur_r2.0_p0002.1.g67573.t1	HC	Tur_r2.0_p0002.1	2848907	2863667	-	Stress-induced-phosphoprotein 1	Clytia hemisphaerica	-	tr|A0A7M5WR03|A0A7M5WR03_9CNID Stress-induced-phosphoprotein 1 OS=Clytia hemisphaerica OX=252671 PE=4 SV=1	542	541	7.13e-232	344	540	63.7	+	gbinv	-	Eukaryota	Cnidaria	Hydrozoa	Leptothecata	Clytiidae	Clytia	Clytia hemisphaerica	6087.XP_002160503.2	2.873e-217	686	COG0457@1|root,KOG0548@2759|Eukaryota,38GCK@33154|Opisthokonta,3BECN@33208|Metazoa	33208|Metazoa	O	stress-induced-phosphoprotein 1	STIP1	GO:0000003,GO:0003674,GO:0004857,GO:0005488,GO:0005515,GO:0005575,GO:0005622,GO:0005623,GO:0005634,GO:0005737,GO:0005794,GO:0005829,GO:0006950,GO:0007275,GO:0007568,GO:0008022,GO:0008150,GO:0008340,GO:0009266,GO:0009408,GO:0009628,GO:0010259,GO:0012505,GO:0030234,GO:0030544,GO:0031072,GO:0032501,GO:0032502,GO:0032780,GO:0032991,GO:0042030,GO:0043086,GO:0043209,GO:0043226,GO:0043227,GO:0043229,GO:…	-	ko:K04734,ko:K09553,ko:K16362	ko04024,ko04062,ko04064,ko04210,ko04380,ko04620,ko04621,ko04622,ko04623,ko04624,ko04657,ko04658,ko04659,ko04660,ko04662,ko04668,ko04722,ko04920,ko04926,ko04931,ko05020,ko05120,ko05131,ko05134,ko05140,ko05142,ko05145,ko05160,ko05161,ko05162,ko05164,ko05166,ko05167,ko05168,ko05169,ko05200,ko05203,ko05215,ko05220,ko05222,map04024,map04062,map04064,map04210,map04380,map04620,map04621,map04622,map0462…	M00686	-	-	ko00000,ko00001,ko00002,ko03000,ko03110,ko04131,ko04516	-	-	-	TPR_1,TPR_11,TPR_12,TPR_16,TPR_2,TPR_8	AUR_scaffold52.g14.t1 unnamed protein product	542	552	0
Tur_r2.0_p0002.1.g67574.t1	HC	Tur_r2.0_p0002.1	2873161	2879985	+	neutral alpha-glucosidase AB	Hydra vulgaris	LOC100215131	tr|A0A8B7DEZ5|A0A8B7DEZ5_HYDVU neutral alpha-glucosidase AB OS=Hydra vulgaris OX=6087 GN=LOC100215131 PE=4 SV=1	933	923	0	638	921	69.3	+	gbinv	-	Eukaryota	Cnidaria	Hydrozoa	Anthoathecata	Hydridae	Hydra	Hydra vulgaris	45351.EDO48632	0	1030	COG1501@1|root,KOG1066@2759|Eukaryota,3AJSB@33154|Opisthokonta,3BDJ3@33208|Metazoa	33208|Metazoa	G	alpha-1,3-glucosidase activity	-	GO:0000272,GO:0000323,GO:0003674,GO:0003824,GO:0004553,GO:0004558,GO:0005575,GO:0005622,GO:0005623,GO:0005737,GO:0005764,GO:0005773,GO:0005975,GO:0005976,GO:0005977,GO:0005980,GO:0006073,GO:0006091,GO:0006112,GO:0008150,GO:0008152,GO:0009056,GO:0009057,GO:0009251,GO:0009987,GO:0015926,GO:0015980,GO:0016052,GO:0016787,GO:0016798,GO:0043170,GO:0043226,GO:0043227,GO:0043229,GO:0043231,GO:0044042,GO:…	3.2.1.84	ko:K05546	ko00510,ko01100,ko04141,map00510,map01100,map04141	M00073,M00074	R05980,R05981	-	ko00000,ko00001,ko00002,ko01000	-	-	-	DUF5110,Gal_mutarotas_2,Glyco_hydro_31	AUR_scaffold15.g155.t1 unnamed protein product	933	949	0
Tur_r2.0_p0002.1.g67575.t1	HC	Tur_r2.0_p0002.1	2881063	2883391	+	RING-type domain-containing protein	Clytia hemisphaerica	-	tr|A0A7M5UZM4|A0A7M5UZM4_9CNID RING-type domain-containing protein OS=Clytia hemisphaerica OX=252671 PE=4 SV=1	500	373	1.31e-45	131	498	26.3	+	gbinv	-	Eukaryota	Cnidaria	Hydrozoa	Leptothecata	Clytiidae	Clytia	Clytia hemisphaerica	45351.EDO41282	1.502e-30	137	COG1250@1|root,KOG4265@1|root,KOG2304@2759|Eukaryota,KOG4265@2759|Eukaryota	2759|Eukaryota	KL	ubiquitin-protein transferase activity	-	-	-	ko:K15693	-	-	-	-	ko00000,ko04121	-	-	-	3HCDH_N,zf-C3HC4_3	AUR_scaffold76.g28.t1 unnamed protein product	500	313	1e-29
Tur_r2.0_p0002.1.g67576.t1	HC	Tur_r2.0_p0002.1	2883581	2889348	-	Uncharacterized protein	Clytia hemisphaerica	-	tr|A0A7M5V7U4|A0A7M5V7U4_9CNID Uncharacterized protein OS=Clytia hemisphaerica OX=252671 PE=4 SV=1	291	289	1.5e-66	128	210	61	+	gbinv	-	Eukaryota	Cnidaria	Hydrozoa	Leptothecata	Clytiidae	Clytia	Clytia hemisphaerica	No_hits	#	#	#	#	#	#	#	#	#	#	#	#	#	#	#	#	#	#	#	AUR_scaffold13.g62.t1 unnamed protein product	291	283	1e-16
Tur_r2.0_p0002.1.g67577.t1	HC	Tur_r2.0_p0002.1	2890415	2900326	-	Nuclear pore complex protein Nup133	Hydra vulgaris	NUP133	tr|T2M845|T2M845_HYDVU Nuclear pore complex protein Nup133 OS=Hydra vulgaris OX=6087 GN=NUP133 PE=2 SV=1	1075	1073	1e-211	392	1093	35.9	+	gbinv	-	Eukaryota	Cnidaria	Hydrozoa	Anthoathecata	Hydridae	Hydra	Hydra vulgaris	109478.XP_005856454.1	5.277e-113	402	KOG4121@1|root,KOG4121@2759|Eukaryota,38E2N@33154|Opisthokonta,3BF7W@33208|Metazoa,3CU1J@33213|Bilateria,486HJ@7711|Chordata,497E2@7742|Vertebrata,3J24V@40674|Mammalia,4KP7I@9397|Chiroptera	33208|Metazoa	UY	Non-repetitive/WGA-negative nucleoporin C-terminal	NUP133	GO:0000972,GO:0003674,GO:0005198,GO:0005575,GO:0005622,GO:0005623,GO:0005634,GO:0005635,GO:0005643,GO:0005737,GO:0005829,GO:0005856,GO:0006325,GO:0006355,GO:0006403,GO:0006405,GO:0006406,GO:0006606,GO:0006611,GO:0006810,GO:0006886,GO:0006913,GO:0006996,GO:0006997,GO:0006999,GO:0007275,GO:0007399,GO:0007498,GO:0008104,GO:0008150,GO:0008152,GO:0009790,GO:0009792,GO:0009888,GO:0009889,GO:0009987,GO:…	-	ko:K14300	ko03013,map03013	M00427	-	-	ko00000,ko00001,ko00002,ko03019,ko03036	1.I.1	-	-	Nucleoporin_C,Nucleoporin_N	AUR_scaffold13.g63.t1 unnamed protein product	1075	913	2e-80
Tur_r2.0_p0002.1.g67578.t1	HC	Tur_r2.0_p0002.1	2901562	2908735	-	FERM domain-containing protein	Clytia hemisphaerica	-	tr|A0A7M5WSF1|A0A7M5WSF1_9CNID FERM domain-containing protein OS=Clytia hemisphaerica OX=252671 PE=4 SV=1	497	497	2.2e-171	252	460	54.8	+	gbinv	-	Eukaryota	Cnidaria	Hydrozoa	Leptothecata	Clytiidae	Clytia	Clytia hemisphaerica	6087.XP_002165824.2	1.36e-76	275	KOG4335@1|root,KOG4335@2759|Eukaryota,39TCV@33154|Opisthokonta,3BFM9@33208|Metazoa	33208|Metazoa	T	Band 4.1 homologues	FRMD8	GO:0008150,GO:0009966,GO:0009968,GO:0010646,GO:0010648,GO:0023051,GO:0023057,GO:0030111,GO:0030178,GO:0048519,GO:0048523,GO:0048583,GO:0048585,GO:0050789,GO:0050794,GO:0060828,GO:0065007,GO:0090090	-	-	-	-	-	-	-	-	-	-	FERM_M	AUR_scaffold52.g148.t1 unnamed protein product	497	533	1e-110
Tur_r2.0_p0002.1.g67579.t1	HC	Tur_r2.0_p0002.1	2909025	2914290	+	RNA helicase	Clytia hemisphaerica	-	tr|A0A7M5UGB8|A0A7M5UGB8_9CNID RNA helicase OS=Clytia hemisphaerica OX=252671 PE=4 SV=1	406	405	9.39e-276	384	405	94.8	+	gbinv	-	Eukaryota	Cnidaria	Hydrozoa	Leptothecata	Clytiidae	Clytia	Clytia hemisphaerica	6087.XP_002166522.2	4.503e-251	776	COG0513@1|root,KOG0328@2759|Eukaryota,39J7A@33154|Opisthokonta,3CNWK@33208|Metazoa	33208|Metazoa	A	Belongs to the DEAD box helicase family	EIF4A3	GO:0000003,GO:0000166,GO:0000184,GO:0000375,GO:0000377,GO:0000381,GO:0000398,GO:0000578,GO:0000956,GO:0001501,GO:0003002,GO:0003006,GO:0003008,GO:0003674,GO:0003676,GO:0003723,GO:0003724,GO:0003727,GO:0003729,GO:0003824,GO:0004004,GO:0004386,GO:0005488,GO:0005515,GO:0005524,GO:0005575,GO:0005622,GO:0005623,GO:0005634,GO:0005654,GO:0005681,GO:0005730,GO:0005737,GO:0005829,GO:0006139,GO:0006325,GO:…	3.6.4.13	ko:K13025	ko03013,ko03015,ko03040,map03013,map03015,map03040	M00430	-	-	ko00000,ko00001,ko00002,ko01000,ko03009,ko03012,ko03019,ko03041	-	-	-	DEAD,Helicase_C	AUR_scaffold24.g167.t1 unnamed protein product	406	404	0
Tur_r2.0_p0002.1.g67582.t1	HC	Tur_r2.0_p0002.1	2922561	2927047	+	Uncharacterized protein	Scylla olivacea	-	tr|A0A0P4W6S8|A0A0P4W6S8_SCYOL Uncharacterized protein OS=Scylla olivacea OX=85551 PE=4 SV=1	769	298	5.44e-41	80	241	33.2	+	gbinv	-	Eukaryota	Arthropoda	Malacostraca	Decapoda	Portunidae	Scylla	Scylla olivacea	45351.EDO33125	5.133e-44	183	COG2272@1|root,KOG1214@2759|Eukaryota,38HNZ@33154|Opisthokonta,3BBTR@33208|Metazoa	33208|Metazoa	T	cell-matrix adhesion	Ndg	GO:0000902,GO:0000904,GO:0001764,GO:0003674,GO:0005198,GO:0005201,GO:0005575,GO:0005576,GO:0005604,GO:0005623,GO:0006928,GO:0006935,GO:0007154,GO:0007267,GO:0007268,GO:0007271,GO:0007275,GO:0007399,GO:0007409,GO:0007411,GO:0008104,GO:0008150,GO:0009605,GO:0009653,GO:0009987,GO:0016043,GO:0016477,GO:0022008,GO:0023052,GO:0030030,GO:0030154,GO:0030182,GO:0031012,GO:0031175,GO:0032501,GO:0032502,GO:…	-	ko:K06826	-	-	-	-	ko00000,ko04516	-	-	-	EGF,EGF_3,EGF_CA,EGF_MSP1_1,G2F,Ldl_recept_b,NIDO	AUR_scaffold24.g74.t1 unnamed protein product	769	1144	3e-56
Tur_r2.0_p0002.1.g67583.t1	HC	Tur_r2.0_p0002.1	2928018	2935327	-	Uncharacterized protein	Clytia hemisphaerica	-	tr|A0A7M5X2F6|A0A7M5X2F6_9CNID Uncharacterized protein OS=Clytia hemisphaerica OX=252671 PE=3 SV=1	252	253	1.82e-132	208	253	82.2	+	gbinv	-	Eukaryota	Cnidaria	Hydrozoa	Leptothecata	Clytiidae	Clytia	Clytia hemisphaerica	45351.EDO41280	6.23e-94	314	COG1394@1|root,KOG1647@2759|Eukaryota,38FM4@33154|Opisthokonta,3B9JP@33208|Metazoa	33208|Metazoa	C	ATPase activity, coupled to transmembrane movement of substances	-	GO:0005575,GO:0006873,GO:0006885,GO:0008150,GO:0009987,GO:0016020,GO:0016469,GO:0019725,GO:0030003,GO:0030004,GO:0030641,GO:0032991,GO:0033176,GO:0042592,GO:0044425,GO:0048878,GO:0050801,GO:0051453,GO:0055067,GO:0055080,GO:0055082,GO:0065007,GO:0065008,GO:0098771,GO:0098796	-	ko:K02149	ko00190,ko01100,ko04145,ko04150,ko04721,ko04966,ko05110,ko05120,ko05323,map00190,map01100,map04145,map04150,map04721,map04966,map05110,map05120,map05323	M00160	-	-	ko00000,ko00001,ko00002	3.A.2.2	-	-	ATP-synt_D	AUR_scaffold99.g60.t1 unnamed protein product	252	248	8e-134
Tur_r2.0_p0002.1.g67584.t1	HC	Tur_r2.0_p0002.1	2953242	2961044	+	Delta-like protein	Hydractinia echinata	-	tr|A0A1Z1W293|A0A1Z1W293_HYDEC Delta-like protein OS=Hydractinia echinata OX=35630 PE=2 SV=1	417	1038	7.9e-60	91	157	58	+	gbinv	-	Eukaryota	Cnidaria	Hydrozoa	Anthoathecata	Hydractiniidae	Hydractinia	Hydractinia echinata	9031.ENSGALP00000014662	4.819e-75	267	KOG1217@1|root,KOG1217@2759|Eukaryota,38BUP@33154|Opisthokonta,3BAFT@33208|Metazoa,3CYFE@33213|Bilateria,47ZM4@7711|Chordata,495M1@7742|Vertebrata,4GMWC@8782|Aves	33208|Metazoa	T	Notch ligand involved in the mediation of Notch signaling	JAG1	GO:0000278,GO:0001501,GO:0001525,GO:0001568,GO:0001654,GO:0001655,GO:0001709,GO:0001745,GO:0001822,GO:0001837,GO:0001889,GO:0001944,GO:0001952,GO:0001953,GO:0001974,GO:0002009,GO:0002011,GO:0002064,GO:0002065,GO:0002066,GO:0002164,GO:0002165,GO:0002168,GO:0002244,GO:0002250,GO:0002252,GO:0002376,GO:0002443,GO:0002449,GO:0002456,GO:0002460,GO:0002520,GO:0002682,GO:0002683,GO:0002684,GO:0003002,GO:…	-	ko:K06052,ko:K21635	ko01522,ko04330,ko04371,ko04658,ko04668,ko05165,ko05200,ko05224,map01522,map04330,map04371,map04658,map04668,map05165,map05200,map05224	-	-	-	ko00000,ko00001,ko04090	-	-	-	DSL,EGF,EGF_CA,MNNL,hEGF	AUR_scaffold240.g19.t2 unnamed protein product	417	1133	2e-85
Tur_r2.0_p0002.1.g67586.t2	HC	Tur_r2.0_p0002.1	2961835	2971116	+	Delta-like protein	Hydractinia echinata	-	tr|A0A1Z1W293|A0A1Z1W293_HYDEC Delta-like protein OS=Hydractinia echinata OX=35630 PE=2 SV=1	789	1038	1.55e-53	265	501	52.9	+	gbinv	-	Eukaryota	Cnidaria	Hydrozoa	Anthoathecata	Hydractiniidae	Hydractinia	Hydractinia echinata	7668.SPU_005955-tr	2.742e-154	515	KOG1217@1|root,KOG1217@2759|Eukaryota,38BUP@33154|Opisthokonta,3BAFT@33208|Metazoa,3CRZB@33213|Bilateria	33208|Metazoa	T	negative regulation of growth rate	-	-	-	ko:K02599	ko01522,ko04320,ko04330,ko04658,ko04919,ko05020,ko05165,ko05200,ko05206,ko05224,map01522,map04320,map04330,map04658,map04919,map05020,map05165,map05200,map05206,map05224	M00682	-	-	ko00000,ko00001,ko00002	-	-	-	CUB,EGF,EGF_CA,Reeler,hEGF	AUR_scaffold240.g19.t3 unnamed protein product	789	906	3e-158
Tur_r2.0_p0002.1.g67587.t1	HC	Tur_r2.0_p0002.1	2971946	2981806	+	Delta-like protein	Stylophora pistillata	EGF1	tr|A0A2B4S6S8|A0A2B4S6S8_STYPI Delta-like protein OS=Stylophora pistillata OX=50429 GN=EGF1 PE=4 SV=1	182	1185	1.5e-20	49	134	36.6	+	gbinv	-	Eukaryota	Cnidaria	Anthozoa	Scleractinia	Pocilloporidae	Stylophora	Stylophora pistillata	8010.XP_010892547.1	1.07e-19	95	KOG1217@1|root,KOG1217@2759|Eukaryota,38UWG@33154|Opisthokonta,3BEE5@33208|Metazoa,3CSRF@33213|Bilateria,47ZQT@7711|Chordata,4905D@7742|Vertebrata,49XR1@7898|Actinopterygii	33208|Metazoa	T	Notch ligand involved in the mediation of Notch signaling	DLL4	GO:0000003,GO:0000122,GO:0000278,GO:0000578,GO:0000902,GO:0000904,GO:0001525,GO:0001568,GO:0001569,GO:0001654,GO:0001667,GO:0001708,GO:0001736,GO:0001738,GO:0001745,GO:0001751,GO:0001752,GO:0001754,GO:0001763,GO:0001775,GO:0001936,GO:0001937,GO:0001944,GO:0001974,GO:0002009,GO:0002011,GO:0002064,GO:0002065,GO:0002066,GO:0002165,GO:0002376,GO:0002520,GO:0002521,GO:0003002,GO:0003006,GO:0003007,GO:…	-	ko:K06051,ko:K21635	ko01522,ko04330,ko04658,ko05200,ko05224,map01522,map04330,map04658,map05200,map05224	M00682	-	-	ko00000,ko00001,ko00002,ko04516	-	-	-	DSL,EGF,MNNL,hEGF	AUR_scaffold13.g140.t2 unnamed protein product	182	1552	8e-20
Tur_r2.0_p0002.1.g67588.t1	HC	Tur_r2.0_p0002.1	2986299	2986847	-	uncharacterized protein LOC105843115	Hydra vulgaris	LOC105843115	tr|A0A8B7D5T9|A0A8B7D5T9_HYDVU uncharacterized protein LOC105843115 OS=Hydra vulgaris OX=6087 GN=LOC105843115 PE=4 SV=1	183	187	1.6e-22	67	163	41.1	+	gbinv	-	Eukaryota	Cnidaria	Hydrozoa	Anthoathecata	Hydridae	Hydra	Hydra vulgaris	6087.XP_002164238.2	8.189e-15	81	2EY1Z@1|root,2SZMD@2759|Eukaryota	2759|Eukaryota	-	-	-	-	-	-	-	-	-	-	-	-	-	-	-	AUR_scaffold300.g15.t1 unnamed protein product	183	271	2e-21
Tur_r2.0_p0002.1.g67589.t1	HC	Tur_r2.0_p0002.1	2988740	3003322	+	Delta-like protein	Hydractinia echinata	-	tr|A0A1Z1W293|A0A1Z1W293_HYDEC Delta-like protein OS=Hydractinia echinata OX=35630 PE=2 SV=1	890	1038	2.11e-32	210	461	45.6	+	gbinv	-	Eukaryota	Cnidaria	Hydrozoa	Anthoathecata	Hydractiniidae	Hydractinia	Hydractinia echinata	7668.SPU_005955-tr	2.685e-190	625	KOG1217@1|root,KOG1217@2759|Eukaryota,38BUP@33154|Opisthokonta,3BAFT@33208|Metazoa,3CRZB@33213|Bilateria	33208|Metazoa	T	negative regulation of growth rate	-	-	-	ko:K02599	ko01522,ko04320,ko04330,ko04658,ko04919,ko05020,ko05165,ko05200,ko05206,ko05224,map01522,map04320,map04330,map04658,map04919,map05020,map05165,map05200,map05206,map05224	M00682	-	-	ko00000,ko00001,ko00002	-	-	-	CUB,EGF,EGF_CA,Reeler,hEGF	AUR_scaffold240.g19.t3 unnamed protein product	890	906	2e-158
Tur_r2.0_p0002.1.g67590.t1	HC	Tur_r2.0_p0002.1	3005616	3006908	-	Cholecystokinin receptor type A	Hydra vulgaris	CCKAR	tr|T2MFT6|T2MFT6_HYDVU Cholecystokinin receptor type A OS=Hydra vulgaris OX=6087 GN=CCKAR PE=2 SV=1	431	419	2.47e-118	203	417	48.7	+	gbinv	-	Eukaryota	Cnidaria	Hydrozoa	Anthoathecata	Hydridae	Hydra	Hydra vulgaris	6087.XP_004206621.1	4.536e-116	387	KOG3656@1|root,KOG3656@2759|Eukaryota,38D0Q@33154|Opisthokonta	33154|Opisthokonta	T	cholecystokinin receptor activity	-	-	-	ko:K04194,ko:K04195,ko:K04196,ko:K08378	ko04020,ko04080,ko04911,ko04971,ko04972,map04020,map04080,map04911,map04971,map04972	-	-	-	ko00000,ko00001,ko04030	-	-	-	7tm_1	AUR_scaffold8.g23.t1 unnamed protein product	431	409	6e-70
Tur_r2.0_p0002.1.g67592.t1	HC	Tur_r2.0_p0002.1	3014460	3024586	-	Dolichyl-phosphate-mannose--protein mannosyltransferase	Hydra vulgaris	POMT2	tr|T2M3L9|T2M3L9_HYDVU Dolichyl-phosphate-mannose--protein mannosyltransferase OS=Hydra vulgaris OX=6087 GN=POMT2 PE=2 SV=1	823	760	0	516	687	75.1	+	gbinv	-	Eukaryota	Cnidaria	Hydrozoa	Anthoathecata	Hydridae	Hydra	Hydra vulgaris	6087.XP_002167445.2	7.29e-278	876	COG1928@1|root,KOG3359@2759|Eukaryota,38DG3@33154|Opisthokonta,3BAW3@33208|Metazoa	33208|Metazoa	O	dolichyl-phosphate-mannose-protein mannosyltransferase activity	-	GO:0000030,GO:0003674,GO:0003824,GO:0004169,GO:0005488,GO:0005515,GO:0005575,GO:0005622,GO:0005623,GO:0005737,GO:0005783,GO:0005789,GO:0006464,GO:0006486,GO:0006493,GO:0006508,GO:0006515,GO:0006629,GO:0006807,GO:0006950,GO:0006996,GO:0007010,GO:0007275,GO:0007517,GO:0007525,GO:0008150,GO:0008152,GO:0009056,GO:0009057,GO:0009058,GO:0009059,GO:0009100,GO:0009101,GO:0009653,GO:0009987,GO:0010033,GO:…	2.4.1.109	ko:K00728	ko00514,ko00515,ko01100,map00514,map00515,map01100	-	R04072,R07620,R11399	RC00005,RC00059,RC00397	ko00000,ko00001,ko01000,ko01003	-	GT39	-	MIR,PMT,PMT_4TMC	AUR_scaffold52.g158.t1 unnamed protein product	823	409	0
Tur_r2.0_p0002.1.g67593.t1	HC	Tur_r2.0_p0002.1	3025097	3030570	-	tRNA-splicing endonuclease subunit Sen54 (Fragment)	Hydra vulgaris	TSEN54	tr|T2MB88|T2MB88_HYDVU tRNA-splicing endonuclease subunit Sen54 (Fragment) OS=Hydra vulgaris OX=6087 GN=TSEN54 PE=2 SV=1	309	352	1.32e-58	120	319	37.6	+	gbinv	-	Eukaryota	Cnidaria	Hydrozoa	Anthoathecata	Hydridae	Hydra	Hydra vulgaris	6087.XP_004206205.1	6.045e-49	186	2E4R6@1|root,2SBK7@2759|Eukaryota	2759|Eukaryota	S	tRNA-splicing endonuclease subunit sen54 N-term	-	-	-	ko:K15326	-	-	-	-	ko00000,ko03016	-	-	-	tRNA_int_end_N2	AUR_scaffold210.g21.t1 unnamed protein product	309	666	3e-23
Tur_r2.0_p0002.1.g67595.t1	HC	Tur_r2.0_p0002.1	3035295	3041617	-	Claspin (Fragment)	Hydra vulgaris	CLSPN	tr|T2M5Q2|T2M5Q2_HYDVU Claspin (Fragment) OS=Hydra vulgaris OX=6087 GN=CLSPN PE=2 SV=1	984	538	1.14e-40	121	274	44.2	+	gbinv	-	Eukaryota	Cnidaria	Hydrozoa	Anthoathecata	Hydridae	Hydra	Hydra vulgaris	6087.XP_002170236.1	1.346e-40	174	KOG4156@1|root,KOG4156@2759|Eukaryota,39H73@33154|Opisthokonta,3BJCN@33208|Metazoa	33208|Metazoa	DT	mitotic DNA replication checkpoint	CLSPN	GO:0000075,GO:0000076,GO:0000077,GO:0000217,GO:0000278,GO:0001932,GO:0001934,GO:0003674,GO:0003676,GO:0003677,GO:0005488,GO:0005575,GO:0005622,GO:0005623,GO:0005634,GO:0005654,GO:0005737,GO:0005794,GO:0006139,GO:0006259,GO:0006260,GO:0006464,GO:0006468,GO:0006508,GO:0006725,GO:0006793,GO:0006796,GO:0006807,GO:0006950,GO:0006974,GO:0007049,GO:0007093,GO:0007095,GO:0007346,GO:0008150,GO:0008152,GO:…	-	-	-	-	-	-	-	-	-	-	-	AUR_scaffold75.g17.t1 unnamed protein product	984	1488	1e-28
Tur_r2.0_p0002.1.g67596.t1	HC	Tur_r2.0_p0002.1	3046032	3054529	-	Acetyl-coenzyme A synthetase	Clytia hemisphaerica	-	tr|A0A7M5UAB0|A0A7M5UAB0_9CNID Acetyl-coenzyme A synthetase OS=Clytia hemisphaerica OX=252671 PE=3 SV=1	663	682	0	455	628	72.5	+	gbinv	-	Eukaryota	Cnidaria	Hydrozoa	Leptothecata	Clytiidae	Clytia	Clytia hemisphaerica	400682.PAC_15721830	1.361e-260	818	COG0365@1|root,KOG1175@2759|Eukaryota,38BR4@33154|Opisthokonta,3BE2N@33208|Metazoa	33208|Metazoa	I	acetate-CoA ligase activity	ACSS1	GO:0003674,GO:0003824,GO:0003987,GO:0005575,GO:0005622,GO:0005623,GO:0005737,GO:0005739,GO:0005759,GO:0006066,GO:0006067,GO:0006069,GO:0006082,GO:0006083,GO:0006084,GO:0006085,GO:0006091,GO:0006139,GO:0006163,GO:0006164,GO:0006629,GO:0006631,GO:0006633,GO:0006637,GO:0006725,GO:0006732,GO:0006753,GO:0006790,GO:0006793,GO:0006796,GO:0006807,GO:0008150,GO:0008152,GO:0008610,GO:0009058,GO:0009108,GO:…	6.2.1.1	ko:K01895	ko00010,ko00620,ko00640,ko00680,ko00720,ko01100,ko01110,ko01120,ko01130,ko01200,map00010,map00620,map00640,map00680,map00720,map01100,map01110,map01120,map01130,map01200	M00357	R00235,R00236,R00316,R00926,R01354	RC00004,RC00012,RC00043,RC00070,RC02746,RC02816	ko00000,ko00001,ko00002,ko01000,ko01004	-	-	-	ACAS_N,AMP-binding,AMP-binding_C	AUR_scaffold24.g122.t2 unnamed protein product	663	708	0
Tur_r2.0_p0002.1.g67598.t1	HC	Tur_r2.0_p0002.1	3068423	3083865	-	Uncharacterized protein	Clytia hemisphaerica	-	tr|A0A7M5TV31|A0A7M5TV31_9CNID Uncharacterized protein OS=Clytia hemisphaerica OX=252671 PE=4 SV=1	1077	1641	1.82e-95	447	1227	36.4	+	gbinv	-	Eukaryota	Cnidaria	Hydrozoa	Leptothecata	Clytiidae	Clytia	Clytia hemisphaerica	6087.XP_004209979.1	3.015e-113	403	KOG3509@1|root,KOG3509@2759|Eukaryota,39MAR@33154|Opisthokonta	33154|Opisthokonta	O	Kazal-type serine protease inhibitor domain	SPINK5	-	-	ko:K06254	ko04512,map04512	-	-	-	ko00000,ko00001,ko00535,ko04516	-	-	-	Kazal_1,Kazal_2	AUR_scaffold143.g22.t2 unnamed protein product	1077	4061	2e-66
Tur_r2.0_p0002.1.g67600.t1	HC	Tur_r2.0_p0002.1	3098205	3099295	-	Uncharacterized protein	Clytia hemisphaerica	-	tr|A0A7M5WVT5|A0A7M5WVT5_9CNID Uncharacterized protein OS=Clytia hemisphaerica OX=252671 PE=4 SV=1	259	2350	4.06e-100	172	237	72.6	+	gbinv	-	Eukaryota	Cnidaria	Hydrozoa	Leptothecata	Clytiidae	Clytia	Clytia hemisphaerica	6087.XP_004205667.1	3.861e-102	338	KOG3544@1|root,KOG3544@2759|Eukaryota	2759|Eukaryota	D	structural constituent of cuticle	-	-	-	ko:K03909,ko:K06238,ko:K19721	ko04151,ko04510,ko04512,ko04610,ko04974,ko05165,map04151,map04510,map04512,map04610,map04974,map05165	-	-	-	ko00000,ko00001,ko00536,ko04147,ko04516	-	-	-	Kunitz_BPTI,VWA,WAP	AUR_scaffold118.g23.t3 unnamed protein product	259	1188	2e-76
Tur_r2.0_p0002.1.g67603.t1	HC	Tur_r2.0_p0002.1	3106025	3106396	-	No_hits	#	#	No_hits	#	#	#	#	#	#	#	#	#	#	#	#	#	#	#	#	No_hits	#	#	#	#	#	#	#	#	#	#	#	#	#	#	#	#	#	#	#	No_hits	124	#	#
Tur_r2.0_p0002.1.g67605.t1	HC	Tur_r2.0_p0002.1	3117716	3136074	-	DDE_Tnp_1_7 domain-containing protein	Paramuricea clavata	PACLA_6A046800	tr|A0A6S7FJX1|A0A6S7FJX1_PARCT DDE_Tnp_1_7 domain-containing protein OS=Paramuricea clavata OX=317549 GN=PACLA_6A046800 PE=4 SV=1	876	556	4.47e-170	280	558	50.2	+	gbinv	-	Eukaryota	Cnidaria	Anthozoa	Alcyonacea	Plexauridae	Paramuricea	Paramuricea clavata	6087.XP_004211012.1	1.692e-133	457	28T2T@1|root,2QZSZ@2759|Eukaryota,39YS7@33154|Opisthokonta,3BKXX@33208|Metazoa	33208|Metazoa	S	Si ch211-255f4.7	-	-	-	-	-	-	-	-	-	-	-	-	DDE_Tnp_1_7	AUR_scaffold7.g81.t1 unnamed protein product	876	615	4e-160
Tur_r2.0_p0002.1.g67607.t1	HC	Tur_r2.0_p0002.1	3151269	3157636	+	Uncharacterized protein	Clytia hemisphaerica	-	tr|A0A7M5WS06|A0A7M5WS06_9CNID Uncharacterized protein OS=Clytia hemisphaerica OX=252671 PE=4 SV=1	726	725	1.01e-222	365	719	50.8	+	gbinv	-	Eukaryota	Cnidaria	Hydrozoa	Leptothecata	Clytiidae	Clytia	Clytia hemisphaerica	6087.XP_002170001.2	5.573e-197	636	COG5347@1|root,KOG0521@2759|Eukaryota,38GBR@33154|Opisthokonta,3BQTN@33208|Metazoa	33208|Metazoa	T	BAR domain of APPL family	-	-	-	-	-	-	-	-	-	-	-	-	ArfGap,BAR_3,PH	AUR_scaffold130.g59.t1 unnamed protein product	726	423	7e-31
Tur_r2.0_p0002.1.g67608.t1	HC	Tur_r2.0_p0002.1	3160341	3161885	-	No_hits	#	#	No_hits	#	#	#	#	#	#	#	#	#	#	#	#	#	#	#	#	No_hits	#	#	#	#	#	#	#	#	#	#	#	#	#	#	#	#	#	#	#	AUR_scaffold46.g29.t1 unnamed protein product	515	886	3e-15
Tur_r2.0_p0002.1.g67610.t1	HC	Tur_r2.0_p0002.1	3166377	3170927	+	SNW domain-containing protein 1-like	Hydra vulgaris	LOC100207272	tr|A0A8B6XJ24|A0A8B6XJ24_HYDVU SNW domain-containing protein 1-like OS=Hydra vulgaris OX=6087 GN=LOC100207272 PE=4 SV=1	531	530	8.73e-282	423	533	79.4	+	gbinv	-	Eukaryota	Cnidaria	Hydrozoa	Anthoathecata	Hydridae	Hydra	Hydra vulgaris	6087.XP_002157642.1	1.506e-262	816	KOG2441@1|root,KOG2441@2759|Eukaryota,38EUU@33154|Opisthokonta,3BESF@33208|Metazoa	33208|Metazoa	AB	SNW domain containing 1	SNW1	GO:0000122,GO:0000350,GO:0000375,GO:0000377,GO:0000393,GO:0000398,GO:0000785,GO:0000974,GO:0001101,GO:0001700,GO:0003674,GO:0003712,GO:0003713,GO:0003714,GO:0005102,GO:0005112,GO:0005488,GO:0005515,GO:0005575,GO:0005622,GO:0005623,GO:0005634,GO:0005654,GO:0005681,GO:0005684,GO:0005694,GO:0005737,GO:0006139,GO:0006351,GO:0006352,GO:0006355,GO:0006357,GO:0006366,GO:0006367,GO:0006396,GO:0006397,GO:…	-	ko:K06063	ko03040,ko04330,ko05169,ko05203,map03040,map04330,map05169,map05203	M00355	-	-	ko00000,ko00001,ko00002,ko03041	-	-	-	SKIP_SNW	AUR_scaffold52.g115.t2 unnamed protein product	531	501	0
Tur_r2.0_p0002.1.g67611.t1	HC	Tur_r2.0_p0002.1	3171473	3172294	+	DNA-directed RNA polymerase subunit	Hydra vulgaris	POLR2I	tr|T2MGF5|T2MGF5_HYDVU DNA-directed RNA polymerase subunit OS=Hydra vulgaris OX=6087 GN=POLR2I PE=2 SV=1	136	131	6.83e-77	98	128	76.6	+	gbinv	-	Eukaryota	Cnidaria	Hydrozoa	Anthoathecata	Hydridae	Hydra	Hydra vulgaris	6087.XP_002157610.1	5.626e-69	235	COG1594@1|root,KOG2691@2759|Eukaryota,3A5Y2@33154|Opisthokonta,3BPIB@33208|Metazoa	33208|Metazoa	K	DNA-dependent RNA polymerase catalyzes the transcription of DNA into RNA using the four ribonucleoside triphosphates as substrates	POLR2I	GO:0000375,GO:0000377,GO:0000398,GO:0000428,GO:0001192,GO:0001193,GO:0003674,GO:0003824,GO:0003899,GO:0005488,GO:0005575,GO:0005622,GO:0005623,GO:0005634,GO:0005654,GO:0005665,GO:0006139,GO:0006259,GO:0006281,GO:0006283,GO:0006289,GO:0006351,GO:0006352,GO:0006354,GO:0006366,GO:0006367,GO:0006368,GO:0006370,GO:0006396,GO:0006397,GO:0006725,GO:0006807,GO:0006950,GO:0006974,GO:0007154,GO:0007165,GO:…	-	ko:K03017	ko00230,ko00240,ko01100,ko03020,ko05016,ko05169,map00230,map00240,map01100,map03020,map05016,map05169	M00180	R00435,R00441,R00442,R00443	RC02795	br01611,ko00000,ko00001,ko00002,ko03021,ko03400	-	-	-	RNA_POL_M_15KD,TFIIS_C	AUR_scaffold48.g29.t1 unnamed protein product	136	102	8e-61
Tur_r2.0_p0002.1.g67612.t1	HC	Tur_r2.0_p0002.1	3172672	3175711	+	DM domain-containing protein	Clytia hemisphaerica	-	tr|A0A7M5UNJ2|A0A7M5UNJ2_9CNID DM domain-containing protein OS=Clytia hemisphaerica OX=252671 PE=4 SV=1	239	228	3.13e-36	86	211	40.8	+	gbinv	-	Eukaryota	Cnidaria	Hydrozoa	Leptothecata	Clytiidae	Clytia	Clytia hemisphaerica	8496.XP_006268224.1	2.39e-21	102	KOG3815@1|root,KOG3815@2759|Eukaryota,38EWP@33154|Opisthokonta,3BH6S@33208|Metazoa,3CTN9@33213|Bilateria,483BC@7711|Chordata,491XF@7742|Vertebrata	33208|Metazoa	K	male mating behavior	DMRTA1	GO:0000003,GO:0000981,GO:0001541,GO:0003006,GO:0003674,GO:0003676,GO:0003677,GO:0003700,GO:0005488,GO:0005515,GO:0006355,GO:0006357,GO:0007275,GO:0007548,GO:0007610,GO:0007617,GO:0007618,GO:0008150,GO:0008406,GO:0008585,GO:0009889,GO:0010468,GO:0010556,GO:0019098,GO:0019219,GO:0019222,GO:0019953,GO:0022414,GO:0031323,GO:0031326,GO:0032501,GO:0032502,GO:0032504,GO:0042802,GO:0042803,GO:0043565,GO:…	-	ko:K19491	-	-	-	-	ko00000,ko03000	-	-	-	DM,DMA	AUR_scaffold559.g10.t1 unnamed protein product	239	135	3e-29
Tur_r2.0_p0002.1.g67613.t1	HC	Tur_r2.0_p0002.1	3178280	3183621	-	Uncharacterized protein	Clytia hemisphaerica	-	tr|A0A7M5WTY3|A0A7M5WTY3_9CNID Uncharacterized protein OS=Clytia hemisphaerica OX=252671 PE=3 SV=1	159	141	2.55e-71	103	116	88.8	+	gbinv	-	Eukaryota	Cnidaria	Hydrozoa	Leptothecata	Clytiidae	Clytia	Clytia hemisphaerica	6087.XP_002161515.2	6.885e-63	219	KOG2729@1|root,KOG2729@2759|Eukaryota,38Z1C@33154|Opisthokonta,3BHXU@33208|Metazoa	33208|Metazoa	OTU	Cornichon family AMPA receptor auxiliary protein 1	CNIH1	GO:0000003,GO:0000139,GO:0000578,GO:0002064,GO:0002065,GO:0002066,GO:0002376,GO:0003002,GO:0003006,GO:0003674,GO:0005102,GO:0005488,GO:0005515,GO:0005575,GO:0005622,GO:0005623,GO:0005737,GO:0005783,GO:0005789,GO:0005793,GO:0005794,GO:0005798,GO:0006810,GO:0006888,GO:0006900,GO:0006901,GO:0006903,GO:0006955,GO:0006996,GO:0007154,GO:0007165,GO:0007166,GO:0007167,GO:0007169,GO:0007173,GO:0007275,GO:…	-	ko:K20368	-	-	-	-	ko00000,ko02000,ko04131	8.A.61	-	-	Cornichon	AUR_scaffold62.g86.t1 unnamed protein product	159	202	1e-55
Tur_r2.0_p0002.1.g67614.t1	HC	Tur_r2.0_p0002.1	3185529	3187298	-	Uncharacterized protein	Clytia hemisphaerica	-	tr|A0A7M5V5L8|A0A7M5V5L8_9CNID Uncharacterized protein OS=Clytia hemisphaerica OX=252671 PE=3 SV=1	348	347	3.08e-103	179	316	56.6	+	gbinv	-	Eukaryota	Cnidaria	Hydrozoa	Leptothecata	Clytiidae	Clytia	Clytia hemisphaerica	10224.XP_006823705.1	2.709e-45	177	28NM2@1|root,2QV6T@2759|Eukaryota,39RFW@33154|Opisthokonta,3BN6U@33208|Metazoa,3E4JC@33213|Bilateria	33208|Metazoa	S	HbrB-like	PRR5	-	-	ko:K20411	ko04150,map04150	-	-	-	ko00000,ko00001	-	-	-	HbrB	AUR_scaffold9.g89.t1 unnamed protein product	348	324	2e-42
Tur_r2.0_p0002.1.g67615.t1	HC	Tur_r2.0_p0002.1	3190302	3193617	-	Adipocyte plasma membrane-associated protein	Clytia hemisphaerica	-	tr|A0A7M6DQK3|A0A7M6DQK3_9CNID Adipocyte plasma membrane-associated protein OS=Clytia hemisphaerica OX=252671 PE=3 SV=1	619	433	1.28e-190	269	399	67.4	+	gbinv	-	Eukaryota	Cnidaria	Hydrozoa	Leptothecata	Clytiidae	Clytia	Clytia hemisphaerica	6087.XP_002161429.1	5.174e-161	527	COG1185@1|root,KOG1520@2759|Eukaryota,38F9T@33154|Opisthokonta,3BFX5@33208|Metazoa	33208|Metazoa	J	adipocyte plasma	APMAP	GO:0003674,GO:0003824,GO:0004064,GO:0005575,GO:0005622,GO:0005623,GO:0005737,GO:0005783,GO:0009986,GO:0012505,GO:0016020,GO:0016787,GO:0016788,GO:0043226,GO:0043227,GO:0043229,GO:0043231,GO:0044424,GO:0044444,GO:0044464,GO:0052689	-	ko:K21407	-	-	-	-	ko00000,ko04131	-	-	-	Str_synth	AUR_scaffold52.g130.t1 unnamed protein product	619	414	3e-145
Tur_r2.0_p0002.1.g67616.t1	HC	Tur_r2.0_p0002.1	3196949	3199523	-	Glucosamine 6-phosphate N-acetyltransferase	Clytia hemisphaerica	-	tr|A0A7M5WVX9|A0A7M5WVX9_9CNID Glucosamine 6-phosphate N-acetyltransferase OS=Clytia hemisphaerica OX=252671 PE=3 SV=1	191	196	8.98e-44	78	179	43.6	+	gbinv	-	Eukaryota	Cnidaria	Hydrozoa	Leptothecata	Clytiidae	Clytia	Clytia hemisphaerica	45351.EDO40254	2.664e-27	118	COG0454@1|root,KOG3396@2759|Eukaryota,3A46N@33154|Opisthokonta,3B9HC@33208|Metazoa	33208|Metazoa	M	glucosamine 6-phosphate N-acetyltransferase activity	GNPNAT1	GO:0000003,GO:0003006,GO:0003674,GO:0003824,GO:0004343,GO:0005488,GO:0005515,GO:0005575,GO:0005622,GO:0005623,GO:0005737,GO:0005768,GO:0005770,GO:0005793,GO:0005794,GO:0005829,GO:0006022,GO:0006023,GO:0006030,GO:0006031,GO:0006040,GO:0006041,GO:0006044,GO:0006047,GO:0006048,GO:0006139,GO:0006725,GO:0006793,GO:0006807,GO:0007276,GO:0007281,GO:0007292,GO:0008080,GO:0008150,GO:0008152,GO:0009058,GO:…	2.3.1.4	ko:K00621	ko00520,map00520	-	R02058	RC00004,RC00166	ko00000,ko00001,ko01000	-	-	-	Acetyltransf_1	AUR_scaffold311.g7.t2 unnamed protein product	191	188	2e-33
Tur_r2.0_p0002.1.g67617.t1	HC	Tur_r2.0_p0002.1	3200548	3202730	-	ras-related protein Rab-4B-like	Hydra vulgaris	LOC100200080	tr|A0A8B6XHM2|A0A8B6XHM2_HYDVU ras-related protein Rab-4B-like OS=Hydra vulgaris OX=6087 GN=LOC100200080 PE=4 SV=1	210	209	8.66e-135	191	209	91.4	+	gbinv	-	Eukaryota	Cnidaria	Hydrozoa	Anthoathecata	Hydridae	Hydra	Hydra vulgaris	6087.XP_002158483.2	1.096e-122	394	COG1100@1|root,KOG0086@2759|Eukaryota,397IG@33154|Opisthokonta,3BEJS@33208|Metazoa	33208|Metazoa	U	GTPase activity	RAB4A	GO:0000003,GO:0000149,GO:0000166,GO:0001671,GO:0001775,GO:0001882,GO:0001883,GO:0001944,GO:0002064,GO:0002065,GO:0002066,GO:0002252,GO:0002263,GO:0002274,GO:0002275,GO:0002283,GO:0002366,GO:0002376,GO:0002443,GO:0002444,GO:0002446,GO:0003006,GO:0003674,GO:0003824,GO:0003924,GO:0005102,GO:0005215,GO:0005488,GO:0005515,GO:0005525,GO:0005575,GO:0005576,GO:0005615,GO:0005622,GO:0005623,GO:0005737,GO:…	-	ko:K07879,ko:K07880,ko:K07881	ko04144,ko04152,map04144,map04152	-	-	-	ko00000,ko00001,ko04031,ko04131,ko04147	-	-	-	Ras	AUR_scaffold46.g41.t2 unnamed protein product	210	182	2e-113
Tur_r2.0_p0002.1.g67619.t1	HC	Tur_r2.0_p0002.1	3216724	3217506	+	No_hits	#	#	No_hits	#	#	#	#	#	#	#	#	#	#	#	#	#	#	#	#	No_hits	#	#	#	#	#	#	#	#	#	#	#	#	#	#	#	#	#	#	#	No_hits	261	#	#
Tur_r2.0_p0002.1.g67620.t1	HC	Tur_r2.0_p0002.1	3222655	3223935	+	No_hits	#	#	No_hits	#	#	#	#	#	#	#	#	#	#	#	#	#	#	#	#	No_hits	#	#	#	#	#	#	#	#	#	#	#	#	#	#	#	#	#	#	#	No_hits	427	#	#
Tur_r2.0_p0002.1.g67621.t1	HC	Tur_r2.0_p0002.1	3224920	3226193	+	No_hits	#	#	No_hits	#	#	#	#	#	#	#	#	#	#	#	#	#	#	#	#	No_hits	#	#	#	#	#	#	#	#	#	#	#	#	#	#	#	#	#	#	#	No_hits	285	#	#
Tur_r2.0_p0002.1.g67623.t1	HC	Tur_r2.0_p0002.1	3229532	3230638	+	No_hits	#	#	No_hits	#	#	#	#	#	#	#	#	#	#	#	#	#	#	#	#	No_hits	#	#	#	#	#	#	#	#	#	#	#	#	#	#	#	#	#	#	#	No_hits	369	#	#
Tur_r2.0_p0002.1.g67624.t1	HC	Tur_r2.0_p0002.1	3234451	3235767	-	Uncharacterized protein	Clytia hemisphaerica	-	tr|A0A7M5UZV4|A0A7M5UZV4_9CNID Uncharacterized protein OS=Clytia hemisphaerica OX=252671 PE=4 SV=1	315	297	3.41e-62	105	227	46.3	+	gbinv	-	Eukaryota	Cnidaria	Hydrozoa	Leptothecata	Clytiidae	Clytia	Clytia hemisphaerica	32507.XP_006792862.1	1.4e-18	96	COG0666@1|root,KOG0504@2759|Eukaryota,39TB3@33154|Opisthokonta,3BCRV@33208|Metazoa,3CZVH@33213|Bilateria,47ZMB@7711|Chordata,48Y7K@7742|Vertebrata,49SI3@7898|Actinopterygii	33208|Metazoa	S	Nuclear factor of kappa light polypeptide gene enhancer in B-cells inhibitor, zeta	NFKBIZ	GO:0002253,GO:0002376,GO:0002429,GO:0002682,GO:0002684,GO:0002694,GO:0002696,GO:0002697,GO:0002699,GO:0002757,GO:0002764,GO:0002768,GO:0002819,GO:0002821,GO:0002822,GO:0002824,GO:0003674,GO:0003712,GO:0005575,GO:0005622,GO:0005623,GO:0005634,GO:0005654,GO:0005737,GO:0006355,GO:0006357,GO:0006950,GO:0006952,GO:0006954,GO:0007154,GO:0007165,GO:0007166,GO:0008150,GO:0009889,GO:0009987,GO:0010468,GO:…	-	ko:K14242	ko05202,map05202	-	-	-	ko00000,ko00001,ko03000,ko03110	-	-	-	Ank_2,Ank_4	AUR_scaffold560.g7.t1 unnamed protein product	315	623	1e-13
Tur_r2.0_p0002.1.g67625.t1	HC	Tur_r2.0_p0002.1	3240954	3245795	+	2-oxoisovalerate dehydrogenase subunit alpha, mitochondrial-like	Hydra vulgaris	LOC100209249	tr|A0A8B6XRN8|A0A8B6XRN8_HYDVU 2-oxoisovalerate dehydrogenase subunit alpha, mitochondrial-like OS=Hydra vulgaris OX=6087 GN=LOC100209249 PE=4 SV=1	426	444	2.11e-215	286	391	73.1	+	gbinv	-	Eukaryota	Cnidaria	Hydrozoa	Anthoathecata	Hydridae	Hydra	Hydra vulgaris	6087.XP_002165745.2	3.29e-197	621	COG1071@1|root,KOG1182@2759|Eukaryota,38B43@33154|Opisthokonta,3BEHX@33208|Metazoa	33208|Metazoa	C	alpha-ketoacid dehydrogenase activity	BCKDHA	GO:0003674,GO:0003824,GO:0003826,GO:0003863,GO:0005488,GO:0005575,GO:0005622,GO:0005623,GO:0005737,GO:0005739,GO:0005759,GO:0005947,GO:0006082,GO:0006139,GO:0006163,GO:0006164,GO:0006520,GO:0006637,GO:0006725,GO:0006732,GO:0006753,GO:0006790,GO:0006793,GO:0006796,GO:0006807,GO:0007584,GO:0008150,GO:0008152,GO:0009056,GO:0009058,GO:0009063,GO:0009081,GO:0009083,GO:0009108,GO:0009117,GO:0009150,GO:…	1.2.4.4	ko:K00166,ko:K21439	ko00280,ko00640,ko01100,ko01110,ko01130,map00280,map00640,map01100,map01110,map01130	M00036	R07599,R07600,R07601,R07602,R07603,R07604,R10996,R10997	RC00027,RC00627,RC02743,RC02883,RC02949,RC02953	br01601,ko00000,ko00001,ko00002,ko01000	-	-	-	E1_dh	AUR_scaffold62.g18.t1 unnamed protein product	426	451	0
Tur_r2.0_p0002.1.g67626.t1	HC	Tur_r2.0_p0002.1	3250507	3269454	-	Uncharacterized protein	Clytia hemisphaerica	-	tr|A0A7M6DS03|A0A7M6DS03_9CNID Uncharacterized protein OS=Clytia hemisphaerica OX=252671 PE=4 SV=1	2798	184	2.31e-12	48	138	34.8	+	gbinv	-	Eukaryota	Cnidaria	Hydrozoa	Leptothecata	Clytiidae	Clytia	Clytia hemisphaerica	400682.PAC_15719354	0	1123	KOG1217@1|root,KOG3514@1|root,KOG1217@2759|Eukaryota,KOG3514@2759|Eukaryota,38BUP@33154|Opisthokonta,3BAFT@33208|Metazoa	33208|Metazoa	T	neurogenic locus notch homolog protein	-	-	-	ko:K02599,ko:K16681	ko01522,ko04320,ko04330,ko04390,ko04391,ko04658,ko04919,ko05020,ko05165,ko05200,ko05206,ko05224,map01522,map04320,map04330,map04390,map04391,map04658,map04919,map05020,map05165,map05200,map05206,map05224	M00682	-	-	ko00000,ko00001,ko00002	-	-	-	DSL,EGF,EGF_CA,Laminin_G_2,hEGF	AUR_scaffold109.g66.t2 unnamed protein product	2798	3080	1e-174
Tur_r2.0_p0002.1.g67630.t1	HC	Tur_r2.0_p0002.1	3293819	3299041	+	Uncharacterized protein	Clytia hemisphaerica	-	tr|A0A7M5V2B8|A0A7M5V2B8_9CNID Uncharacterized protein OS=Clytia hemisphaerica OX=252671 PE=3 SV=1	695	542	5.52e-98	183	378	48.4	+	gbinv	-	Eukaryota	Cnidaria	Hydrozoa	Leptothecata	Clytiidae	Clytia	Clytia hemisphaerica	7668.SPU_022601-tr	1.069e-60	234	KOG4740@1|root,KOG4740@2759|Eukaryota,3A4S6@33154|Opisthokonta,3BS37@33208|Metazoa,3D8DB@33213|Bilateria	33208|Metazoa	S	proton channel activity	-	-	-	-	-	-	-	-	-	-	-	-	DUF4817,HTH_24	AUR_scaffold78.g1.t1 unnamed protein product	695	303	5e-46
Tur_r2.0_p0002.1.g67636.t1	HC	Tur_r2.0_p0002.1	3329536	3330192	+	Uncharacterized protein	Clytia hemisphaerica	-	tr|A0A7M5XEN8|A0A7M5XEN8_9CNID Uncharacterized protein OS=Clytia hemisphaerica OX=252671 PE=4 SV=1	219	307	1.64e-52	100	221	45.2	+	gbinv	-	Eukaryota	Cnidaria	Hydrozoa	Leptothecata	Clytiidae	Clytia	Clytia hemisphaerica	45351.EDO48558	1.795e-21	102	2E3PW@1|root,2SAQV@2759|Eukaryota,3A9YK@33154|Opisthokonta,3BU80@33208|Metazoa	33208|Metazoa	-	-	-	-	-	-	-	-	-	-	-	-	-	-	HECT	AUR_scaffold16.g85.t1 unnamed protein product	219	788	1e-32
Tur_r2.0_p0002.1.g67637.t1	HC	Tur_r2.0_p0002.1	3332228	3336247	+	uncharacterized protein LOC111120498	Crassostrea virginica	LOC111120498	tr|A0A8B8CM75|A0A8B8CM75_CRAVI uncharacterized protein LOC111120498 OS=Crassostrea virginica OX=6565 GN=LOC111120498 PE=4 SV=1	1340	1399	1.55e-99	354	1270	27.9	+	gbinv	-	Eukaryota	Mollusca	Bivalvia	Ostreida	Ostreidae	Crassostrea	Crassostrea virginica	400682.PAC_15723978	9.29e-56	225	2CYJV@1|root,2S4UE@2759|Eukaryota,3A98U@33154|Opisthokonta,3BV10@33208|Metazoa	33208|Metazoa	-	-	-	-	-	-	-	-	-	-	-	-	-	-	Phage_integrase	AUR_scaffold27.g34.t1 unnamed protein product	1340	1328	1e-173
Tur_r2.0_p0002.1.g67639.t1	HC	Tur_r2.0_p0002.1	3341376	3347096	-	No_hits	#	#	No_hits	#	#	#	#	#	#	#	#	#	#	#	#	#	#	#	#	No_hits	#	#	#	#	#	#	#	#	#	#	#	#	#	#	#	#	#	#	#	No_hits	154	#	#
Tur_r2.0_p0003.1.g47821.t1	HC	Tur_r2.0_p0003.1	13854	15029	-	copper transport protein ATOX1-like	Branchiostoma belcheri	LOC109487770	tr|A0A6P5A285|A0A6P5A285_BRABE copper transport protein ATOX1-like OS=Branchiostoma belcheri OX=7741 GN=LOC109487770 PE=4 SV=1	71	72	2.63e-25	49	69	71	+	gbinv	-	Eukaryota	Chordata	Leptocardii	Amphioxiformes	Branchiostomidae	Branchiostoma	Branchiostoma belcheri	6087.XP_002160755.1	5.169e-21	93	KOG1603@1|root,KOG1603@2759|Eukaryota,3A8AI@33154|Opisthokonta,3BU3Q@33208|Metazoa	33208|Metazoa	P	intracellular copper ion transport	ATOX1	GO:0000041,GO:0003674,GO:0005488,GO:0005507,GO:0005575,GO:0005622,GO:0005623,GO:0005737,GO:0005829,GO:0006810,GO:0006811,GO:0006812,GO:0006825,GO:0006873,GO:0006875,GO:0006878,GO:0006950,GO:0006979,GO:0008150,GO:0009987,GO:0015677,GO:0015680,GO:0016530,GO:0016531,GO:0019725,GO:0030001,GO:0030003,GO:0042592,GO:0043167,GO:0043169,GO:0044424,GO:0044444,GO:0044464,GO:0046872,GO:0046907,GO:0046914,GO:…	-	ko:K07213	ko04978,map04978	-	-	-	ko00000,ko00001	-	-	-	HMA	No_hits	71	#	#
Tur_r2.0_p0003.1.g47822.t1	HC	Tur_r2.0_p0003.1	15438	30412	+	hsc70-interacting protein-like	Hydra vulgaris	LOC100201029	tr|A0A8B7D7M9|A0A8B7D7M9_HYDVU hsc70-interacting protein-like OS=Hydra vulgaris OX=6087 GN=LOC100201029 PE=4 SV=1	419	374	9.95e-98	235	414	56.8	+	gbinv	-	Eukaryota	Cnidaria	Hydrozoa	Anthoathecata	Hydridae	Hydra	Hydra vulgaris	6087.XP_004205439.1	3.19e-123	407	KOG1308@1|root,KOG1308@2759|Eukaryota,39JV0@33154|Opisthokonta,3BARQ@33208|Metazoa	33208|Metazoa	OT	suppression of tumorigenicity 13 (colon carcinoma) (Hsp70 interacting protein)	-	GO:0003674,GO:0005488,GO:0005515,GO:0005575,GO:0005622,GO:0005623,GO:0005737,GO:0005829,GO:0006457,GO:0006458,GO:0008150,GO:0009987,GO:0030544,GO:0031072,GO:0032991,GO:0044424,GO:0044444,GO:0044464,GO:0051084,GO:0051085,GO:0051087,GO:0061077	-	ko:K09560	-	-	-	-	ko00000,ko03110,ko04131	-	-	-	TPR_1,TPR_11,TPR_16,TPR_2,TPR_8	AUR_scaffold139.g48.t1 unnamed protein product	419	349	2e-11
Tur_r2.0_p0003.1.g47825.t1	HC	Tur_r2.0_p0003.1	39264	46333	-	Uncharacterized protein	Clytia hemisphaerica	-	tr|A0A7M5WT39|A0A7M5WT39_9CNID Uncharacterized protein OS=Clytia hemisphaerica OX=252671 PE=4 SV=1	510	520	2.9e-78	177	441	40.1	+	gbinv	-	Eukaryota	Cnidaria	Hydrozoa	Leptothecata	Clytiidae	Clytia	Clytia hemisphaerica	45351.EDO44435	1.907e-63	237	KOG1721@1|root,KOG1721@2759|Eukaryota,38FYE@33154|Opisthokonta,3BJB2@33208|Metazoa	33208|Metazoa	S	regulation of transcription from RNA polymerase II promoter involved in kidney development	GLIS2	GO:0000122,GO:0000976,GO:0000977,GO:0000981,GO:0000982,GO:0001012,GO:0001067,GO:0001077,GO:0001228,GO:0001655,GO:0001822,GO:0003674,GO:0003676,GO:0003677,GO:0003690,GO:0003700,GO:0005488,GO:0005575,GO:0005622,GO:0005623,GO:0005634,GO:0005654,GO:0005667,GO:0005737,GO:0005929,GO:0006139,GO:0006351,GO:0006355,GO:0006357,GO:0006366,GO:0006725,GO:0006807,GO:0006950,GO:0007154,GO:0007275,GO:0007584,GO:…	-	ko:K09233	-	-	-	-	ko00000,ko03000	-	-	-	zf-C2H2	AUR_scaffold36.g48.t1 unnamed protein product	510	543	1e-79
Tur_r2.0_p0003.1.g47826.t1	HC	Tur_r2.0_p0003.1	51527	55559	+	DUF5917 domain-containing protein	Clytia hemisphaerica	-	tr|A0A7M5VAE2|A0A7M5VAE2_9CNID DUF5917 domain-containing protein OS=Clytia hemisphaerica OX=252671 PE=3 SV=1	856	849	6.31e-282	459	875	52.5	+	gbinv	-	Eukaryota	Cnidaria	Hydrozoa	Leptothecata	Clytiidae	Clytia	Clytia hemisphaerica	6087.XP_002163723.2	2.545e-202	658	KOG3695@1|root,KOG3695@2759|Eukaryota,38C7C@33154|Opisthokonta,3BHGV@33208|Metazoa	33208|Metazoa	S	Family with sequence similarity 160, member	FAM160A1	GO:0005575,GO:0005622,GO:0005623,GO:0005737,GO:0006810,GO:0006996,GO:0007032,GO:0007033,GO:0007034,GO:0007040,GO:0007041,GO:0008150,GO:0008333,GO:0009987,GO:0010256,GO:0016043,GO:0016050,GO:0016192,GO:0016482,GO:0032991,GO:0044424,GO:0044444,GO:0044464,GO:0045022,GO:0046907,GO:0051179,GO:0051234,GO:0051641,GO:0051649,GO:0070695,GO:0071840,GO:0080171,GO:0098927	-	-	-	-	-	-	-	-	-	-	RAI16-like	AUR_scaffold36.g91.t1 unnamed protein product	856	834	2e-169
Tur_r2.0_p0003.1.g47827.t1	HC	Tur_r2.0_p0003.1	56825	58906	-	G_PROTEIN_RECEP_F3_4 domain-containing protein	Clytia hemisphaerica	-	tr|A0A7M5UV04|A0A7M5UV04_9CNID G_PROTEIN_RECEP_F3_4 domain-containing protein OS=Clytia hemisphaerica OX=252671 PE=4 SV=1	694	588	1.2e-62	125	269	46.5	+	gbinv	-	Eukaryota	Cnidaria	Hydrozoa	Leptothecata	Clytiidae	Clytia	Clytia hemisphaerica	8364.ENSXETP00000002395	4.308e-23	115	KOG1056@1|root,KOG1056@2759|Eukaryota,38D58@33154|Opisthokonta,3BKZH@33208|Metazoa,3D0P8@33213|Bilateria,481A6@7711|Chordata,496XC@7742|Vertebrata	2759|Eukaryota	PT	vomeronasal type-2 receptor	-	-	-	ko:K04612,ko:K04613,ko:K04622	ko04621,map04621	-	-	-	ko00000,ko00001,ko04030	9.A.14.7.2,9.A.14.7.3	-	-	7tm_3,ANF_receptor,NCD3G	AUR_scaffold13.g107.t1 unnamed protein product	694	900	2e-29
Tur_r2.0_p0003.1.g47830.t2	HC	Tur_r2.0_p0003.1	75811	80675	-	PAN2-PAN3 deadenylation complex subunit PAN3	Hydra vulgaris	PAN3	tr|T2MCQ9|T2MCQ9_HYDVU PAN2-PAN3 deadenylation complex subunit PAN3 OS=Hydra vulgaris OX=6087 GN=PAN3 PE=2 SV=1	618	619	1.98e-287	424	626	67.7	+	gbinv	-	Eukaryota	Cnidaria	Hydrozoa	Anthoathecata	Hydridae	Hydra	Hydra vulgaris	6087.XP_002166428.2	1.297e-260	815	KOG3741@1|root,KOG3741@2759|Eukaryota,38BJY@33154|Opisthokonta,3BADX@33208|Metazoa	33208|Metazoa	A	Regulatory subunit of the poly(A)-nuclease (PAN) deadenylation complex, one of two cytoplasmic mRNA deadenylases involved in general and miRNA-mediated mRNA turnover. PAN specifically shortens poly(A) tails of RNA and the activity is stimulated by poly(A)-binding protein (PABP). PAN deadenylation is followed by rapid degradation of the shortened mRNA tails by the CCR4-NOT complex. Deadenylated mR…	PAN3	GO:0000003,GO:0000288,GO:0000289,GO:0000290,GO:0000932,GO:0000956,GO:0003674,GO:0005488,GO:0005515,GO:0005575,GO:0005622,GO:0005623,GO:0005737,GO:0005829,GO:0006139,GO:0006401,GO:0006402,GO:0006605,GO:0006725,GO:0006807,GO:0006810,GO:0006886,GO:0008104,GO:0008150,GO:0008152,GO:0009056,GO:0009057,GO:0009892,GO:0009987,GO:0010468,GO:0010603,GO:0010605,GO:0010606,GO:0010629,GO:0010638,GO:0015031,GO:…	-	ko:K12572	ko03018,map03018	-	-	-	ko00000,ko00001,ko03019	-	-	-	DUF4797	AUR_scaffold36.g97.t1 unnamed protein product	618	351	6e-96
Tur_r2.0_p0003.1.g47831.t1	HC	Tur_r2.0_p0003.1	86577	90587	+	Uncharacterized protein	Clytia hemisphaerica	-	tr|A0A7M5XPB7|A0A7M5XPB7_9CNID Uncharacterized protein OS=Clytia hemisphaerica OX=252671 PE=4 SV=1	159	149	1.75e-59	87	128	68	+	gbinv	-	Eukaryota	Cnidaria	Hydrozoa	Leptothecata	Clytiidae	Clytia	Clytia hemisphaerica	45351.EDO49685	1.837e-39	151	2BVGW@1|root,2S28U@2759|Eukaryota,3A647@33154|Opisthokonta,3CNUH@33208|Metazoa	33208|Metazoa	-	-	EFCAB10	-	-	-	-	-	-	-	-	-	-	-	-	AUR_scaffold135.g16.t1 unnamed protein product	159	132	9e-46
Tur_r2.0_p0003.1.g47832.t1	HC	Tur_r2.0_p0003.1	99566	113519	-	40S ribosomal protein S3a	Clytia hemisphaerica	-	tr|A0A7M6DS41|A0A7M6DS41_9CNID 40S ribosomal protein S3a OS=Clytia hemisphaerica OX=252671 PE=3 SV=1	434	267	5.48e-153	221	266	83.1	+	gbinv	-	Eukaryota	Cnidaria	Hydrozoa	Leptothecata	Clytiidae	Clytia	Clytia hemisphaerica	6087.XP_004211786.1	1.897e-133	437	COG1890@1|root,KOG1628@2759|Eukaryota,38EQE@33154|Opisthokonta,3BDUP@33208|Metazoa	33208|Metazoa	J	structural constituent of ribosome	RPS3A	GO:0000184,GO:0000956,GO:0002181,GO:0003674,GO:0003676,GO:0003723,GO:0003729,GO:0003735,GO:0005198,GO:0005488,GO:0005515,GO:0005575,GO:0005622,GO:0005623,GO:0005634,GO:0005654,GO:0005730,GO:0005737,GO:0005783,GO:0005829,GO:0005840,GO:0006139,GO:0006401,GO:0006402,GO:0006412,GO:0006413,GO:0006417,GO:0006518,GO:0006605,GO:0006612,GO:0006613,GO:0006614,GO:0006725,GO:0006807,GO:0006810,GO:0006886,GO:…	-	ko:K02984	ko03010,map03010	M00177,M00179	-	-	br01610,ko00000,ko00001,ko00002,ko03011	-	-	-	Ribosomal_S3Ae	AUR_scaffold182.g25.t1 unnamed protein product	434	264	4e-123
Tur_r2.0_p0003.1.g47833.t1	HC	Tur_r2.0_p0003.1	118609	119430	+	Ubiquinone biosynthesis protein COQ4 homolog, mitochondrial	Clytia hemisphaerica	-	tr|A0A7M5V0Y0|A0A7M5V0Y0_9CNID Ubiquinone biosynthesis protein COQ4 homolog, mitochondrial OS=Clytia hemisphaerica OX=252671 PE=3 SV=1	274	267	5.68e-88	132	238	55.5	+	gbinv	-	Eukaryota	Cnidaria	Hydrozoa	Leptothecata	Clytiidae	Clytia	Clytia hemisphaerica	6087.XP_002162162.1	6e-78	269	COG5031@1|root,KOG3244@2759|Eukaryota,38HS6@33154|Opisthokonta,3BCAE@33208|Metazoa	33208|Metazoa	H	ubiquinone biosynthetic process	COQ4	GO:0005575,GO:0005622,GO:0005623,GO:0005737,GO:0005739,GO:0005740,GO:0005743,GO:0006732,GO:0006733,GO:0006743,GO:0006744,GO:0008150,GO:0008152,GO:0009058,GO:0009108,GO:0009987,GO:0016020,GO:0019866,GO:0019898,GO:0031090,GO:0031312,GO:0031314,GO:0031966,GO:0031967,GO:0031975,GO:0032991,GO:0042180,GO:0042181,GO:0043226,GO:0043227,GO:0043229,GO:0043231,GO:0044237,GO:0044249,GO:0044281,GO:0044283,GO:…	-	ko:K18586	-	-	-	-	ko00000	-	-	-	Coq4	AUR_scaffold118.g38.t1 unnamed protein product	274	270	1e-74
Tur_r2.0_p0003.1.g47834.t1	HC	Tur_r2.0_p0003.1	120245	123522	+	Ribosomal RNA-processing protein 8	Hydra vulgaris	RRP8	tr|T2MIA9|T2MIA9_HYDVU Ribosomal RNA-processing protein 8 OS=Hydra vulgaris OX=6087 GN=RRP8 PE=2 SV=1	599	463	4.47e-79	134	222	60.4	+	gbinv	-	Eukaryota	Cnidaria	Hydrozoa	Anthoathecata	Hydridae	Hydra	Hydra vulgaris	6087.XP_002169537.2	4.693e-71	262	KOG3045@1|root,KOG3045@2759|Eukaryota,38G3Q@33154|Opisthokonta,3BJFD@33208|Metazoa	33208|Metazoa	A	Ribosomal RNA processing 8, methyltransferase, homolog (yeast)	RRP8	GO:0000183,GO:0000785,GO:0000792,GO:0003674,GO:0003824,GO:0005488,GO:0005515,GO:0005575,GO:0005622,GO:0005623,GO:0005634,GO:0005654,GO:0005677,GO:0005694,GO:0005730,GO:0005737,GO:0005829,GO:0005886,GO:0006325,GO:0006342,GO:0006355,GO:0006915,GO:0006950,GO:0006996,GO:0007154,GO:0007165,GO:0008150,GO:0008152,GO:0008168,GO:0008219,GO:0008757,GO:0009267,GO:0009605,GO:0009889,GO:0009890,GO:0009892,GO:…	2.1.1.287	ko:K14850,ko:K17478	-	-	-	-	ko00000,ko01000,ko01009,ko03009,ko03110,ko04812	-	-	-	Methyltransf_8	AUR_scaffold182.g24.t1 unnamed protein product	599	465	2e-62
Tur_r2.0_p0003.1.g47835.t1	HC	Tur_r2.0_p0003.1	123950	126305	-	No_hits	#	#	No_hits	#	#	#	#	#	#	#	#	#	#	#	#	#	#	#	#	No_hits	#	#	#	#	#	#	#	#	#	#	#	#	#	#	#	#	#	#	#	No_hits	268	#	#
Tur_r2.0_p0003.1.g47836.t1	HC	Tur_r2.0_p0003.1	132952	144387	-	Uncharacterized protein	Clytia hemisphaerica	-	tr|A0A7M5WJP5|A0A7M5WJP5_9CNID Uncharacterized protein OS=Clytia hemisphaerica OX=252671 PE=3 SV=1	382	379	1.86e-198	259	372	69.6	+	gbinv	-	Eukaryota	Cnidaria	Hydrozoa	Leptothecata	Clytiidae	Clytia	Clytia hemisphaerica	6087.XP_002158866.2	2.409e-163	521	2CKW9@1|root,2QVBG@2759|Eukaryota,39JWM@33154|Opisthokonta,3BA1P@33208|Metazoa	33208|Metazoa	S	N-acylsphingosine amidohydrolase activity	ASAH1	GO:0000323,GO:0001775,GO:0002252,GO:0002263,GO:0002274,GO:0002275,GO:0002283,GO:0002366,GO:0002376,GO:0002443,GO:0002444,GO:0002446,GO:0003674,GO:0003824,GO:0005575,GO:0005576,GO:0005615,GO:0005622,GO:0005623,GO:0005737,GO:0005764,GO:0005773,GO:0005775,GO:0006629,GO:0006643,GO:0006664,GO:0006665,GO:0006672,GO:0006687,GO:0006807,GO:0006810,GO:0006887,GO:0006955,GO:0007275,GO:0008150,GO:0008152,GO:…	3.5.1.23	ko:K12348	ko00600,ko01100,ko04071,ko04142,map00600,map01100,map04071,map04142	M00099	R01494	RC00064,RC00328	ko00000,ko00001,ko00002,ko01000,ko01002,ko04147	-	-	-	CBAH,NAAA-beta	AUR_scaffold135.g29.t1 unnamed protein product	382	229	3e-114
Tur_r2.0_p0003.1.g47838.t1	HC	Tur_r2.0_p0003.1	156024	156515	-	Protein BTG1	Hydra vulgaris	BTG1	tr|T2ME71|T2ME71_HYDVU Protein BTG1 OS=Hydra vulgaris OX=6087 GN=BTG1 PE=2 SV=1	164	159	2.24e-44	78	161	48.4	+	gbinv	-	Eukaryota	Cnidaria	Hydrozoa	Anthoathecata	Hydridae	Hydra	Hydra vulgaris	6087.XP_002155861.1	2.012e-41	157	KOG4006@1|root,KOG4006@2759|Eukaryota,3A43J@33154|Opisthokonta,3BSA3@33208|Metazoa	33208|Metazoa	T	BTG family	BTG1	-	-	ko:K14443	ko03018,map03018	-	-	-	ko00000,ko00001,ko03019	-	-	-	BTG	AUR_scaffold198.g11.t1 unnamed protein product	164	163	2e-30
Tur_r2.0_p0003.1.g47839.t1	HC	Tur_r2.0_p0003.1	161173	168313	-	No_hits	#	#	No_hits	#	#	#	#	#	#	#	#	#	#	#	#	#	#	#	#	No_hits	#	#	#	#	#	#	#	#	#	#	#	#	#	#	#	#	#	#	#	No_hits	170	#	#
Tur_r2.0_p0003.1.g47840.t1	HC	Tur_r2.0_p0003.1	170371	171342	+	Uncharacterized protein	Clytia hemisphaerica	-	tr|A0A7M5WZ36|A0A7M5WZ36_9CNID Uncharacterized protein OS=Clytia hemisphaerica OX=252671 PE=3 SV=1	324	322	9.88e-79	140	316	44.3	+	gbinv	-	Eukaryota	Cnidaria	Hydrozoa	Leptothecata	Clytiidae	Clytia	Clytia hemisphaerica	6087.XP_002154544.1	3.03e-131	425	COG4266@1|root,KOG0757@2759|Eukaryota,39PYS@33154|Opisthokonta,3BA4B@33208|Metazoa	33208|Metazoa	C	pyrimidine nucleotide transmembrane transporter activity	SLC25A36	GO:0000002,GO:0000959,GO:0003674,GO:0005215,GO:0005575,GO:0005622,GO:0005623,GO:0005737,GO:0005739,GO:0005740,GO:0005743,GO:0006091,GO:0006139,GO:0006351,GO:0006390,GO:0006725,GO:0006807,GO:0006810,GO:0006839,GO:0006862,GO:0006864,GO:0006996,GO:0007005,GO:0008150,GO:0008152,GO:0009058,GO:0009059,GO:0009987,GO:0010467,GO:0015215,GO:0015218,GO:0015605,GO:0015748,GO:0015931,GO:0015932,GO:0015980,GO:…	-	ko:K15116	-	-	-	-	ko00000,ko02000	2.A.29.10.4	-	-	Mito_carr	AUR_scaffold468.g7.t1 unnamed protein product	324	341	6e-109
Tur_r2.0_p0003.1.g47841.t1	HC	Tur_r2.0_p0003.1	174631	175620	+	Predicted protein	Nematostella vectensis	v1g196629	tr|A7RFZ8|A7RFZ8_NEMVE Predicted protein OS=Nematostella vectensis OX=45351 GN=v1g196629 PE=3 SV=1	330	303	5.13e-70	125	311	40.2	+	gbinv	-	Eukaryota	Cnidaria	Anthozoa	Actiniaria	Edwardsiidae	Nematostella	Nematostella vectensis	6087.XP_002154544.1	9.018e-102	340	COG4266@1|root,KOG0757@2759|Eukaryota,39PYS@33154|Opisthokonta,3BA4B@33208|Metazoa	33208|Metazoa	C	pyrimidine nucleotide transmembrane transporter activity	SLC25A36	GO:0000002,GO:0000959,GO:0003674,GO:0005215,GO:0005575,GO:0005622,GO:0005623,GO:0005737,GO:0005739,GO:0005740,GO:0005743,GO:0006091,GO:0006139,GO:0006351,GO:0006390,GO:0006725,GO:0006807,GO:0006810,GO:0006839,GO:0006862,GO:0006864,GO:0006996,GO:0007005,GO:0008150,GO:0008152,GO:0009058,GO:0009059,GO:0009987,GO:0010467,GO:0015215,GO:0015218,GO:0015605,GO:0015748,GO:0015931,GO:0015932,GO:0015980,GO:…	-	ko:K15116	-	-	-	-	ko00000,ko02000	2.A.29.10.4	-	-	Mito_carr	AUR_scaffold468.g7.t1 unnamed protein product	330	341	7e-92
Tur_r2.0_p0003.1.g47842.t1	HC	Tur_r2.0_p0003.1	176477	182145	-	Uncharacterized protein	Scleropages formosus	LOC108940807	tr|A0A8C9S270|A0A8C9S270_SCLFO Uncharacterized protein OS=Scleropages formosus OX=113540 GN=LOC108940807 PE=4 SV=1	439	424	8.73e-163	244	433	56.4	+	gbvrt	-	Eukaryota	Chordata	Actinopteri	Osteoglossiformes	Osteoglossidae	Scleropages	Scleropages formosus	7918.ENSLOCP00000017406	1.019e-146	476	COG2833@1|root,2QTFW@2759|Eukaryota,3930N@33154|Opisthokonta,3BI30@33208|Metazoa,3CW6K@33213|Bilateria,48CU6@7711|Chordata,49A61@7742|Vertebrata,49T10@7898|Actinopterygii	33208|Metazoa	S	Protein of unknown function (DUF455)	-	-	-	-	-	-	-	-	-	-	-	-	DUF455,Rieske,Rieske_2	No_hits	439	#	#
Tur_r2.0_p0003.1.g47843.t1	HC	Tur_r2.0_p0003.1	183009	192604	-	kinesin-1 heavy chain-like	Hydra vulgaris	LOC100207720	tr|A0A8B7D9G1|A0A8B7D9G1_HYDVU kinesin-1 heavy chain-like OS=Hydra vulgaris OX=6087 GN=LOC100207720 PE=4 SV=1	713	707	5.27e-293	456	709	64.3	+	gbinv	-	Eukaryota	Cnidaria	Hydrozoa	Anthoathecata	Hydridae	Hydra	Hydra vulgaris	6087.XP_002156102.2	9.063e-255	803	COG5059@1|root,KOG0241@2759|Eukaryota,39UNT@33154|Opisthokonta,3BMRX@33208|Metazoa	33208|Metazoa	Z	microtubule motor activity	-	-	-	-	-	-	-	-	-	-	-	-	Kinesin	AUR_scaffold50.g61.t1 unnamed protein product	713	714	0
Tur_r2.0_p0003.1.g47844.t1	HC	Tur_r2.0_p0003.1	195768	205274	+	FERM domain-containing protein	Clytia hemisphaerica	-	tr|A0A7M5XHM8|A0A7M5XHM8_9CNID FERM domain-containing protein OS=Clytia hemisphaerica OX=252671 PE=4 SV=1	802	809	6.59e-283	463	820	56.5	+	gbinv	-	Eukaryota	Cnidaria	Hydrozoa	Leptothecata	Clytiidae	Clytia	Clytia hemisphaerica	28377.ENSACAP00000000700	7.404e-133	452	KOG3529@1|root,KOG3529@2759|Eukaryota,38EVQ@33154|Opisthokonta,3BGX0@33208|Metazoa,3CTA0@33213|Bilateria,489I7@7711|Chordata,4931K@7742|Vertebrata	33208|Metazoa	S	establishment of epithelial cell polarity	FRMD4A	GO:0003674,GO:0005488,GO:0005515,GO:0005575,GO:0005622,GO:0005623,GO:0005813,GO:0005815,GO:0005856,GO:0005886,GO:0005911,GO:0005923,GO:0007163,GO:0008150,GO:0009987,GO:0015630,GO:0016020,GO:0030010,GO:0030054,GO:0030674,GO:0032153,GO:0032154,GO:0032155,GO:0033043,GO:0043226,GO:0043228,GO:0043229,GO:0043232,GO:0043296,GO:0044422,GO:0044424,GO:0044425,GO:0044430,GO:0044446,GO:0044459,GO:0044464,GO:…	-	-	-	-	-	-	-	-	-	-	DUF3338,FERM_C,FERM_M,FERM_N	AUR_scaffold36.g13.t1 unnamed protein product	802	525	3e-97
Tur_r2.0_p0003.1.g47845.t1	HC	Tur_r2.0_p0003.1	207081	209368	-	GTP-binding protein SAR1b	Hydra vulgaris	SAR1B	tr|T2M2Z2|T2M2Z2_HYDVU GTP-binding protein SAR1b OS=Hydra vulgaris OX=6087 GN=SAR1B PE=2 SV=1	155	192	1.37e-99	142	154	92.2	+	gbinv	-	Eukaryota	Cnidaria	Hydrozoa	Anthoathecata	Hydridae	Hydra	Hydra vulgaris	6087.XP_002156778.1	6.218e-91	299	KOG0077@1|root,KOG0077@2759|Eukaryota,38URR@33154|Opisthokonta	33154|Opisthokonta	U	regulation of COPII vesicle coating	SAR1A	GO:0000166,GO:0000266,GO:0000902,GO:0001882,GO:0001883,GO:0002164,GO:0002165,GO:0002168,GO:0002376,GO:0002474,GO:0002478,GO:0002495,GO:0002504,GO:0002790,GO:0003002,GO:0003400,GO:0003674,GO:0003824,GO:0003924,GO:0005488,GO:0005515,GO:0005525,GO:0005575,GO:0005622,GO:0005623,GO:0005737,GO:0005783,GO:0005789,GO:0005794,GO:0005798,GO:0005829,GO:0006810,GO:0006886,GO:0006888,GO:0006900,GO:0006901,GO:…	3.5.1.88	ko:K01462,ko:K07953	ko04141,ko05134,map04141,map05134	M00404	-	-	ko00000,ko00001,ko00002,ko01000,ko04031,ko04131	-	-	-	Arf	AUR_scaffold198.g10.t1 unnamed protein product	155	193	2e-83
Tur_r2.0_p0003.1.g47846.t1	HC	Tur_r2.0_p0003.1	217478	221174	+	importin-13-like	Hydra vulgaris	LOC100200957	tr|A0A8B6XIK1|A0A8B6XIK1_HYDVU importin-13-like OS=Hydra vulgaris OX=6087 GN=LOC100200957 PE=4 SV=1	927	921	9.45e-290	426	923	46.2	+	gbinv	-	Eukaryota	Cnidaria	Hydrozoa	Anthoathecata	Hydridae	Hydra	Hydra vulgaris	6087.XP_002157595.1	5.41e-280	887	KOG2022@1|root,KOG2022@2759|Eukaryota,397VW@33154|Opisthokonta,3BCK1@33208|Metazoa	33208|Metazoa	UY	nuclear localization sequence binding	IPO13	GO:0003674,GO:0005048,GO:0005102,GO:0005215,GO:0005488,GO:0005515,GO:0005575,GO:0005622,GO:0005623,GO:0005634,GO:0005635,GO:0005737,GO:0006606,GO:0006810,GO:0006886,GO:0006913,GO:0007154,GO:0007267,GO:0007268,GO:0007270,GO:0008104,GO:0008134,GO:0008139,GO:0008150,GO:0008565,GO:0009314,GO:0009416,GO:0009453,GO:0009605,GO:0009628,GO:0009987,GO:0010646,GO:0012505,GO:0015031,GO:0015833,GO:0016020,GO:…	-	-	-	-	-	-	-	-	-	-	IBN_N,Xpo1	AUR_scaffold8.g144.t1 unnamed protein product	927	935	0
Tur_r2.0_p0003.1.g47847.t1	HC	Tur_r2.0_p0003.1	228821	229975	-	Uncharacterized protein	Clytia hemisphaerica	-	tr|A0A7M5WRK1|A0A7M5WRK1_9CNID Uncharacterized protein OS=Clytia hemisphaerica OX=252671 PE=4 SV=1	385	426	1.58e-76	143	293	48.8	+	gbinv	-	Eukaryota	Cnidaria	Hydrozoa	Leptothecata	Clytiidae	Clytia	Clytia hemisphaerica	6087.XP_002160368.1	2.603e-36	152	KOG3656@1|root,KOG3656@2759|Eukaryota	2759|Eukaryota	O	G-protein coupled receptor activity	-	-	-	-	-	-	-	-	-	-	-	-	7tm_1	AUR_scaffold9.g213.t1 unnamed protein product	385	347	3e-33
Tur_r2.0_p0003.1.g47848.t1	HC	Tur_r2.0_p0003.1	238012	239457	+	Uncharacterized protein	Clytia hemisphaerica	-	tr|A0A7M5VAD9|A0A7M5VAD9_9CNID Uncharacterized protein OS=Clytia hemisphaerica OX=252671 PE=4 SV=1	133	446	3.14e-17	46	98	46.9	+	gbinv	-	Eukaryota	Cnidaria	Hydrozoa	Leptothecata	Clytiidae	Clytia	Clytia hemisphaerica	No_hits	#	#	#	#	#	#	#	#	#	#	#	#	#	#	#	#	#	#	#	No_hits	133	#	#
Tur_r2.0_p0003.1.g47853.t1	HC	Tur_r2.0_p0003.1	248784	254388	-	NACHT and WD repeat domain-containing protein 1	Stylophora pistillata	Nwd1	tr|A0A2B4SIW0|A0A2B4SIW0_STYPI NACHT and WD repeat domain-containing protein 1 OS=Stylophora pistillata OX=50429 GN=Nwd1 PE=4 SV=1	1625	1430	9.93e-132	293	921	31.8	+	gbinv	-	Eukaryota	Cnidaria	Anthozoa	Scleractinia	Pocilloporidae	Stylophora	Stylophora pistillata	45351.EDO31117	9.429e-155	543	COG2319@1|root,KOG0274@1|root,KOG0315@1|root,KOG0274@2759|Eukaryota,KOG0315@2759|Eukaryota,KOG3602@2759|Eukaryota,38E5W@33154|Opisthokonta,3BA5T@33208|Metazoa	33208|Metazoa	B	NACHT and WD repeat	-	-	-	-	-	-	-	-	-	-	-	-	DUF4062,NACHT,WD40	AUR_scaffold43.g110.t1 unnamed protein product	1625	1011	8e-98
Tur_r2.0_p0003.1.g47854.t1	HC	Tur_r2.0_p0003.1	260292	260684	+	Uncharacterized protein	Clytia hemisphaerica	-	tr|A0A7M5UJ96|A0A7M5UJ96_9CNID Uncharacterized protein OS=Clytia hemisphaerica OX=252671 PE=4 SV=1	131	135	7.51e-24	56	115	48.7	+	gbinv	-	Eukaryota	Cnidaria	Hydrozoa	Leptothecata	Clytiidae	Clytia	Clytia hemisphaerica	No_hits	#	#	#	#	#	#	#	#	#	#	#	#	#	#	#	#	#	#	#	AUR_scaffold23.g144.t1 unnamed protein product	131	103	2e-11
Tur_r2.0_p0003.1.g47855.t1	HC	Tur_r2.0_p0003.1	260925	261956	+	Uncharacterized protein	Clytia hemisphaerica	-	tr|A0A7M5V158|A0A7M5V158_9CNID Uncharacterized protein OS=Clytia hemisphaerica OX=252671 PE=4 SV=1	344	336	1.08e-117	179	332	53.9	+	gbinv	-	Eukaryota	Cnidaria	Hydrozoa	Leptothecata	Clytiidae	Clytia	Clytia hemisphaerica	6087.XP_004206028.1	5.075e-97	327	KOG0280@1|root,KOG0280@2759|Eukaryota,38UJD@33154|Opisthokonta,3BH9Y@33208|Metazoa	33208|Metazoa	E	Diphthamide biosynthesis	DPH7	GO:0003674,GO:0003824,GO:0005575,GO:0005622,GO:0005623,GO:0005737,GO:0006417,GO:0006448,GO:0006464,GO:0006807,GO:0008150,GO:0008152,GO:0009058,GO:0009889,GO:0009987,GO:0010468,GO:0010556,GO:0010608,GO:0017182,GO:0017183,GO:0018193,GO:0018202,GO:0019222,GO:0019538,GO:0031323,GO:0031326,GO:0032268,GO:0032451,GO:0034248,GO:0036211,GO:0043170,GO:0043412,GO:0044237,GO:0044238,GO:0044249,GO:0044260,GO:…	3.1.1.97	ko:K17868	-	-	R11166	RC00460,RC00461	ko00000,ko01000,ko03012	-	-	-	WD40	AUR_scaffold279.g16.t1 unnamed protein product	344	392	9e-68
Tur_r2.0_p0003.1.g47856.t1	HC	Tur_r2.0_p0003.1	262068	263980	+	methyltransferase-like 26 isoform X2	Carassius auratus	mettl26	tr|A0A6P6JTT4|A0A6P6JTT4_CARAU methyltransferase-like 26 isoform X2 OS=Carassius auratus OX=7957 GN=mettl26 PE=3 SV=1	233	206	5.76e-73	113	201	56.2	+	gbvrt	-	Eukaryota	Chordata	Actinopteri	Cypriniformes	Cyprinidae	Carassius	Carassius auratus	7955.ENSDARP00000038472	3.989e-63	224	28PA3@1|root,2QVX9@2759|Eukaryota,39SGI@33154|Opisthokonta,3BC75@33208|Metazoa,3D3RW@33213|Bilateria,481QN@7711|Chordata,498PF@7742|Vertebrata,49YAX@7898|Actinopterygii	33208|Metazoa	S	Chromosome 16 open reading frame 13	C16orf13	-	-	-	-	-	-	-	-	-	-	-	DUF938	No_hits	233	#	#
Tur_r2.0_p0003.1.g47857.t1	HC	Tur_r2.0_p0003.1	264848	283802	+	uncharacterized protein LOC100210570	Hydra vulgaris	LOC100210570	tr|A0A8B7E2Y5|A0A8B7E2Y5_HYDVU uncharacterized protein LOC100210570 OS=Hydra vulgaris OX=6087 GN=LOC100210570 PE=4 SV=1	5769	3293	2.07e-69	1013	3001	33.8	+	gbinv	-	Eukaryota	Cnidaria	Hydrozoa	Anthoathecata	Hydridae	Hydra	Hydra vulgaris	No_hits	#	#	#	#	#	#	#	#	#	#	#	#	#	#	#	#	#	#	#	AUR_scaffold137.g35.t2 unnamed protein product	5769	4361	4e-96
Tur_r2.0_p0003.1.g47858.t1	HC	Tur_r2.0_p0003.1	288293	289639	-	cannabinoid receptor 1-like	Hydra vulgaris	LOC105844031	tr|A0A8B7DBL9|A0A8B7DBL9_HYDVU cannabinoid receptor 1-like OS=Hydra vulgaris OX=6087 GN=LOC105844031 PE=4 SV=1	449	407	5.3e-71	146	381	38.3	+	gbinv	-	Eukaryota	Cnidaria	Hydrozoa	Anthoathecata	Hydridae	Hydra	Hydra vulgaris	181119.XP_005517525.1	0.0001985	53	KOG3656@1|root,KOG3656@2759|Eukaryota,395S3@33154|Opisthokonta,3BCHK@33208|Metazoa,3CVQF@33213|Bilateria,483J6@7711|Chordata,48W02@7742|Vertebrata,4GQ0H@8782|Aves	33208|Metazoa	S	Serpentine type 7TM GPCR chemoreceptor Srx	ninaE	GO:0000122,GO:0000323,GO:0000902,GO:0000904,GO:0001654,GO:0001745,GO:0001751,GO:0001754,GO:0003008,GO:0003674,GO:0004888,GO:0004930,GO:0005488,GO:0005515,GO:0005575,GO:0005622,GO:0005623,GO:0005737,GO:0005764,GO:0005767,GO:0005768,GO:0005769,GO:0005770,GO:0005771,GO:0005773,GO:0005783,GO:0005790,GO:0005791,GO:0005886,GO:0006355,GO:0006357,GO:0006996,GO:0007154,GO:0007165,GO:0007186,GO:0007200,GO:…	-	ko:K04255,ko:K13802	ko04745,map04745	-	-	-	ko00000,ko00001,ko04030	-	-	-	7tm_1	AUR_scaffold207.g28.t1 unnamed protein product	449	422	2e-38
Tur_r2.0_p0003.1.g47860.t1	HC	Tur_r2.0_p0003.1	297655	304969	+	Uncharacterized protein	Clytia hemisphaerica	-	tr|A0A7M5V439|A0A7M5V439_9CNID Uncharacterized protein OS=Clytia hemisphaerica OX=252671 PE=4 SV=1	319	919	1.78e-74	125	203	61.6	+	gbinv	-	Eukaryota	Cnidaria	Hydrozoa	Leptothecata	Clytiidae	Clytia	Clytia hemisphaerica	45351.EDO35545	2.596e-47	182	KOG4440@1|root,KOG4440@2759|Eukaryota,38HRX@33154|Opisthokonta,3BAB8@33208|Metazoa	33208|Metazoa	EPT	NMDA glutamate receptor activity	GRIN1	GO:0000003,GO:0000165,GO:0001101,GO:0001661,GO:0001964,GO:0001967,GO:0001975,GO:0003008,GO:0003674,GO:0004888,GO:0004970,GO:0004972,GO:0005085,GO:0005088,GO:0005102,GO:0005215,GO:0005216,GO:0005230,GO:0005244,GO:0005261,GO:0005262,GO:0005488,GO:0005509,GO:0005515,GO:0005516,GO:0005575,GO:0005576,GO:0005622,GO:0005623,GO:0005737,GO:0005783,GO:0005886,GO:0005887,GO:0006355,GO:0006357,GO:0006464,GO:…	-	ko:K05208	ko04014,ko04015,ko04020,ko04024,ko04080,ko04713,ko04720,ko04724,ko05010,ko05014,ko05016,ko05030,ko05031,ko05033,ko05034,map04014,map04015,map04020,map04024,map04080,map04713,map04720,map04724,map05010,map05014,map05016,map05030,map05031,map05033,map05034	-	-	-	ko00000,ko00001,ko04040	1.A.10.1.12,1.A.10.1.6	-	-	ANF_receptor,CaM_bdg_C0,Lig_chan,Lig_chan-Glu_bd,SBP_bac_3	AUR_scaffold1564.g1.t1 unnamed protein product	319	198	2e-43
Tur_r2.0_p0003.1.g47861.t1	HC	Tur_r2.0_p0003.1	305663	306211	-	#	#	#	#	#	#	#	#	#	#	#	#	#	#	#	#	#	#	#	#	No_hits	#	#	#	#	#	#	#	#	#	#	#	#	#	#	#	#	#	#	#	No_hits	183	#	#
Tur_r2.0_p0003.1.g47862.t1	HC	Tur_r2.0_p0003.1	307816	314303	+	Uncharacterized protein	Clytia hemisphaerica	-	tr|A0A7M5V439|A0A7M5V439_9CNID Uncharacterized protein OS=Clytia hemisphaerica OX=252671 PE=4 SV=1	712	919	0	501	702	71.4	+	gbinv	-	Eukaryota	Cnidaria	Hydrozoa	Leptothecata	Clytiidae	Clytia	Clytia hemisphaerica	45351.EDO35545	7.101e-262	824	KOG4440@1|root,KOG4440@2759|Eukaryota,38HRX@33154|Opisthokonta,3BAB8@33208|Metazoa	33208|Metazoa	EPT	NMDA glutamate receptor activity	GRIN1	GO:0000003,GO:0000165,GO:0001101,GO:0001661,GO:0001964,GO:0001967,GO:0001975,GO:0003008,GO:0003674,GO:0004888,GO:0004970,GO:0004972,GO:0005085,GO:0005088,GO:0005102,GO:0005215,GO:0005216,GO:0005230,GO:0005244,GO:0005261,GO:0005262,GO:0005488,GO:0005509,GO:0005515,GO:0005516,GO:0005575,GO:0005576,GO:0005622,GO:0005623,GO:0005737,GO:0005783,GO:0005886,GO:0005887,GO:0006355,GO:0006357,GO:0006464,GO:…	-	ko:K05208	ko04014,ko04015,ko04020,ko04024,ko04080,ko04713,ko04720,ko04724,ko05010,ko05014,ko05016,ko05030,ko05031,ko05033,ko05034,map04014,map04015,map04020,map04024,map04080,map04713,map04720,map04724,map05010,map05014,map05016,map05030,map05031,map05033,map05034	-	-	-	ko00000,ko00001,ko04040	1.A.10.1.12,1.A.10.1.6	-	-	ANF_receptor,CaM_bdg_C0,Lig_chan,Lig_chan-Glu_bd,SBP_bac_3	AUR_scaffold101.g92.t1 unnamed protein product	712	557	0
Tur_r2.0_p0003.1.g47863.t1	HC	Tur_r2.0_p0003.1	317439	324099	-	Serine-threonine kinase receptor-associated protein	Hydra vulgaris	STRAP	tr|T2M2N0|T2M2N0_HYDVU Serine-threonine kinase receptor-associated protein OS=Hydra vulgaris OX=6087 GN=STRAP PE=2 SV=1	330	330	4.83e-171	227	327	69.4	+	gbinv	-	Eukaryota	Cnidaria	Hydrozoa	Anthoathecata	Hydridae	Hydra	Hydra vulgaris	6087.XP_002155180.2	2.504e-155	495	KOG0278@1|root,KOG0278@2759|Eukaryota,38BC1@33154|Opisthokonta,3BD5N@33208|Metazoa	33208|Metazoa	I	spliceosomal snRNP assembly	STRAP	GO:0000122,GO:0000375,GO:0000377,GO:0000387,GO:0000398,GO:0001894,GO:0001932,GO:0001933,GO:0002009,GO:0002165,GO:0003008,GO:0003674,GO:0005102,GO:0005488,GO:0005515,GO:0005575,GO:0005622,GO:0005623,GO:0005634,GO:0005654,GO:0005737,GO:0005829,GO:0006139,GO:0006355,GO:0006357,GO:0006396,GO:0006397,GO:0006725,GO:0006807,GO:0007275,GO:0007444,GO:0007472,GO:0007476,GO:0007552,GO:0007560,GO:0007586,GO:…	-	ko:K13137	ko03013,map03013	M00426	-	-	ko00000,ko00001,ko00002,ko03041	-	-	-	WD40	AUR_scaffold101.g75.t1 unnamed protein product	330	169	4e-71
Tur_r2.0_p0003.1.g47864.t3	HC	Tur_r2.0_p0003.1	338017	339477	+	dual specificity protein phosphatase 16-like	Hydra vulgaris	LOC100214438	tr|A0A8B6XK86|A0A8B6XK86_HYDVU dual specificity protein phosphatase 16-like OS=Hydra vulgaris OX=6087 GN=LOC100214438 PE=4 SV=1	306	292	1.17e-91	144	221	65.2	+	gbinv	-	Eukaryota	Cnidaria	Hydrozoa	Anthoathecata	Hydridae	Hydra	Hydra vulgaris	6087.XP_002157952.1	5.141e-85	291	COG2453@1|root,KOG1716@2759|Eukaryota,38BQP@33154|Opisthokonta,3BA4W@33208|Metazoa	33208|Metazoa	V	MAP kinase tyrosine/serine/threonine phosphatase activity	DUSP16	GO:0000187,GO:0000188,GO:0001558,GO:0001932,GO:0001933,GO:0001934,GO:0002119,GO:0002164,GO:0002831,GO:0002832,GO:0002833,GO:0003674,GO:0003824,GO:0004721,GO:0005488,GO:0005515,GO:0005575,GO:0005622,GO:0005623,GO:0005634,GO:0005654,GO:0005737,GO:0006464,GO:0006469,GO:0006470,GO:0006611,GO:0006793,GO:0006796,GO:0006807,GO:0006810,GO:0006886,GO:0006913,GO:0006950,GO:0006986,GO:0007275,GO:0007399,GO:…	3.1.3.16,3.1.3.48	ko:K04459,ko:K20216	ko04010,ko04013,ko04214,map04010,map04013,map04214	-	-	-	ko00000,ko00001,ko01000,ko01009	-	-	-	DSPc,Rhodanese	AUR_scaffold29.g59.t1 unnamed protein product	306	311	2e-82
Tur_r2.0_p0003.1.g47865.t1	HC	Tur_r2.0_p0003.1	341848	344559	-	Protein downstream neighbor of Son	Hydra vulgaris	DONSON	tr|T2M3R5|T2M3R5_HYDVU Protein downstream neighbor of Son OS=Hydra vulgaris OX=6087 GN=DONSON PE=2 SV=1	519	516	1.74e-110	205	531	38.6	+	gbinv	-	Eukaryota	Cnidaria	Hydrozoa	Anthoathecata	Hydridae	Hydra	Hydra vulgaris	6087.XP_004210907.1	2.798e-72	263	KOG4734@1|root,KOG4734@2759|Eukaryota,38DWR@33154|Opisthokonta,3BDAU@33208|Metazoa	33208|Metazoa	S	downstream neighbor of Son	DONSON	GO:0000003,GO:0000075,GO:0000077,GO:0000278,GO:0002064,GO:0002065,GO:0002066,GO:0003006,GO:0005575,GO:0005622,GO:0005623,GO:0005634,GO:0005657,GO:0005694,GO:0006139,GO:0006259,GO:0006260,GO:0006261,GO:0006275,GO:0006277,GO:0006725,GO:0006807,GO:0006950,GO:0006974,GO:0007049,GO:0007093,GO:0007095,GO:0007276,GO:0007281,GO:0007292,GO:0007304,GO:0007306,GO:0007307,GO:0007346,GO:0008150,GO:0008152,GO:…	-	ko:K22422	-	-	-	-	ko00000,ko03400	-	-	-	-	AUR_scaffold368.g7.t1 unnamed protein product	519	559	3e-62
Tur_r2.0_p0003.1.g47867.t1	HC	Tur_r2.0_p0003.1	355930	358652	-	MRP-S28 domain-containing protein	Clytia hemisphaerica	-	tr|A0A7M5X0X7|A0A7M5X0X7_9CNID MRP-S28 domain-containing protein OS=Clytia hemisphaerica OX=252671 PE=4 SV=1	334	368	4.9e-148	210	311	67.5	+	gbinv	-	Eukaryota	Cnidaria	Hydrozoa	Leptothecata	Clytiidae	Clytia	Clytia hemisphaerica	45351.EDO38413	9.069e-77	268	KOG3933@1|root,KOG3933@2759|Eukaryota,39338@33154|Opisthokonta,3B9NS@33208|Metazoa	33208|Metazoa	J	ribosomal protein S35	MRPS35	GO:0000313,GO:0000314,GO:0003674,GO:0003735,GO:0005198,GO:0005575,GO:0005622,GO:0005623,GO:0005737,GO:0005739,GO:0005740,GO:0005743,GO:0005759,GO:0005761,GO:0005763,GO:0005840,GO:0006412,GO:0006414,GO:0006415,GO:0006518,GO:0006807,GO:0006950,GO:0006974,GO:0008150,GO:0008152,GO:0009058,GO:0009059,GO:0009987,GO:0010467,GO:0015935,GO:0016020,GO:0016043,GO:0019538,GO:0019866,GO:0022411,GO:0031090,GO:…	-	ko:K17413	-	-	-	-	br01610,ko00000,ko03011	-	-	-	MRP-S28	AUR_scaffold101.g53.t1 unnamed protein product	334	336	3e-103
Tur_r2.0_p0003.1.g47868.t1	HC	Tur_r2.0_p0003.1	359807	362072	-	Apoptosis-related protein 3	Hydra vulgaris	2022-04-03	tr|T2MBR5|T2MBR5_HYDVU Apoptosis-related protein 3 OS=Hydra vulgaris OX=6087 GN=APR3 PE=2 SV=1	233	236	1.79e-35	80	221	36.2	+	gbinv	-	Eukaryota	Cnidaria	Hydrozoa	Anthoathecata	Hydridae	Hydra	Hydra vulgaris	9818.XP_007937047.1	1.309e-16	88	2BSJ1@1|root,2S1YR@2759|Eukaryota,3A1AD@33154|Opisthokonta,3BRS0@33208|Metazoa,3CV9A@33213|Bilateria,48AUX@7711|Chordata,4953Y@7742|Vertebrata,3JB3Z@40674|Mammalia,350U7@311790|Afrotheria	33208|Metazoa	T	All-trans retinoic acid-induced differentiation factor	ATRAID	GO:0000323,GO:0005575,GO:0005622,GO:0005623,GO:0005634,GO:0005635,GO:0005737,GO:0005764,GO:0005765,GO:0005773,GO:0005774,GO:0008150,GO:0008285,GO:0009892,GO:0009894,GO:0009895,GO:0010468,GO:0010605,GO:0012505,GO:0016020,GO:0019222,GO:0030278,GO:0030500,GO:0030501,GO:0031090,GO:0031323,GO:0031324,GO:0031329,GO:0031330,GO:0031967,GO:0031975,GO:0032268,GO:0032269,GO:0033688,GO:0033689,GO:0042127,GO:…	-	-	-	-	-	-	-	-	-	-	-	AUR_scaffold29.g47.t1 unnamed protein product	233	239	4e-12
Tur_r2.0_p0003.1.g47869.t1	HC	Tur_r2.0_p0003.1	362456	364221	-	Prohibitin	Clytia hemisphaerica	-	tr|A0A7M5X266|A0A7M5X266_9CNID Prohibitin OS=Clytia hemisphaerica OX=252671 PE=3 SV=1	296	293	2.89e-166	249	292	85.3	+	gbinv	-	Eukaryota	Cnidaria	Hydrozoa	Leptothecata	Clytiidae	Clytia	Clytia hemisphaerica	6087.XP_002163765.1	6.316e-148	472	COG0330@1|root,KOG3090@2759|Eukaryota,38CCG@33154|Opisthokonta,3B9IP@33208|Metazoa	33208|Metazoa	O	thelarche	PHB2	GO:0000003,GO:0000060,GO:0000819,GO:0001101,GO:0001666,GO:0001763,GO:0001932,GO:0001934,GO:0002009,GO:0002082,GO:0003006,GO:0003008,GO:0003674,GO:0005102,GO:0005488,GO:0005515,GO:0005575,GO:0005622,GO:0005623,GO:0005634,GO:0005737,GO:0005739,GO:0005740,GO:0005741,GO:0005743,GO:0006140,GO:0006355,GO:0006606,GO:0006810,GO:0006811,GO:0006812,GO:0006816,GO:0006851,GO:0006886,GO:0006913,GO:0006950,GO:…	-	ko:K17081	-	-	-	-	ko00000,ko03029,ko04147	-	-	-	Band_7	AUR_scaffold41.g51.t1 unnamed protein product	296	313	8e-175
Tur_r2.0_p0003.1.g47870.t1	HC	Tur_r2.0_p0003.1	365584	374786	+	Uncharacterized protein	Clytia hemisphaerica	-	tr|A0A7M5X272|A0A7M5X272_9CNID Uncharacterized protein OS=Clytia hemisphaerica OX=252671 PE=3 SV=1	459	463	2.42e-260	373	455	82	+	gbinv	-	Eukaryota	Cnidaria	Hydrozoa	Leptothecata	Clytiidae	Clytia	Clytia hemisphaerica	6087.XP_002164406.1	3.483e-227	710	COG0183@1|root,KOG1392@2759|Eukaryota,38H71@33154|Opisthokonta,3BF43@33208|Metazoa	33208|Metazoa	I	Belongs to the thiolase family	HADHB	GO:0000062,GO:0000166,GO:0003674,GO:0003824,GO:0003857,GO:0003988,GO:0004300,GO:0005488,GO:0005575,GO:0005622,GO:0005623,GO:0005737,GO:0005739,GO:0005740,GO:0005741,GO:0005743,GO:0005759,GO:0005783,GO:0006082,GO:0006629,GO:0006631,GO:0006635,GO:0007275,GO:0007568,GO:0008150,GO:0008152,GO:0008340,GO:0009056,GO:0009062,GO:0009295,GO:0009987,GO:0010259,GO:0012505,GO:0016020,GO:0016042,GO:0016054,GO:…	2.3.1.16	ko:K07509	ko00062,ko00071,ko00280,ko01100,ko01110,ko01130,ko01212,map00062,map00071,map00280,map01100,map01110,map01130,map01212	M00085,M00087	R00391,R00927,R01177,R03778,R03858,R03991,R04546,R04742,R04747	RC00004,RC00326,RC00405,RC01702	ko00000,ko00001,ko00002,ko01000	-	-	-	Thiolase_C,Thiolase_N	AUR_scaffold141.g26.t1 unnamed protein product	459	464	0
Tur_r2.0_p0003.1.g47872.t2	HC	Tur_r2.0_p0003.1	383187	390720	-	Calcium/calmodulin-dependent protein kinase	Clytia hemisphaerica	-	tr|A0A7M5V1E2|A0A7M5V1E2_9CNID Calcium/calmodulin-dependent protein kinase OS=Clytia hemisphaerica OX=252671 PE=3 SV=1	569	549	1.2e-284	410	539	76.1	+	gbinv	-	Eukaryota	Cnidaria	Hydrozoa	Leptothecata	Clytiidae	Clytia	Clytia hemisphaerica	9823.ENSSSCP00000010993	1.255e-201	642	KOG0033@1|root,KOG0033@2759|Eukaryota,38FV7@33154|Opisthokonta,3BF3D@33208|Metazoa,3CSTU@33213|Bilateria,4838S@7711|Chordata,48Z8Q@7742|Vertebrata,3JA6Y@40674|Mammalia,4J8QZ@91561|Cetartiodactyla	33208|Metazoa	T	Calcium calmodulin-dependent protein kinase type II subunit gamma	CAMK2G	GO:0000003,GO:0000082,GO:0000165,GO:0000278,GO:0001666,GO:0002376,GO:0002790,GO:0003008,GO:0003674,GO:0003824,GO:0004672,GO:0004674,GO:0004683,GO:0004721,GO:0004722,GO:0004723,GO:0005085,GO:0005088,GO:0005488,GO:0005515,GO:0005516,GO:0005575,GO:0005622,GO:0005623,GO:0005634,GO:0005654,GO:0005737,GO:0005829,GO:0005886,GO:0005954,GO:0006464,GO:0006468,GO:0006470,GO:0006793,GO:0006796,GO:0006807,GO:…	2.7.11.17	ko:K04515	ko04012,ko04020,ko04024,ko04066,ko04114,ko04217,ko04261,ko04310,ko04360,ko04713,ko04720,ko04722,ko04725,ko04728,ko04740,ko04745,ko04750,ko04911,ko04912,ko04916,ko04921,ko04922,ko04925,ko04934,ko04971,ko05031,ko05152,ko05200,ko05205,ko05214,map04012,map04020,map04024,map04066,map04114,map04217,map04261,map04310,map04360,map04713,map04720,map04722,map04725,map04728,map04740,map04745,map04750,map049…	-	-	-	ko00000,ko00001,ko01000,ko01001	-	-	-	CaMKII_AD,Pkinase	AUR_scaffold185.g14.t1 unnamed protein product	569	370	0
Tur_r2.0_p0003.1.g47873.t1	HC	Tur_r2.0_p0003.1	398389	402433	-	Predicted protein (Fragment)	Nematostella vectensis	v1g80020	tr|A7RFI7|A7RFI7_NEMVE Predicted protein (Fragment) OS=Nematostella vectensis OX=45351 GN=v1g80020 PE=3 SV=1	328	298	3.79e-141	195	290	67.2	+	gbinv	-	Eukaryota	Cnidaria	Anthozoa	Actiniaria	Edwardsiidae	Nematostella	Nematostella vectensis	45351.EDO49608	1.576e-129	421	COG0382@1|root,KOG1381@2759|Eukaryota,38EGV@33154|Opisthokonta,3BD4E@33208|Metazoa	33208|Metazoa	H	4-hydroxybenzoate decaprenyltransferase activity	COQ2	GO:0000428,GO:0002083,GO:0002094,GO:0003674,GO:0003824,GO:0004659,GO:0005575,GO:0005622,GO:0005623,GO:0005634,GO:0005654,GO:0005666,GO:0005730,GO:0005736,GO:0005737,GO:0005739,GO:0005740,GO:0005743,GO:0005975,GO:0006066,GO:0006071,GO:0006139,GO:0006351,GO:0006360,GO:0006383,GO:0006725,GO:0006732,GO:0006733,GO:0006743,GO:0006744,GO:0006807,GO:0006950,GO:0006952,GO:0007275,GO:0007568,GO:0008150,GO:…	2.5.1.39	ko:K06125	ko00130,ko01100,ko01110,map00130,map01100,map01110	M00128	R05000,R05616,R07273	RC00209,RC02895	ko00000,ko00001,ko00002,ko01000,ko01006	-	-	-	UbiA	AUR_scaffold19.g65.t1 unnamed protein product	328	179	3e-73
Tur_r2.0_p0003.1.g47874.t1	HC	Tur_r2.0_p0003.1	404289	405647	-	Uncharacterized protein	Clytia hemisphaerica	-	tr|A0A7M5V5B3|A0A7M5V5B3_9CNID Uncharacterized protein OS=Clytia hemisphaerica OX=252671 PE=4 SV=1	453	546	1.69e-246	354	462	76.6	+	gbinv	-	Eukaryota	Cnidaria	Hydrozoa	Leptothecata	Clytiidae	Clytia	Clytia hemisphaerica	6087.XP_002166944.2	1.471e-162	523	KOG3589@1|root,KOG3589@2759|Eukaryota,38G0S@33154|Opisthokonta,3BAC2@33208|Metazoa	33208|Metazoa	T	positive regulation of GTPase activity	-	-	-	ko:K16449	-	-	-	-	ko00000	-	-	-	RGS	AUR_scaffold190.g34.t1 unnamed protein product	453	526	1e-53
Tur_r2.0_p0003.1.g47875.t1	HC	Tur_r2.0_p0003.1	410882	430693	-	Fatty acid synthase	Actinia tenebrosa	LOC116293639	tr|A0A6P8HWC5|A0A6P8HWC5_ACTTE Fatty acid synthase OS=Actinia tenebrosa OX=6105 GN=LOC116293639 PE=3 SV=1	1884	1289	0	670	1283	52.2	+	gbinv	-	Eukaryota	Cnidaria	Anthozoa	Actiniaria	Actiniidae	Actinia	Actinia tenebrosa	51511.ENSCSAVP00000009676	0	1169	COG1020@1|root,KOG1210@1|root,KOG1178@2759|Eukaryota,KOG1210@2759|Eukaryota,38FV5@33154|Opisthokonta,3BFUB@33208|Metazoa,3D3HP@33213|Bilateria,48FS2@7711|Chordata	33208|Metazoa	Q	AMP-binding enzyme C-terminal domain	-	-	-	-	-	-	-	-	-	-	-	-	AMP-binding,AMP-binding_C,Condensation,NAD_binding_4,PP-binding,adh_short	AUR_scaffold78.g84.t1 unnamed protein product	1884	470	3e-170
Tur_r2.0_p0003.1.g47876.t1	HC	Tur_r2.0_p0003.1	434232	436527	-	Uncharacterized protein	Clytia hemisphaerica	-	tr|A0A7M5V935|A0A7M5V935_9CNID Uncharacterized protein OS=Clytia hemisphaerica OX=252671 PE=4 SV=1	399	472	9.52e-166	221	378	58.5	+	gbinv	-	Eukaryota	Cnidaria	Hydrozoa	Leptothecata	Clytiidae	Clytia	Clytia hemisphaerica	45351.EDO33966	2.355e-116	386	KOG2369@1|root,KOG2369@2759|Eukaryota,38DE3@33154|Opisthokonta,3BDIK@33208|Metazoa	33208|Metazoa	I	phosphatidylethanolamine catabolic process	PLA2G15	GO:0000323,GO:0003674,GO:0003824,GO:0004620,GO:0004622,GO:0004623,GO:0005488,GO:0005543,GO:0005575,GO:0005576,GO:0005615,GO:0005622,GO:0005623,GO:0005634,GO:0005654,GO:0005737,GO:0005764,GO:0005773,GO:0006082,GO:0006629,GO:0006631,GO:0006643,GO:0006644,GO:0006650,GO:0006665,GO:0006672,GO:0006793,GO:0006796,GO:0006807,GO:0008150,GO:0008152,GO:0008289,GO:0008374,GO:0009056,GO:0009062,GO:0009395,GO:…	3.1.1.5	ko:K06129	ko00564,ko04142,map00564,map04142	-	R02746	RC00020,RC00041	ko00000,ko00001,ko01000	-	-	-	LCAT	No_hits	399	#	#
Tur_r2.0_p0003.1.g47877.t1	HC	Tur_r2.0_p0003.1	439985	445651	-	Serine/threonine-protein phosphatase with EF-hands	Trichoplax sp. H2	TrispH2_001103	tr|A0A369SL60|A0A369SL60_9METZ Serine/threonine-protein phosphatase with EF-hands OS=Trichoplax sp. H2 OX=287889 GN=TrispH2_001103 PE=3 SV=1	650	672	2.31e-211	304	623	48.8	+	gbinv	-	Eukaryota	Placozoa	-	-	Trichoplacidae	Trichoplax	Trichoplax sp. H2	45351.EDO47034	2.716e-192	619	COG0639@1|root,KOG0377@2759|Eukaryota,38E20@33154|Opisthokonta,3BAZ8@33208|Metazoa	33208|Metazoa	T	protein phosphatase, EF-hand calcium binding domain	PPEF1	GO:0001750,GO:0001917,GO:0001932,GO:0001933,GO:0003674,GO:0003824,GO:0004721,GO:0004722,GO:0004723,GO:0005488,GO:0005515,GO:0005516,GO:0005575,GO:0005622,GO:0005623,GO:0005634,GO:0005737,GO:0005829,GO:0005929,GO:0006464,GO:0006470,GO:0006793,GO:0006796,GO:0006807,GO:0007154,GO:0007165,GO:0007602,GO:0008150,GO:0008152,GO:0008277,GO:0009266,GO:0009314,GO:0009416,GO:0009581,GO:0009582,GO:0009583,GO:…	3.1.3.16	ko:K13807	ko04745,map04745	-	-	-	ko00000,ko00001,ko01000,ko01009	-	-	-	EF-hand_1,EF-hand_5,EF-hand_7,EF-hand_8,IQ,Metallophos,PPP5	AUR_scaffold48.g81.t1 unnamed protein product	650	651	0
Tur_r2.0_p0003.1.g47879.t1	HC	Tur_r2.0_p0003.1	460371	461291	+	No_hits	#	#	No_hits	#	#	#	#	#	#	#	#	#	#	#	#	#	#	#	#	6500.XP_005103960.1	1.703e-05	56	COG0666@1|root,KOG4177@2759|Eukaryota	2759|Eukaryota	I	spectrin binding	-	-	-	-	-	-	-	-	-	-	-	-	-	AUR_scaffold26.g126.t1 unnamed protein product	307	344	5e-12
Tur_r2.0_p0003.1.g47880.t1	HC	Tur_r2.0_p0003.1	463177	468105	-	Folate_rec domain-containing protein	Clytia hemisphaerica	-	tr|A0A7M5VEK5|A0A7M5VEK5_9CNID Folate_rec domain-containing protein OS=Clytia hemisphaerica OX=252671 PE=3 SV=1	462	263	2.59e-99	133	215	61.9	+	gbinv	-	Eukaryota	Cnidaria	Hydrozoa	Leptothecata	Clytiidae	Clytia	Clytia hemisphaerica	6087.XP_002168605.2	1.223e-84	297	KOG3656@1|root,KOG3656@2759|Eukaryota,39B9J@33154|Opisthokonta,3BDMA@33208|Metazoa	33208|Metazoa	S	Folate receptor	FOLR1	GO:0000139,GO:0001101,GO:0001568,GO:0001667,GO:0001755,GO:0001775,GO:0001838,GO:0001841,GO:0001843,GO:0001944,GO:0001947,GO:0002009,GO:0002252,GO:0002263,GO:0002274,GO:0002275,GO:0002283,GO:0002366,GO:0002376,GO:0002443,GO:0002444,GO:0002446,GO:0003007,GO:0003143,GO:0003147,GO:0003151,GO:0003253,GO:0003674,GO:0005488,GO:0005542,GO:0005575,GO:0005576,GO:0005622,GO:0005623,GO:0005634,GO:0005737,GO:…	-	ko:K13649	ko01523,ko04144,map01523,map04144	-	-	-	ko00000,ko00001,ko00537,ko02000,ko04147	9.B.92.1	-	-	Folate_rec	AUR_scaffold56.g18.t1 unnamed protein product	462	257	1e-76
Tur_r2.0_p0003.1.g47881.t1	HC	Tur_r2.0_p0003.1	471587	472408	+	Tetraspanin	Clytia hemisphaerica	-	tr|A0A7M5UFW5|A0A7M5UFW5_9CNID Tetraspanin OS=Clytia hemisphaerica OX=252671 PE=3 SV=1	274	273	5.24e-147	197	271	72.7	+	gbinv	-	Eukaryota	Cnidaria	Hydrozoa	Leptothecata	Clytiidae	Clytia	Clytia hemisphaerica	6087.XP_002158442.1	3.823e-124	402	KOG3882@1|root,KOG3882@2759|Eukaryota,38G9T@33154|Opisthokonta,3BCMJ@33208|Metazoa	33208|Metazoa	S	protein localization to plasma membrane	TSPAN15	GO:0003674,GO:0005488,GO:0005515,GO:0005575,GO:0005623,GO:0005886,GO:0005887,GO:0006807,GO:0007154,GO:0007165,GO:0007166,GO:0008104,GO:0008150,GO:0008152,GO:0009986,GO:0009987,GO:0010467,GO:0016020,GO:0016021,GO:0019538,GO:0019899,GO:0023052,GO:0031224,GO:0031226,GO:0033036,GO:0034613,GO:0043170,GO:0044238,GO:0044425,GO:0044459,GO:0044464,GO:0050789,GO:0050794,GO:0050896,GO:0051179,GO:0051604,GO:…	-	ko:K17297	-	-	-	-	ko00000,ko04147	-	-	-	Tetraspannin	AUR_scaffold325.g14.t1 unnamed protein product	274	278	2e-97
Tur_r2.0_p0003.1.g47882.t1	HC	Tur_r2.0_p0003.1	473324	486667	+	Uncharacterized protein	Clytia hemisphaerica	-	tr|A0A7M5UGS1|A0A7M5UGS1_9CNID Uncharacterized protein OS=Clytia hemisphaerica OX=252671 PE=3 SV=1	877	609	0	447	608	73.5	+	gbinv	-	Eukaryota	Cnidaria	Hydrozoa	Leptothecata	Clytiidae	Clytia	Clytia hemisphaerica	6087.XP_002166163.2	3.354e-271	859	COG1109@1|root,KOG1220@2759|Eukaryota,38FHZ@33154|Opisthokonta,3BCNM@33208|Metazoa	33208|Metazoa	G	glucose-1,6-bisphosphate synthase activity	PGM2	GO:0000271,GO:0000272,GO:0001775,GO:0002252,GO:0002263,GO:0002274,GO:0002275,GO:0002283,GO:0002366,GO:0002376,GO:0002443,GO:0002444,GO:0002446,GO:0003674,GO:0003824,GO:0004614,GO:0005575,GO:0005576,GO:0005622,GO:0005623,GO:0005737,GO:0005829,GO:0005975,GO:0005976,GO:0005977,GO:0005978,GO:0005980,GO:0005996,GO:0006006,GO:0006007,GO:0006012,GO:0006073,GO:0006081,GO:0006082,GO:0006090,GO:0006091,GO:…	2.7.1.106,5.4.2.2,5.4.2.7	ko:K01835,ko:K11809,ko:K15779	ko00010,ko00030,ko00052,ko00230,ko00500,ko00520,ko00521,ko01100,ko01110,ko01120,ko01130,map00010,map00030,map00052,map00230,map00500,map00520,map00521,map01100,map01110,map01120,map01130	M00549	R00959,R01057,R01660,R02749,R08639	RC00017,RC00043,RC00408	ko00000,ko00001,ko00002,ko01000	-	-	-	PGM_PMM_I,PGM_PMM_II,PGM_PMM_III,PGM_PMM_IV	AUR_scaffold20.g109.t1 unnamed protein product	877	454	2e-155
Tur_r2.0_p0003.1.g47884.t1	HC	Tur_r2.0_p0003.1	494211	495080	-	Uncharacterized protein	Pocillopora damicornis	pdam_00019373	tr|A0A3M6UP90|A0A3M6UP90_POCDA Uncharacterized protein OS=Pocillopora damicornis OX=46731 GN=pdam_00019373 PE=4 SV=1	290	354	2.28e-23	84	289	29.1	+	gbinv	-	Eukaryota	Cnidaria	Anthozoa	Scleractinia	Pocilloporidae	Pocillopora	Pocillopora damicornis	88036.EFJ19799	3.866e-15	85	COG0819@1|root,2QQU0@2759|Eukaryota,37JT0@33090|Viridiplantae,3GBWQ@35493|Streptophyta	35493|Streptophyta	K	TENA/THI-4/PQQC family	-	GO:0003674,GO:0003824,GO:0003993,GO:0005575,GO:0005622,GO:0005623,GO:0005737,GO:0005739,GO:0005829,GO:0006725,GO:0006766,GO:0006767,GO:0006772,GO:0006790,GO:0006793,GO:0006796,GO:0006807,GO:0008150,GO:0008152,GO:0009058,GO:0009110,GO:0009228,GO:0009987,GO:0016311,GO:0016787,GO:0016788,GO:0016791,GO:0017144,GO:0018130,GO:0019438,GO:0034641,GO:0042131,GO:0042364,GO:0042578,GO:0042723,GO:0042724,GO:…	-	-	-	-	-	-	-	-	-	-	TENA_THI-4	AUR_scaffold53.g36.t1 unnamed protein product	290	292	1e-25
[truncated: 22,807 more rows]
[truncated: 131 more columns]
